# Supplementary material for: Malaria prevalence and use of control measures in an area with persistent transmission in Senegal
Source: PLoS One. 2024 May 16;19(5):e0303794. doi: 10.1371/journal.pone.0303794 (PMC11098374; doi:10.1371/journal.pone.0303794)
Supplement: S1 Dataset — (XLSX) [file pone.0303794.s004.xlsx]

## Sheet: Sheet1
P_ID	Result_microscopy	Parasite_formation	Parasite_density	Species	SurveyDate	Enumerator	GPS	GPS_latitude	GPS_longitude	GPS_altitude	GPS_precision	P_Health_post	Village	Ethinicty	Other_ethnicity	P_age	Gender	P_Occupation	P_Other_occupation	P_Education	P_Other_education	Household_head	HH_Marital_status	HH_gender	HH_age	P_Marital_status	HH_number_person	Roof	Other_roof	Wall	Other_wall	Floor	Other_floor	Water_source	Other_water_source	Toilet	Other_toilet	Combustible	Other_combustible	Own_Radio	Own_TV	Own_bike	Own_scooter	Own_car	Own_fridge	Own_fan_	Own_Phone	Own_Cart	Own_Cattle
DIAKH-248	Negative	N/A	N/A	N/A	2021-11-05	AN	13.2587991 -11.934055 115.21295455035445 7.101	13.26	-11.93	115.21	7.10	Dia	Dia	Malinké	N/A	17.00	Male	None	N/A	Quranic school	N/A	No	N/A	Male	52.00	Married	30.00	sheet metal	N/A	Bambou	N/A	Sand	N/A	Tap	N/A	Shared latrine	N/A	Firewood	N/A	Yes	Yes	Yes	No	No	No	No	No	No	No
Diakh227	Negative	N/A	N/A	N/A	2021-11-05	AN	13.2588011 -11.9341068 87.457044258579 7.4	13.26	-11.93	87.46	7.40	Dia	Dia	Malinké	N/A	8.00	Female	Student	N/A	Primary	N/A	No	N/A	Male	63.00	Married	30.00	Cement/concrete	N/A	Ciment	N/A	Cement	N/A	Tap	N/A	Shared latrine	N/A	Firewood	N/A	Yes	Yes	Yes	Yes	No	No	No	Yes	Yes	Yes
Diakh300	Negative	N/A	N/A	N/A	2021-11-06	AN	13.3034944 -11.8556765 84.52902808672592 3.9	13.30	-11.86	84.53	3.90	Dia	Kobo	Malinké	N/A	3.00	Male	None	N/A	None	N/A	No	N/A	Male	999.00	Married	12.00	Cement/concrete	N/A	Bois/planches	N/A	Cement	N/A	Tap	N/A	Shared latrine	N/A	Firewood	N/A	Yes	Yes	Yes	Yes	No	No	No	No	Yes	Yes
DIAKH-238	Negative	N/A	N/A	N/A	2021-11-05	AN	13.2587991 -11.934055 115.21295455035445 7.101	13.26	-11.93	115.21	7.10	Dia	Dia	Autre	bambara	7.00	Female	Student	N/A	Primary	N/A	No	N/A	Male	42.00	No applicable	6.00	Straw/thatch	N/A	Bamboo	N/A	Sand	N/A	Tap	N/A	Shared latrine	N/A	Coal	N/A	Yes	No	Yes	Yes	No	No	No	No	No	No
DIAKH_040	Negative	N/A	N/A	N/A	2021-11-06	TD	13.262125 -11.88197 82.25456413519136 1.8	13.26	-11.88	82.25	1.80	Dia	Die	Malinké	N/A	4.00	Female	None	N/A	None	N/A	No	N/A	Male	51.00	Married	18.00	sheet metal	N/A	Bambou	N/A	Cement	N/A	Public well	N/A	Shared toilet	N/A	Firewood	N/A	No	Yes	No	Yes	No	No	Yes	Yes	No	No
Diakh151	Positive	Tropho	6213	PF	2021-11-03	AN	13.2595567 -11.93693 100.2258514020626 3.9	13.26	-11.94	100.23	3.90	Dia	Dia	Malinké	N/A	33.00	Male	Gold digger	N/A	Quranic school	N/A	Yes	Married	N/A	N/A	N/A	11.00	sheet metal	N/A	Bois/planches	N/A	Wooden planks	N/A	In-house well	N/A	Shared latrine	N/A	Firewood	N/A	Yes	No	No	Yes	No	No	Yes	Yes	No	No
DIAKH_119	Negative	N/A	N/A	N/A	2021-11-04	TD	13.2568355 -11.9322169 80.53635637521725 4.74	13.26	-11.93	80.54	4.74	Dia	Dia	Malinké	N/A	9.00	Male	Student	N/A	Primary	N/A	No	N/A	Male	999.00	Married	50.00	sheet metal	N/A	Ciment	N/A	Cement	N/A	In-house well	N/A	Shared toilet	N/A	Firewood	N/A	No	No	No	Yes	No	No	No	Yes	Yes	Yes
DIAKH_391	Negative	N/A	N/A	N/A	2021-11-07	TD	13.320465 -11.8320067 59.79057221316981 2.24	13.32	-11.83	59.79	2.24	Dia	Tou	Malinké	N/A	5.00	Female	None	N/A	None	N/A	No	N/A	Male	999.00	Married	3.00	sheet metal	N/A	Bambou	N/A	Cement	N/A	Public well	N/A	Shared toilet	N/A	Firewood	N/A	No	No	No	Yes	No	No	No	Yes	No	No
DIAKH_413	Negative	N/A	N/A	N/A	2021-11-07	TD	13.3204479 -11.8319071 76.52186279411953 4.74	13.32	-11.83	76.52	4.74	Dia	Tou	Malinké	N/A	40.00	Male	Farmer	N/A	None	N/A	Yes	Married	N/A	N/A	N/A	21.00	sheet metal	N/A	Bambou	N/A	Cement	N/A	Public well	N/A	Shared toilet	N/A	Firewood	N/A	No	No	No	Yes	No	No	No	Yes	No	No
Diakh 182	Positive	Tropho	80	PF	2021-11-04	AN	13.2592133 -11.9350417 135.15602117409074 11.8	13.26	-11.94	135.16	11.80	Dia	Dia	Pular	N/A	0.58	Female	None	N/A	None	N/A	No	N/A	Male	999.00	Married	5.00	Straw/thatch	N/A	Wood/boards	N/A	Wooden planks	N/A	Tap	N/A	Shared latrine	N/A	Coal	N/A	No	No	No	Yes	No	No	No	Yes	No	No
Diakh 179	Negative	N/A	N/A	N/A	2021-11-04	AN	13.2588786 -11.9348458 98.90304062776254 3.266	13.26	-11.93	98.90	3.27	Dia	Dia	Pular	N/A	4.00	Male	None	N/A	None	N/A	No	N/A	Male	999.00	Married	5.00	Straw/thatch	N/A	Wood/boards	N/A	Wooden planks	N/A	Tap	N/A	Shared latrine	N/A	Coal	N/A	No	No	No	Yes	No	No	No	Yes	No	No
DIAKH_055	Negative	N/A	N/A	N/A	2021-11-06	TD	13.2632641 -11.8819146 70.8367232766256 4.96	13.26	-11.88	70.84	4.96	Dia	Die	Malinké	N/A	66.00	Female	Farmer	N/A	None	N/A	Yes	Married	N/A	N/A	N/A	8.00	Straw/thatch	N/A	Bamboo	N/A	Cement	N/A	Public well	N/A	Shared toilet	N/A	Firewood	N/A	No	No	No	Yes	No	No	No	Yes	No	No
Diakh268	Negative	N/A	N/A	N/A	2021-11-06	AN	13.3034944 -11.8556765 84.52902808672592 3.9	13.30	-11.86	84.53	3.90	Dia	Kobo	Malinké	N/A	38.00	Female	Gold digger	N/A	None	N/A	No	N/A	Male	35.00	Married	6.00	sheet metal	N/A	Ciment	N/A	Sand	N/A	Tap	N/A	Shared latrine	N/A	Firewood	N/A	No	No	No	Yes	No	No	No	Yes	No	Yes
DIAKH_026	Negative	N/A	N/A	N/A	2021-11-06	TD	13.2627009 -11.8821124 88.73854887544539 5.06	13.26	-11.88	88.74	5.06	Dia	Die	Pular	N/A	4.00	Male	None	N/A	None	N/A	No	N/A	Male	999.00	Married	4.00	sheet metal	N/A	Bambou	N/A	Cement	N/A	Public well	N/A	Shared toilet	N/A	Firewood	N/A	No	No	Yes	No	No	No	No	Yes	No	No
Diakh284	Negative	N/A	N/A	N/A	2021-11-06	AN	13.3034944 -11.8556765 84.52902808672592 3.9	13.30	-11.86	84.53	3.90	Dia	Kobo	Malinké	N/A	37.00	Male	vendor/trader	N/A	Quranic school	N/A	No	N/A	Male	999.00	Married	13.00	Cement/concrete	N/A	Terre battue/boue	N/A	Cement	N/A	Tap	N/A	Shared latrine	N/A	Firewood	N/A	Yes	Yes	No	Yes	No	No	No	Yes	No	Yes
Diakh317	Negative	N/A	N/A	N/A	2021-11-07	AN	13.2105242 -12.0242103 135.02642888247834 96.0	13.21	-12.02	135.03	96.00	Dia	Din	Malinké	N/A	11.00	Male	Student	N/A	None	N/A	No	N/A	Male	999.00	Married	19.00	Cement/concrete	N/A	Ciment	N/A	Cement	N/A	In-house well	N/A	Shared latrine	N/A	Firewood	N/A	Yes	Yes	Yes	Yes	No	No	No	Yes	No	Yes
Diakh304	Negative	N/A	N/A	N/A	2021-11-06	AN	13.3034944 -11.8556765 84.52902808672592 3.9	13.30	-11.86	84.53	3.90	Dia	Kobo	Malinké	N/A	34.00	Female	Farmer	N/A	None	N/A	No	N/A	Male	999.00	Married	12.00	Straw/thatch	N/A	Wood/boards	N/A	Cement	N/A	In-house well	N/A	Shared latrine	N/A	Firewood	N/A	Yes	Yes	Yes	Yes	No	No	No	No	No	Yes
Diakh162	Negative	N/A	N/A	N/A	2021-11-03	AN	13.2586467 -11.9363503 105.57659894992081 4.44	13.26	-11.94	105.58	4.44	Dia	Dia	Malinké	N/A	2.00	Male	None	N/A	None	N/A	No	N/A	Male	28.00	Married	13.00	Cement/concrete	N/A	Ciment	N/A	Cement	N/A	Tap	N/A	Shared latrine	N/A	Firewood	N/A	No	Yes	No	No	No	No	No	Yes	No	No
DIAKH_043	Negative	N/A	N/A	N/A	2021-11-06	TD	13.262125 -11.88197 82.25456413519136 1.8	13.26	-11.88	82.25	1.80	Dia	Die	Malinké	N/A	11.00	Male	Student	N/A	Primary	N/A	No	N/A	Male	51.00	Married	17.00	sheet metal	N/A	Bambou	N/A	Cement	N/A	Public well	N/A	Shared toilet	N/A	Firewood	N/A	No	Yes	No	Yes	No	No	Yes	Yes	No	No
DIAKH_388	Negative	N/A	N/A	N/A	2021-11-07	TD	13.320465 -11.8320067 59.79057221316981 2.24	13.32	-11.83	59.79	2.24	Dia	Tou	Malinké	N/A	20.00	Female	None	Household wife	None	N/A	No	N/A	Male	999.00	Married	6.00	sheet metal	N/A	Bambou	N/A	Cement	N/A	Public well	N/A	Shared toilet	N/A	Firewood	N/A	Yes	No	Yes	No	No	No	No	Yes	No	No
DIAKH-241	Negative	N/A	N/A	N/A	2021-11-05	AN	13.2603917 -11.93445 107.61815387560802 3.9	13.26	-11.93	107.62	3.90	Dia	Dia	Autre	N/A	5.00	Female	Student	N/A	Primary	N/A	No	N/A	Male	42.00	Married	6.00	Straw/thatch	N/A	Bamboo	N/A	Sand	N/A	Tap	N/A	Shared latrine	N/A	Coal	N/A	Yes	No	Yes	Yes	No	No	No	No	No	No
Diakh217	Negative	N/A	N/A	N/A	2021-11-05	AN	13.2588283 -11.934315 102.76015009117485 11.1	13.26	-11.93	102.76	11.10	Dia	Dia	Malinké	N/A	2.00	Female	None	N/A	None	N/A	No	N/A	Male	63.00	Married	20.00	Cement/concrete	N/A	Ciment	N/A	Cement	N/A	Tap	N/A	Shared latrine	N/A	Firewood	N/A	Yes	Yes	Yes	Yes	No	No	Yes	Yes	Yes	Yes
DIAKH_065	Negative	N/A	N/A	N/A	2021-11-07	TD	13.3204866 -11.83192 70.94993173360227 2.1	13.32	-11.83	70.95	2.10	Dia	Tou	Malinké	N/A	30.00	Female	None	Household wife	None	N/A	No	N/A	Male	999.00	Married	20.00	sheet metal	N/A	Bambou	N/A	Cement	N/A	Public well	N/A	Shared toilet	N/A	Firewood	N/A	No	No	No	Yes	No	No	No	Yes	No	No
Diakh358	Negative	N/A	N/A	N/A	2021-11-07	AN	13.2105242 -12.0242103 135.02642888247834 96.0	13.21	-12.02	135.03	96.00	Dia	Din	Malinké	N/A	19.00	Male	Farmer	N/A	Secondary	N/A	No	N/A	Male	999.00	Married	32.00	sheet metal	N/A	Ciment	N/A	Cement	N/A	Tap	N/A	Shared latrine	N/A	Firewood	N/A	Yes	Yes	Yes	Yes	No	No	No	Yes	No	Yes
DIAKH-243	Negative	N/A	N/A	N/A	2021-11-05	AN	13.2603917 -11.93445 107.61815387560802 3.9	13.26	-11.93	107.62	3.90	Dia	Dia	Autre	N/A	3.00	Male	None	N/A	None	N/A	No	N/A	Male	42.00	Married	6.00	Straw/thatch	N/A	Bamboo	N/A	Sand	N/A	Tap	N/A	Shared latrine	N/A	Coal	N/A	Yes	No	Yes	Yes	No	No	No	No	No	No
Diakh340	Positive	Tropho	307.97402	PF	2021-11-07	AN	13.2105242 -12.0242103 135.02642888247834 96.0	13.21	-12.02	135.03	96.00	Dia	Din	Malinké	N/A	20.00	Female	None	Household wife	None	N/A	No	N/A	Male	999.00	Married	12.00	Cement/concrete	N/A	Ciment	N/A	Cement	N/A	In-house well	N/A	Shared latrine	N/A	Firewood	N/A	Yes	No	Yes	Yes	No	No	No	Yes	No	Yes
Diakh357	Negative	N/A	N/A	N/A	2021-11-07	AN	13.2105242 -12.0242103 135.02642888247834 96.0	13.21	-12.02	135.03	96.00	Dia	Din	Malinké	N/A	13.00	Male	Student	N/A	Primary	N/A	No	N/A	Male	999.00	Married	21.00	Cement/concrete	N/A	Ciment	N/A	Cement	N/A	Tap	N/A	Shared latrine	N/A	Firewood	N/A	Yes	Yes	Yes	No	No	No	No	Yes	No	Yes
DIAKH_080	Negative	N/A	N/A	N/A	2021-11-03	TD	13.2570451 -11.9324349 89.18031328846453 4.866	13.26	-11.93	89.18	4.87	Dia	Dia	Pular	N/A	3.00	Male	None	N/A	None	N/A	No	N/A	Male	999.00	Married	20.00	sheet metal	N/A	Bambou	N/A	Cement	N/A	Public well	N/A	Shared toilet	N/A	Firewood	N/A	No	No	No	Yes	No	No	No	Yes	No	Yes
DIAKH_002	Negative	N/A	N/A	N/A	2021-11-05	TD	13.2629883 -11.881765 82.17872514698337 7.8	13.26	-11.88	82.18	7.80	Dia	Die	Malinké	N/A	35.00	Male	Farmer	N/A	None	N/A	No	N/A	Female	70.00	Widower	12.00	sheet metal	N/A	Bambou	N/A	Cement	N/A	Public well	N/A	Shared toilet	N/A	Firewood	N/A	Yes	Yes	Yes	Yes	No	No	Yes	Yes	Yes	Yes
DIAKH_099	Negative	N/A	N/A	N/A	2021-11-03	TD	13.2570494 -11.9326568 85.21919677180816 4.983	13.26	-11.93	85.22	4.98	Dia	Dia	Pular	N/A	7.00	Female	Student	N/A	Primary	N/A	No	N/A	Male	51.00	Married	31.00	sheet metal	N/A	Bambou	N/A	Cement	N/A	Public well	N/A	No toilet	N/A	Firewood	N/A	No	No	No	Yes	No	No	No	Yes	No	Yes
Diakh221	Negative	N/A	N/A	N/A	2021-11-05	AN	13.2588011 -11.9341068 87.457044258579 7.4	13.26	-11.93	87.46	7.40	Dia	Dia	Malinké	N/A	7.00	Male	Student	N/A	Primary	N/A	No	N/A	Male	63.00	Married	20.00	Cement/concrete	N/A	Ciment	N/A	Cement	N/A	Tap	N/A	Shared latrine	N/A	Firewood	N/A	Yes	Yes	No	Yes	No	No	No	Yes	Yes	Yes
Diakh264	Negative	N/A	N/A	N/A	2021-11-06	AN	13.3034944 -11.8556765 84.52902808672592 3.9	13.30	-11.86	84.53	3.90	Dia	Kobo	Malinké	N/A	8.00	Male	Student	N/A	Primary	N/A	No	N/A	Male	35.00	Married	6.00	Cement/concrete	N/A	Ciment	N/A	Cement	N/A	Tap	N/A	Shared latrine	N/A	Firewood	N/A	Yes	No	Yes	Yes	No	No	No	Yes	No	Yes
DIAKH_084	Negative	N/A	N/A	N/A	2021-11-03	TD	13.2571045 -11.9324682 88.9201670077438 4.96	13.26	-11.93	88.92	4.96	Dia	Dia	Malinké	N/A	16.00	Female	None	Household wife	Primary	N/A	No	N/A	Male	25.00	Married	26.00	sheet metal	N/A	Bambou	N/A	Cement	N/A	Public well	N/A	Shared toilet	N/A	Firewood	N/A	No	No	No	Yes	No	No	No	Yes	No	Yes
DIAKH-246	Negative	N/A	N/A	N/A	2021-11-05	AN	13.2587991 -11.934055 115.21295455035445 7.101	13.26	-11.93	115.21	7.10	Dia	Dia	Malinké	N/A	39.00	Female	None	N/A	None	N/A	No	N/A	Male	52.00	Married	30.00	sheet metal	N/A	Bambou	N/A	Sand	N/A	In-house well	N/A	Shared latrine	N/A	Firewood	N/A	Yes	No	Yes	Yes	No	No	No	No	No	No
DIAKH-239	Negative	N/A	N/A	N/A	2021-11-05	AN	13.2603917 -11.93445 107.61815387560802 3.9	13.26	-11.93	107.62	3.90	Dia	Dia	Autre	N/A	6.00	Female	Student	N/A	Primary	N/A	No	N/A	Female	60.00	Married	6.00	Straw/thatch	N/A	Bamboo	N/A	Sand	N/A	Tap	N/A	Shared latrine	N/A	Coal	N/A	Yes	No	Yes	Yes	No	No	No	No	No	No
Diakh328	Positive	Tropho	1640	PF	2021-11-07	AN	13.2105242 -12.0242103 135.02642888247834 96.0	13.21	-12.02	135.03	96.00	Dia	Din	Malinké	N/A	4.00	Male	None	N/A	None	N/A	No	N/A	Male	999.00	Married	12.00	sheet metal	N/A	Ciment	N/A	Cement	N/A	Tap	N/A	Shared latrine	N/A	Firewood	N/A	Yes	No	Yes	Yes	No	No	No	Yes	No	Yes
DIAKH_396	Negative	N/A	N/A	N/A	2021-11-07	TD	13.3205968 -11.8319874 44.770328800567135 21.45	13.32	-11.83	44.77	21.45	Dia	Tou	Malinké	N/A	8.00	Male	Student	N/A	Primary	N/A	No	N/A	Male	999.00	Married	7.00	Straw/thatch	N/A	Bamboo	N/A	Sand	N/A	Public well	N/A	Shared toilet	N/A	Firewood	N/A	No	No	No	No	No	No	No	Yes	No	No
DIAKH_011	Negative	N/A	N/A	N/A	2021-11-05	TD	13.2629883 -11.881765 82.17872514698337 7.8	13.26	-11.88	82.18	7.80	Dia	Die	Malinké	N/A	4.00	Female	None	N/A	None	N/A	No	N/A	Male	35.00	Married	12.00	sheet metal	N/A	Bambou	N/A	Cement	N/A	Public well	N/A	Shared toilet	N/A	Firewood	N/A	Yes	Yes	Yes	Yes	No	No	No	Yes	Yes	Yes
DIAKH_034	Negative	N/A	N/A	N/A	2021-11-06	TD	13.262125 -11.88197 82.25456413519136 1.8	13.26	-11.88	82.25	1.80	Dia	Die	Malinké	N/A	37.00	Male	Gold digger	N/A	Quranic school	N/A	No	N/A	Male	51.00	Married	18.00	sheet metal	N/A	Bambou	N/A	Cement	N/A	Public well	N/A	Shared toilet	N/A	Firewood	N/A	No	Yes	No	Yes	No	No	Yes	Yes	Yes	No
DIAKH_137	Positive	Tropho	220	PF	2021-11-04	TD	13.2567451 -11.9325781 96.43517597035381 3.9	13.26	-11.93	96.44	3.90	Dia	Dia	Malinké	N/A	18.00	Female	Student	N/A	Primary	N/A	No	N/A	Female	999.00	Married	35.00	sheet metal	N/A	Ciment	N/A	Cement	N/A	Public well	N/A	Shared toilet	N/A	Firewood	N/A	Yes	Yes	Yes	Yes	No	Yes	Yes	Yes	No	Yes
DIAKH_111	Negative	N/A	N/A	N/A	2021-11-04	TD	13.2568355 -11.9322169 80.53635637521725 4.74	13.26	-11.93	80.54	4.74	Dia	Dia	Malinké	N/A	2.00	Female	None	N/A	None	N/A	No	N/A	Female	999.00	Married	50.00	sheet metal	N/A	Ciment	N/A	Cement	N/A	In-house well	N/A	Shared toilet	N/A	Firewood	N/A	No	No	No	Yes	No	No	No	Yes	Yes	Yes
DIAKH_096	Negative	N/A	N/A	N/A	2021-11-03	TD	13.2570494 -11.9326568 85.21919677180816 4.983	13.26	-11.93	85.22	4.98	Dia	Dia	Pular	N/A	11.00	Male	Student	N/A	Primary	N/A	No	N/A	Male	51.00	Married	31.00	sheet metal	N/A	Bambou	N/A	Cement	N/A	Public well	N/A	No toilet	N/A	Firewood	N/A	No	No	No	Yes	No	No	No	Yes	No	Yes
Diakh324	Negative	N/A	N/A	N/A	2021-11-07	AN	13.2105242 -12.0242103 135.02642888247834 96.0	13.21	-12.02	135.03	96.00	Dia	Din	Malinké	N/A	10.00	Male	Student	N/A	Primary	N/A	No	N/A	Male	999.00	Married	17.00	sheet metal	N/A	Ciment	N/A	Cement	N/A	Tap	N/A	Shared latrine	N/A	Firewood	N/A	Yes	Yes	Yes	Yes	No	No	No	Yes	No	Yes
DIAKH_019	Positive	Tropho	80	PF	2021-11-06	TD	13.2631307 -11.8820882 70.74553066133895 4.96	13.26	-11.88	70.75	4.96	Dia	Die	Malinké	N/A	19.00	Female	None	household wife	Primary	N/A	No	N/A	Male	35.00	Married	17.00	sheet metal	N/A	Bambou	N/A	Cement	N/A	Public well	N/A	Shared toilet	N/A	Firewood	N/A	Yes	No	Yes	Yes	No	No	No	Yes	No	No
DIAKH-258	Negative	N/A	N/A	N/A	2021-11-05	AN	13.2587991 -11.934055 115.21295455035445 7.101	13.26	-11.93	115.21	7.10	Dia	Dia	Autre	Diakhanke	19.00	Male	Gold digger	N/A	None	N/A	No	N/A	Male	57.00	Married	33.00	Straw/thatch	N/A	Bamboo	N/A	Sand	N/A	In-house well	N/A	Shared latrine	N/A	Firewood	N/A	Yes	Yes	Yes	Yes	No	No	No	No	No	Yes
DIAKH_017	Positive	Tropho	10120	PF	2021-11-05	TD	13.2630529 -11.8819287 75.41231410010002 2.46	13.26	-11.88	75.41	2.46	Dia	Die	Malinké	N/A	8.00	Female	Student	N/A	Primary	N/A	No	N/A	Male	32.00	Married	17.00	sheet metal	N/A	Bambou	N/A	Cement	N/A	Public well	N/A	Shared toilet	N/A	Firewood	N/A	No	No	Yes	Yes	No	No	No	Yes	No	No
DIAKH_123	Negative	N/A	N/A	N/A	2021-11-04	TD	13.2567897 -11.9321505 129.09384290518125 7.6	13.26	-11.93	129.09	7.60	Dia	Dia	Malinké	N/A	8.00	Female	Student	N/A	Primary	N/A	No	N/A	Male	999.00	Married	50.00	sheet metal	N/A	Ciment	N/A	Cement	N/A	In-house well	N/A	Shared toilet	N/A	Firewood	N/A	No	No	No	Yes	No	No	No	Yes	Yes	Yes
DIAKH_376	Negative	N/A	N/A	N/A	2021-11-07	TD	13.3204517 -11.8319967 70.90304443046249 10.3	13.32	-11.83	70.90	10.30	Dia	Dia	Malinké	N/A	9.00	Female	Student	N/A	Primary	N/A	No	N/A	Male	999.00	Married	20.00	sheet metal	N/A	Bambou	N/A	Cement	N/A	Public well	N/A	Shared toilet	N/A	Firewood	N/A	Yes	Yes	No	Yes	No	No	No	Yes	No	No
DIAKH_381	Negative	N/A	N/A	N/A	2021-11-07	TD	13.320465 -11.8320067 59.79057221316981 2.24	13.32	-11.83	59.79	2.24	Dia	Tou	Autre	bambara	28.00	Male	Gold digger	N/A	None	N/A	Yes	Married	N/A	N/A	N/A	1.00	Straw/thatch	N/A	Bamboo	N/A	Sand	N/A	Public well	N/A	No toilet	N/A	Firewood	N/A	No	No	No	No	No	No	No	Yes	No	No
Diakh165	Negative	N/A	N/A	N/A	2021-11-03	AN	13.2583136 -11.936279 90.48797572545314 6.633	13.26	-11.94	90.49	6.63	Dia	Dia	Malinké	N/A	32.00	Male	Gold digger	N/A	Quranic school	N/A	No	N/A	Male	999.00	Married	3.00	Cement/concrete	N/A	Ciment	N/A	Wooden planks	N/A	Public well	N/A	Shared latrine	N/A	Firewood	N/A	Yes	No	Yes	Yes	No	No	No	Yes	No	No
DIAKH 087	Positive	Tropho	80	PF	2021-11-03	TD	13.2570136 -11.9323934 95.84418286331253 96.0	13.26	-11.93	95.84	96.00	Dia	Dia	Pular	N/A	9.00	Female	Workers	N/A	Primary	N/A	No	N/A	Male	999.00	Married	28.00	sheet metal	N/A	Bambou	N/A	Cement	N/A	Public well	N/A	Shared toilet	N/A	Firewood	N/A	No	No	No	Yes	No	No	No	Yes	No	Yes
Diakh153	Negative	N/A	N/A	N/A	2021-11-03	AN	13.2592617 -11.9363817 53.55371169998244 20.5	13.26	-11.94	53.55	20.50	Dia	Dia	Malinké	N/A	21.00	Female	None	Household wife	None	N/A	No	N/A	Male	33.00	Married	11.00	Straw/thatch	N/A	Clay/mud	N/A	Sand	N/A	Other	N/A	Shared latrine	N/A	Firewood	N/A	No	No	No	Yes	No	No	Yes	Yes	No	No
Diakh359	Negative	N/A	N/A	N/A	2021-11-07	AN	13.2105242 -12.0242103 135.02642888247834 96.0	13.21	-12.02	135.03	96.00	Dia	Din	Malinké	N/A	21.00	Male	Farmer	N/A	Secondary	N/A	No	N/A	Male	999.00	Married	21.00	sheet metal	N/A	Ciment	N/A	Cement	N/A	Tap	N/A	Shared latrine	N/A	Firewood	N/A	Yes	Yes	Yes	No	No	No	No	No	No	Yes
DIAKH_027	Negative	N/A	N/A	N/A	2021-11-06	TD	13.2627009 -11.8821124 88.73854887544539 5.06	13.26	-11.88	88.74	5.06	Dia	Die	Malinké	N/A	10.00	Female	Student	N/A	Primary	N/A	No	N/A	Male	999.00	Married	31.00	sheet metal	N/A	Bambou	N/A	Cement	N/A	Public well	N/A	Shared toilet	N/A	Firewood	N/A	Yes	Yes	Yes	Yes	No	Yes	Yes	Yes	Yes	Yes
DIAKH_124	Negative	N/A	N/A	N/A	2021-11-04	TD	13.2568226 -11.9325427 118.83964380669063 3.416	13.26	-11.93	118.84	3.42	Dia	Dia	Malinké	N/A	11.00	Female	Student	N/A	Primary	N/A	No	N/A	Male	999.00	Married	35.00	sheet metal	N/A	Ciment	N/A	Cement	N/A	Public well	N/A	Shared toilet	N/A	Firewood	N/A	No	Yes	Yes	Yes	No	Yes	Yes	Yes	No	Yes
Diakh228	Negative	N/A	N/A	N/A	2021-11-05	AN	13.2588011 -11.9341068 87.457044258579 7.4	13.26	-11.93	87.46	7.40	Dia	Dia	Malinké	N/A	8.00	Female	Student	N/A	Primary	N/A	No	N/A	Male	63.00	Married	30.00	Cement/concrete	N/A	Ciment	N/A	Cement	N/A	Tap	N/A	Shared latrine	N/A	Firewood	N/A	Yes	Yes	No	Yes	No	No	No	Yes	Yes	Yes
Diakh306	Negative	N/A	N/A	N/A	2021-11-07	AN	13.2105242 -12.0242103 135.02642888247834 96.0	13.21	-12.02	135.03	96.00	Dia	Kobo	Malinké	N/A	19.00	Female	Farmer	N/A	Quranic school	N/A	No	N/A	Male	999.00	Single	11.00	Cement/concrete	N/A	Ciment	N/A	Cement	N/A	In-house well	N/A	Shared latrine	N/A	Firewood	N/A	Yes	Yes	No	Yes	No	No	No	No	No	Yes
Diakh282	Negative	N/A	N/A	N/A	2021-11-06	AN	13.3034944 -11.8556765 84.52902808672592 3.9	13.30	-11.86	84.53	3.90	Dia	Kobo	Malinké	N/A	60.00	Female	Farmer	N/A	Quranic school	N/A	Yes	Married	N/A	N/A	N/A	13.00	Cement/concrete	N/A	Bois/planches	N/A	Cement	N/A	Tap	N/A	Shared latrine	N/A	Firewood	N/A	No	Yes	Yes	Yes	No	No	No	Yes	No	Yes
DIAKH_106	Negative	N/A	N/A	N/A	2021-11-04	TD	13.2570337 -11.9325549 -139.34477735619254 6.5	13.26	-11.93	-139.34	6.50	Dia	Dia	Malinké	N/A	33.00	Female	Farmer	N/A	Quranic school	N/A	No	N/A	Male	999.00	Married	50.00	sheet metal	N/A	Ciment	N/A	Cement	N/A	In-house well	N/A	Shared toilet	N/A	Firewood	N/A	No	No	No	Yes	No	No	No	Yes	Yes	Yes
Diakh346	Negative	N/A	N/A	N/A	2021-11-07	AN	13.2105242 -12.0242103 135.02642888247834 96.0	13.21	-12.02	135.03	96.00	Dia	Din	Malinké	N/A	8.00	Female	Student	N/A	Primary	N/A	No	N/A	Male	999.00	Married	16.00	Straw/thatch	N/A	Wood/boards	N/A	Wooden planks	N/A	In-house well	N/A	Shared latrine	N/A	Firewood	N/A	No	No	Yes	Yes	No	No	No	Yes	No	Yes
Diakh280	Negative	N/A	N/A	N/A	2021-11-06	AN	13.3034944 -11.8556765 84.52902808672592 3.9	13.30	-11.86	84.53	3.90	Dia	Kobo	Malinké	N/A	6.00	Female	None	N/A	Quranic school	N/A	No	N/A	Male	999.00	Married	15.00	Straw/thatch	N/A	Cement	N/A	Cement	N/A	In-house well	N/A	Shared latrine	N/A	Firewood	N/A	Yes	No	No	No	No	No	No	Yes	No	Yes
Diakh 183	Negative	N/A	N/A	N/A	2021-11-04	AN	13.2589365 -11.9348804 117.10376709549443 96.0	13.26	-11.93	117.10	96.00	Dia	Dia	Pular	N/A	21.00	Male	Workers	N/A	Primary	N/A	No	N/A	Male	25.00	Married	5.00	Straw/thatch	N/A	Wood/boards	N/A	Wooden planks	N/A	Tap	N/A	Shared latrine	N/A	Coal	N/A	Yes	No	No	No	No	No	No	Yes	No	No
Diakh159	Negative	N/A	N/A	N/A	2021-11-03	AN	13.2597012 -11.9365729 108.86969397191949 4.82	13.26	-11.94	108.87	4.82	Dia	Dia	Malinké	N/A	30.00	Male	Gold digger	N/A	Secondary	N/A	No	N/A	Male	999.00	Married	3.00	Straw/thatch	N/A	Wood/boards	N/A	Wooden planks	N/A	Tap	N/A	Shared latrine	N/A	Firewood	N/A	No	No	No	Yes	No	No	No	Yes	No	No
DIAKH-251	Negative	N/A	N/A	N/A	2021-11-05	AN	13.2587991 -11.934055 115.21295455035445 7.101	13.26	-11.93	115.21	7.10	Dia	Dia	Malinké	N/A	63.00	Male	Farmer	N/A	Quranic school	N/A	Yes	Married	N/A	N/A	N/A	30.00	sheet metal	N/A	Bambou	N/A	Sand	N/A	Tap	N/A	Shared latrine	N/A	Firewood	N/A	Yes	Yes	Yes	No	No	No	No	No	No	No
DIAKH_395	Negative	N/A	N/A	N/A	2021-11-07	TD	13.3205968 -11.8319874 44.770328800567135 21.45	13.32	-11.83	44.77	21.45	Dia	Tou	Malinké	N/A	2.00	Female	None	N/A	None	N/A	No	N/A	Male	999.00	Married	7.00	Straw/thatch	N/A	Bamboo	N/A	Sand	N/A	Public well	N/A	Shared toilet	N/A	Firewood	N/A	No	No	No	No	No	No	No	Yes	No	No
Diakh293	Negative	N/A	N/A	N/A	2021-11-06	AN	13.3034944 -11.8556765 84.52902808672592 3.9	13.30	-11.86	84.53	3.90	Dia	Kobo	Malinké	N/A	5.00	Female	None	N/A	None	N/A	No	N/A	Male	999.00	Single	11.00	sheet metal	N/A	Ciment	N/A	Sand	N/A	In-house well	N/A	Shared latrine	N/A	Firewood	N/A	Yes	Yes	No	Yes	No	No	No	No	No	Yes
DIAKH_044	Negative	N/A	N/A	N/A	2021-11-06	TD	13.263275 -11.8822367 90.02366250856358 13.0	13.26	-11.88	90.02	13.00	Dia	Die	Malinké	N/A	62.00	Male	Gold digger	N/A	None	N/A	Yes	Married	N/A	N/A	N/A	17.00	sheet metal	N/A	Bambou	N/A	Cement	N/A	Public well	N/A	Shared toilet	N/A	Firewood	N/A	No	No	No	Yes	No	No	No	Yes	No	No
DIAKH_112	Negative	N/A	N/A	N/A	2021-11-04	TD	13.2568355 -11.9322169 80.53635637521725 4.74	13.26	-11.93	80.54	4.74	Dia	Dia	Malinké	N/A	2.00	Female	None	N/A	None	N/A	No	N/A	Male	999.00	Married	50.00	sheet metal	N/A	Ciment	N/A	Cement	N/A	In-house well	N/A	Shared latrine	N/A	Firewood	N/A	No	No	No	Yes	No	No	No	Yes	Yes	Yes
DIAKH_039	Negative	N/A	N/A	N/A	2021-11-06	TD	13.262125 -11.88197 82.25456413519136 1.8	13.26	-11.88	82.25	1.80	Dia	Die	Malinké	N/A	2.00	Male	None	N/A	None	N/A	No	N/A	Male	51.00	Married	18.00	sheet metal	N/A	Bambou	N/A	Cement	N/A	Public well	N/A	Shared toilet	N/A	Firewood	N/A	No	Yes	No	Yes	No	No	Yes	Yes	No	No
DIAKH_098	Positive	Tropho	110.5622	PF	2021-11-03	TD	13.2570494 -11.9326568 85.21919677180816 4.983	13.26	-11.93	85.22	4.98	Dia	Dia	Pular	N/A	8.00	Male	Student	N/A	Primary	N/A	No	N/A	Male	51.00	Married	31.00	sheet metal	N/A	Bambou	N/A	Cement	N/A	Public well	N/A	No toilet	N/A	Firewood	N/A	No	No	No	Yes	No	No	No	Yes	No	Yes
Diakh321	Negative	N/A	N/A	N/A	2021-11-07	AN	13.2105242 -12.0242103 135.02642888247834 96.0	13.21	-12.02	135.03	96.00	Dia	Din	Malinké	N/A	19.00	Female	None	N/A	None	N/A	No	N/A	Male	999.00	Married	16.00	sheet metal	N/A	Terre battue/boue	N/A	Cement	N/A	Tap	N/A	Shared latrine	N/A	Firewood	N/A	Yes	Yes	No	Yes	No	No	No	No	No	Yes
Diakh341	Negative	N/A	N/A	N/A	2021-11-07	AN	13.2105242 -12.0242103 135.02642888247834 96.0	13.21	-12.02	135.03	96.00	Dia	Din	Malinké	N/A	4.00	Female	None	N/A	None	N/A	No	N/A	Male	37.00	Married	13.00	Straw/thatch	N/A	Cement	N/A	Cement	N/A	Tap	N/A	Shared latrine	N/A	Firewood	N/A	Yes	No	Yes	Yes	No	No	No	Yes	No	Yes
DIAKH_008	Negative	N/A	N/A	N/A	2021-11-05	TD	13.2629883 -11.881765 82.17872514698337 7.8	13.26	-11.88	82.18	7.80	Dia	Die	Malinké	N/A	0.75	Male	None	N/A	None	N/A	No	N/A	Male	35.00	Married	12.00	sheet metal	N/A	Bambou	N/A	Cement	N/A	Public well	N/A	Shared toilet	N/A	Firewood	N/A	Yes	Yes	Yes	Yes	No	No	No	Yes	Yes	Yes
Diakh322	Negative	N/A	N/A	N/A	2021-11-07	AN	13.2105242 -12.0242103 135.02642888247834 96.0	13.21	-12.02	135.03	96.00	Dia	Din	Malinké	N/A	43.00	Male	Farmer	N/A	Quranic school	N/A	Yes	Married	N/A	N/A	N/A	17.00	sheet metal	N/A	Ciment	N/A	Cement	N/A	Tap	N/A	Shared latrine	N/A	Firewood	N/A	Yes	Yes	Yes	No	No	No	No	Yes	No	Yes
DIAKH-240	Positive	Tropho	27800	PF	2021-11-05	AN	13.2587991 -11.934055 115.21295455035445 7.101	13.26	-11.93	115.21	7.10	Dia	Dia	Autre	N/A	3.00	Male	None	N/A	None	N/A	No	N/A	Male	42.00	Married	6.00	Straw/thatch	N/A	Bamboo	N/A	Sand	N/A	Tap	N/A	Shared latrine	N/A	Coal	N/A	Yes	No	Yes	Yes	No	No	No	No	No	No
Diakh197	Negative	N/A	N/A	N/A	2021-11-04	AN	13.2598333 -11.9351483 109.0419522271734 12.2	13.26	-11.94	109.04	12.20	Dia	Dia	Malinké	N/A	3.00	Female	None	N/A	None	N/A	No	N/A	Male	80.00	Married	8.00	Straw/thatch	N/A	Wood/boards	N/A	Wooden planks	N/A	Tap	N/A	Shared latrine	N/A	Firewood	N/A	Yes	Yes	No	No	No	No	No	Yes	Yes	Yes
DIAKH-262	Positive	Tropho	1200	PF	2021-11-05	AN	13.2589497 -11.9329508 96.70401567203938 6.75	13.26	-11.93	96.70	6.75	Dia	Dia	Autre	Diakhanke	12.00	Male	Student	N/A	Quranic school	N/A	No	N/A	Male	57.00	Married	33.00	Straw/thatch	N/A	Clay/mud	N/A	Sand	N/A	In-house well	N/A	Shared latrine	N/A	Firewood	N/A	Yes	Yes	Yes	Yes	No	No	No	No	No	Yes
DIAKH_009	Negative	N/A	N/A	N/A	2021-11-05	TD	13.2629883 -11.881765 82.17872514698337 7.8	13.26	-11.88	82.18	7.80	Dia	Die	Malinké	N/A	8.00	Female	Student	N/A	Primary	N/A	No	N/A	Male	35.00	Married	12.00	sheet metal	N/A	Bambou	N/A	Cement	N/A	Public well	N/A	Shared toilet	N/A	Firewood	N/A	Yes	Yes	Yes	Yes	No	No	No	Yes	Yes	Yes
DIAKH_105	Negative	N/A	N/A	N/A	2021-11-04	TD	13.2567807 -11.9321691 85.09573344529495 4.5	13.26	-11.93	85.10	4.50	Dia	Dia	Malinké	N/A	40.00	Female	Farmer	N/A	Quranic school	N/A	No	N/A	Male	999.00	Married	50.00	sheet metal	N/A	Ciment	N/A	Cement	N/A	In-house well	N/A	Shared toilet	N/A	Firewood	N/A	No	No	No	Yes	No	No	No	Yes	Yes	Yes
Diakh161	Negative	N/A	N/A	N/A	2021-11-03	AN	13.2586364 -11.9363187 105.99843356277741 4.84	13.26	-11.94	106.00	4.84	Dia	Dia	Malinké	N/A	4.00	Male	None	N/A	None	N/A	No	N/A	Male	28.00	Married	13.00	Cement/concrete	N/A	Ciment	N/A	Cement	N/A	Tap	N/A	Shared latrine	N/A	Firewood	N/A	Yes	No	No	Yes	No	No	No	Yes	No	No
DIAKH_392	Negative	N/A	N/A	N/A	2021-11-07	TD	13.320465 -11.8320067 59.79057221316981 2.24	13.32	-11.83	59.79	2.24	Dia	Tou	Autre	N/A	27.00	Male	Workers	N/A	None	N/A	Yes	Married	N/A	N/A	N/A	8.00	Straw/thatch	N/A	Bamboo	N/A	Cement	N/A	Public well	N/A	Shared toilet	N/A	Firewood	N/A	No	No	No	No	No	No	No	Yes	No	No
DIAKH-247	Negative	N/A	N/A	N/A	2021-11-05	AN	13.2587991 -11.934055 115.21295455035445 7.101	13.26	-11.93	115.21	7.10	Dia	Dia	Malinké	N/A	30.00	Female	Farmer	N/A	Quranic school	N/A	No	N/A	Male	52.00	Married	30.00	sheet metal	N/A	Bambou	N/A	Sand	N/A	Tap	N/A	Shared latrine	N/A	Firewood	N/A	Yes	Yes	Yes	Yes	No	No	No	No	No	No
Diakh294	Negative	N/A	N/A	N/A	2021-11-06	AN	13.3034944 -11.8556765 84.52902808672592 3.9	13.30	-11.86	84.53	3.90	Dia	Kobo	Malinké	N/A	6.00	Female	None	N/A	None	N/A	No	N/A	Male	999.00	Married	12.00	Cement/concrete	N/A	Terre battue/boue	N/A	Cement	N/A	In-house well	N/A	Shared latrine	N/A	Firewood	N/A	Yes	Yes	Yes	Yes	No	No	No	No	No	Yes
DIAKH_090	Negative	N/A	N/A	N/A	2021-11-03	TD	13.2570239 -11.9326405 65.9685393625295 96.0	13.26	-11.93	65.97	96.00	Dia	Dia	Pular	N/A	13.00	Male	Student	N/A	Primary	N/A	No	N/A	Male	25.00	Married	28.00	sheet metal	N/A	Bambou	N/A	Cement	N/A	Public well	N/A	Shared toilet	N/A	Firewood	N/A	No	No	No	Yes	No	No	No	Yes	No	Yes
DIAKH_109	Negative	N/A	N/A	N/A	2021-11-04	TD	13.2568355 -11.9322169 80.53635637521725 4.74	13.26	-11.93	80.54	4.74	Dia	Dia	Malinké	N/A	28.00	Female	None	Household wife	None	N/A	No	N/A	Male	999.00	Married	50.00	sheet metal	N/A	Ciment	N/A	Cement	N/A	In-house well	N/A	Shared toilet	N/A	Firewood	N/A	No	No	No	Yes	No	No	No	Yes	Yes	Yes
Diakh205	Negative	N/A	N/A	N/A	2021-11-04	AN	13.2597383 -11.9351533 114.98980514955198 9.5	13.26	-11.94	114.99	9.50	Dia	Dia	Malinké	N/A	43.00	Female	None	Household wife	None	N/A	No	N/A	Male	999.00	Married	8.00	Straw/thatch	N/A	Clay/mud	N/A	Cement	N/A	Tap	N/A	Shared latrine	N/A	Firewood	N/A	Yes	Yes	No	No	No	No	No	Yes	Yes	Yes
Diakh212	Negative	N/A	N/A	N/A	2021-11-04	AN	13.2592772 -11.9339727 137.97873679102963 6.175	13.26	-11.93	137.98	6.17	Dia	Dia	Autre	bambara	1.00	Female	None	N/A	None	N/A	No	N/A	Male	28.00	Married	4.00	Straw/thatch	N/A	Wood/boards	N/A	Wooden planks	N/A	In-house well	N/A	Shared latrine	N/A	Firewood	N/A	No	No	No	Yes	No	No	No	Yes	No	No
Diakh204	Positive	Tropho	14340	PF	2021-11-04	AN	13.2597383 -11.9351533 114.98980514955198 9.5	13.26	-11.94	114.99	9.50	Dia	Dia	Malinké	N/A	2.00	Female	None	N/A	None	N/A	No	N/A	Male	999.00	Married	12.00	Straw/thatch	N/A	Wood/boards	N/A	Wooden planks	N/A	Tap	N/A	Shared latrine	N/A	Firewood	N/A	Yes	Yes	No	No	No	No	No	Yes	Yes	Yes
Diakh348	Negative	N/A	N/A	N/A	2021-11-07	AN	13.2105242 -12.0242103 135.02642888247834 96.0	13.21	-12.02	135.03	96.00	Dia	Din	Malinké	N/A	65.00	Female	Farmer	N/A	None	N/A	Yes	Widower	N/A	N/A	N/A	21.00	Cement/concrete	N/A	Ciment	N/A	Cement	N/A	Tap	N/A	Shared latrine	N/A	Firewood	N/A	No	Yes	Yes	Yes	No	No	No	Yes	No	Yes
DIAKH_060	Negative	N/A	N/A	N/A	2021-11-06	TD	13.2632641 -11.8819146 70.8367232766256 4.96	13.26	-11.88	70.84	4.96	Dia	Die	Malinké	N/A	21.00	Female	Farmer	N/A	Primary	N/A	No	N/A	Female	65.00	Married	10.00	sheet metal	N/A	Bambou	N/A	Cement	N/A	Public well	N/A	Shared toilet	N/A	Firewood	N/A	No	Yes	Yes	Yes	No	No	Yes	Yes	No	No
Diakh327	Positive	Tropho	1714	PF	2021-11-07	AN	13.2105242 -12.0242103 135.02642888247834 96.0	13.21	-12.02	135.03	96.00	Dia	Din	Malinké	N/A	3.00	Male	None	N/A	None	N/A	No	N/A	Male	999.00	Married	21.00	Cement/concrete	N/A	Ciment	N/A	Cement	N/A	Tap	N/A	Shared latrine	N/A	Firewood	N/A	Yes	Yes	Yes	Yes	No	No	No	Yes	No	Yes
DIAKH_120	Negative	N/A	N/A	N/A	2021-11-04	TD	13.2568355 -11.9322169 80.53635637521725 4.74	13.26	-11.93	80.54	4.74	Dia	Dia	Malinké	N/A	5.00	Male	None	N/A	None	N/A	No	N/A	Male	999.00	Married	50.00	sheet metal	N/A	Ciment	N/A	Cement	N/A	In-house well	N/A	Shared toilet	N/A	Firewood	N/A	No	No	No	Yes	No	No	No	Yes	Yes	Yes
DIAKH_378	Negative	N/A	N/A	N/A	2021-11-07	TD	13.320465 -11.8320067 59.79057221316981 2.24	13.32	-11.83	59.79	2.24	Dia	Tou	Malinké	N/A	10.00	Female	Student	N/A	Primary	N/A	No	N/A	Male	999.00	Married	30.00	sheet metal	N/A	Bambou	N/A	Cement	N/A	Public well	N/A	Shared toilet	N/A	Firewood	N/A	No	No	No	Yes	No	No	No	Yes	No	No
Diakh353	Negative	N/A	N/A	N/A	2021-11-07	AN	13.2105242 -12.0242103 135.02642888247834 96.0	13.21	-12.02	135.03	96.00	Dia	Din	Malinké	N/A	21.00	Male	Farmer	N/A	Secondary	N/A	No	N/A	Male	999.00	Married	32.00	Cement/concrete	N/A	Ciment	N/A	Cement	N/A	Tap	N/A	Shared latrine	N/A	Firewood	N/A	Yes	Yes	No	No	No	No	No	Yes	No	Yes
Diakh158	Negative	N/A	N/A	N/A	2021-11-03	AN	13.2597443 -11.9366105 97.85154134792977 4.9	13.26	-11.94	97.85	4.90	Dia	Dia	Malinké	N/A	15.00	Female	None	N/A	None	N/A	No	N/A	Male	999.00	Married	8.00	Straw/thatch	N/A	Wood/boards	N/A	Wooden planks	N/A	Tap	N/A	Shared latrine	N/A	Firewood	N/A	Yes	Yes	No	Yes	No	No	Yes	Yes	No	No
DIAKH_023	Negative	N/A	N/A	N/A	2021-11-06	TD	13.2627009 -11.8821124 88.73854887544539 5.06	13.26	-11.88	88.74	5.06	Dia	Die	Malinké	N/A	5.00	Female	None	N/A	None	N/A	No	N/A	Male	999.00	Married	31.00	sheet metal	N/A	Bambou	N/A	Cement	N/A	Public well	N/A	Shared toilet	N/A	Firewood	N/A	Yes	Yes	Yes	Yes	No	Yes	Yes	Yes	Yes	Yes
Diakh267	Negative	N/A	N/A	N/A	2021-11-06	AN	13.3034944 -11.8556765 84.52902808672592 3.9	13.30	-11.86	84.53	3.90	Dia	Kobo	Malinké	N/A	60.00	Female	vendor/trader	N/A	None	N/A	No	N/A	Male	999.00	Married	8.00	Straw/thatch	N/A	Wood/boards	N/A	Wooden planks	N/A	Tap	N/A	Shared latrine	N/A	Firewood	N/A	Yes	No	No	Yes	No	No	No	Yes	No	Yes
DIAKH_125	Positive	Tropho	4300	PF	2021-11-04	TD	13.2568226 -11.9325427 118.83964380669063 3.416	13.26	-11.93	118.84	3.42	Dia	Dia	Malinké	N/A	5.00	Male	None	N/A	None	N/A	No	N/A	Male	999.00	Married	35.00	sheet metal	N/A	Ciment	N/A	Cement	N/A	In-house well	N/A	Shared toilet	N/A	Firewood	N/A	No	Yes	Yes	Yes	No	Yes	Yes	Yes	Yes	Yes
DIAKH_066	Negative	N/A	N/A	N/A	2021-11-07	TD	13.3204866 -11.83192 70.94993173360227 2.1	13.32	-11.83	70.95	2.10	Dia	Tou	Malinké	N/A	14.00	Male	Student	N/A	Primary	N/A	No	N/A	Male	999.00	Married	27.00	sheet metal	N/A	Bambou	N/A	Cement	N/A	Public well	N/A	Shared toilet	N/A	Firewood	N/A	Yes	No	No	No	No	No	No	Yes	No	No
DIAKH_064	Negative	N/A	N/A	N/A	2021-11-07	TD	13.3204866 -11.83192 70.94993173360227 2.1	13.32	-11.83	70.95	2.10	Dia	Tou	Malinké	N/A	39.00	Male	Gold digger	N/A	None	N/A	Yes	Married	N/A	N/A	N/A	7.00	Straw/thatch	N/A	Bamboo	N/A	Sand	N/A	Public well	N/A	Shared toilet	N/A	Firewood	N/A	No	No	No	Yes	No	No	No	Yes	No	No
Diakh272	Negative	N/A	N/A	N/A	2021-11-06	AN	13.3034944 -11.8556765 84.52902808672592 3.9	13.30	-11.86	84.53	3.90	Dia	Kobo	Malinké	N/A	36.00	Female	None	Household wife	None	N/A	No	N/A	Male	999.00	Married	15.00	Cement/concrete	N/A	Terre battue/boue	N/A	Sand	N/A	Tap	N/A	Shared latrine	N/A	Firewood	N/A	Yes	No	No	Yes	No	No	No	Yes	No	Yes
Diakh275	Negative	N/A	N/A	N/A	2021-11-06	AN	13.3034944 -11.8556765 84.52902808672592 3.9	13.30	-11.86	84.53	3.90	Dia	Kobo	Malinké	N/A	20.00	Female	Student	N/A	None	N/A	No	N/A	Male	999.00	Married	19.00	Straw/thatch	N/A	Clay/mud	N/A	Cement	N/A	Public well	N/A	Shared latrine	N/A	Firewood	N/A	Yes	No	No	Yes	No	No	No	Yes	No	Yes
DIAKH_038	Positive	Tropho	736	PF	2021-11-06	TD	13.262125 -11.88197 82.25456413519136 1.8	13.26	-11.88	82.25	1.80	Dia	Die	Malinké	N/A	11.00	Female	Student	N/A	Primary	N/A	No	N/A	Male	51.00	Married	18.00	sheet metal	N/A	Bambou	N/A	Cement	N/A	Public well	N/A	Shared toilet	N/A	Firewood	N/A	No	Yes	No	Yes	No	No	Yes	Yes	No	No
Diakh163	Negative	N/A	N/A	N/A	2021-11-03	AN	13.2586467 -11.9363503 105.57659894992081 4.44	13.26	-11.94	105.58	4.44	Dia	Dia	Malinké	N/A	4.00	Female	None	N/A	None	N/A	No	N/A	Male	28.00	Married	13.00	Cement/concrete	N/A	Ciment	N/A	Cement	N/A	Tap	N/A	Shared latrine	N/A	Firewood	N/A	No	Yes	Yes	Yes	No	No	No	Yes	No	No
Diakh168	Negative	N/A	N/A	N/A	2021-11-03	AN	13.2582665 -11.9364627 104.2950820734027 14.066	13.26	-11.94	104.30	14.07	Dia	Dia	Autre	bambara	13.00	Female	vendor/trader	N/A	None	N/A	No	N/A	Male	999.00	Married	3.00	Cement/concrete	N/A	Ciment	N/A	Cement	N/A	In-house well	N/A	Shared latrine	N/A	Firewood	N/A	Yes	No	No	Yes	No	No	No	Yes	No	No
DIAKH_113	Negative	N/A	N/A	N/A	2021-11-04	TD	13.2568355 -11.9322169 80.53635637521725 4.74	13.26	-11.93	80.54	4.74	Dia	Dia	Malinké	N/A	40.00	Male	Farmer	N/A	Quranic school	N/A	Yes	Married	N/A	N/A	N/A	50.00	sheet metal	N/A	Ciment	N/A	Cement	N/A	In-house well	N/A	Shared toilet	N/A	Firewood	N/A	No	No	No	Yes	No	No	No	Yes	Yes	Yes
Diakh277	Negative	N/A	N/A	N/A	2021-11-06	AN	13.3034944 -11.8556765 84.52902808672592 3.9	13.30	-11.86	84.53	3.90	Dia	Kobo	Malinké	N/A	3.00	Female	None	N/A	None	N/A	No	N/A	Male	999.00	Married	15.00	Cement/concrete	N/A	Terre battue/boue	N/A	Sand	N/A	Tap	N/A	Shared latrine	N/A	Firewood	N/A	Yes	No	No	No	No	No	No	Yes	No	Yes
Diakh274	Negative	N/A	N/A	N/A	2021-11-06	AN	13.3034944 -11.8556765 84.52902808672592 3.9	13.30	-11.86	84.53	3.90	Dia	Kobo	Malinké	N/A	5.00	Female	None	N/A	None	N/A	No	N/A	Male	999.00	Married	13.00	Straw/thatch	N/A	Clay/mud	N/A	Sand	N/A	Tap	N/A	Shared latrine	N/A	Firewood	N/A	No	No	No	Yes	No	No	No	Yes	No	Yes
Diakh224	Negative	N/A	N/A	N/A	2021-11-05	AN	13.2588011 -11.9341068 87.457044258579 7.4	13.26	-11.93	87.46	7.40	Dia	Dia	Malinké	N/A	4.00	Female	None	N/A	None	N/A	No	N/A	Male	999.00	Married	20.00	Cement/concrete	N/A	Ciment	N/A	Cement	N/A	In-house well	N/A	Shared latrine	N/A	Firewood	N/A	Yes	Yes	Yes	Yes	No	No	No	Yes	Yes	Yes
Diakh220	Negative	N/A	N/A	N/A	2021-11-05	AN	13.2588011 -11.9341068 87.457044258579 7.4	13.26	-11.93	87.46	7.40	Dia	Dia	Malinké	N/A	8.00	Male	Student	N/A	Primary	N/A	No	N/A	Male	63.00	Married	20.00	Cement/concrete	N/A	Ciment	N/A	Cement	N/A	Tap	N/A	Shared latrine	N/A	Firewood	N/A	Yes	Yes	Yes	Yes	No	No	No	Yes	Yes	Yes
Diakh347	Negative	N/A	N/A	N/A	2021-11-07	AN	13.2105242 -12.0242103 135.02642888247834 96.0	13.21	-12.02	135.03	96.00	Dia	Din	Malinké	N/A	42.00	Female	Farmer	N/A	None	N/A	No	N/A	Male	999.00	Married	12.00	Cement/concrete	N/A	Ciment	N/A	Cement	N/A	Tap	N/A	Shared latrine	N/A	Firewood	N/A	Yes	Yes	No	No	Yes	No	No	Yes	No	Yes
DIAKH_412	Negative	N/A	N/A	N/A	2021-11-07	TD	13.3204479 -11.8319071 76.52186279411953 4.74	13.32	-11.83	76.52	4.74	Dia	Tou	Malinké	N/A	10.00	Female	None	N/A	Primary	N/A	No	Married	N/A	N/A	N/A	21.00	sheet metal	N/A	Bambou	N/A	Cement	N/A	Public well	N/A	Shared toilet	N/A	Firewood	N/A	No	No	No	Yes	No	No	No	Yes	No	No
Diakh209	Negative	N/A	N/A	N/A	2021-11-04	AN	13.2588991 -11.9356863 85.20216631899856 7.9	13.26	-11.94	85.20	7.90	Dia	Dia	Other	Diakhanke	27.00	Male	Gold digger	N/A	None	N/A	No	N/A	Male	28.00	Married	8.00	Straw/thatch	N/A	Wood/boards	N/A	Wooden planks	N/A	In-house well	N/A	Shared latrine	N/A	Firewood	N/A	Yes	No	No	Yes	No	No	No	Yes	No	No
Diakh339	Negative	N/A	N/A	N/A	2021-11-07	AN	13.2105242 -12.0242103 135.02642888247834 96.0	13.21	-12.02	135.03	96.00	Dia	Din	Malinké	N/A	2.00	Male	None	N/A	None	N/A	No	N/A	Male	999.00	Married	13.00	Cement/concrete	N/A	Ciment	N/A	Cement	N/A	Tap	N/A	Shared latrine	N/A	Firewood	N/A	Yes	No	No	Yes	No	No	No	Yes	No	Yes
Diakh173	Negative	N/A	N/A	N/A	2021-11-03	AN	13.2579563 -11.9359655 131.66375695655023 8.3	13.26	-11.94	131.66	8.30	Dia	Dia	Malinké	N/A	13.00	Male	None	N/A	Primary	N/A	No	N/A	Male	999.00	Married	25.00	Cement/concrete	N/A	Ciment	N/A	Cement	N/A	In-house well	N/A	Shared latrine	N/A	Firewood	N/A	Yes	No	No	Yes	No	No	No	Yes	No	No
Diakh218	Negative	N/A	N/A	N/A	2021-11-05	AN	13.2588011 -11.9341068 87.457044258579 7.4	13.26	-11.93	87.46	7.40	Dia	Dia	Malinké	N/A	4.00	Male	None	N/A	None	N/A	No	N/A	Male	63.00	Married	20.00	Cement/concrete	N/A	Ciment	N/A	Cement	N/A	Tap	N/A	Shared latrine	N/A	Firewood	N/A	Yes	Yes	Yes	Yes	No	No	No	Yes	Yes	Yes
DIAKH_063	Positive	Tropho	544	PF	2021-11-06	TD	13.2631646 -11.8818896 86.59538356555542 3.3	13.26	-11.88	86.60	3.30	Dia	Die	Malinké	N/A	22.00	Female	None	Household wife	Primary	N/A	No	N/A	Male	999.00	Married	10.00	sheet metal	N/A	Bambou	N/A	Cement	N/A	Public well	N/A	Shared toilet	N/A	Firewood	N/A	No	Yes	No	Yes	No	No	No	Yes	No	No
Diakh222	Negative	N/A	N/A	N/A	2021-11-05	AN	13.2588011 -11.9341068 87.457044258579 7.4	13.26	-11.93	87.46	7.40	Dia	Dia	Malinké	N/A	7.00	Male	Student	N/A	Primary	N/A	No	N/A	Male	63.00	Married	20.00	Cement/concrete	N/A	Ciment	N/A	Cement	N/A	Tap	N/A	Shared latrine	N/A	Firewood	N/A	Yes	Yes	No	No	No	No	No	Yes	Yes	Yes
Diakh276	Negative	N/A	N/A	N/A	2021-11-06	AN	13.3034944 -11.8556765 84.52902808672592 3.9	13.30	-11.86	84.53	3.90	Dia	Kobo	Malinké	N/A	3.00	Male	None	N/A	None	N/A	No	N/A	Male	35.00	Married	13.00	Cement/concrete	N/A	Terre battue/boue	N/A	Cement	N/A	Tap	N/A	Shared latrine	N/A	Firewood	N/A	No	No	Yes	Yes	No	No	No	Yes	No	Yes
DIAKH-235	Negative	N/A	N/A	N/A	2021-11-05	AN	13.2587991 -11.934055 115.21295455035445 7.101	13.26	-11.93	115.21	7.10	Dia	Dia	Malinké	N/A	4.00	Female	None	N/A	None	N/A	No	N/A	Female	52.00	No applicable	30.00	sheet metal	N/A	Bambou	N/A	Sand	N/A	Tap	N/A	Other	N/A	Firewood	N/A	Yes	Yes	No	No	No	No	No	No	No	No
DIAKH_115	Negative	N/A	N/A	N/A	2021-11-04	TD	13.2568355 -11.9322169 80.53635637521725 4.74	13.26	-11.93	80.54	4.74	Dia	Dia	Malinké	N/A	37.00	Female	Farmer	N/A	None	N/A	No	N/A	Male	999.00	Married	50.00	sheet metal	N/A	Ciment	N/A	Cement	N/A	In-house well	N/A	Shared toilet	N/A	Firewood	N/A	No	No	No	Yes	No	No	No	Yes	Yes	Yes
Diakh232	Negative	N/A	N/A	N/A	2021-11-05	AN	13.2588011 -11.9341068 87.457044258579 7.4	13.26	-11.93	87.46	7.40	Dia	Dia	Malinké	N/A	21.00	Female	None	Household wife	None	N/A	No	N/A	Male	63.00	Married	30.00	Cement/concrete	N/A	Ciment	N/A	Cement	N/A	Tap	N/A	Shared latrine	N/A	Firewood	N/A	Yes	Yes	Yes	Yes	No	No	No	Yes	Yes	Yes
Diakh313	Negative	N/A	N/A	N/A	2021-11-07	AN	13.2105242 -12.0242103 135.02642888247834 96.0	13.21	-12.02	135.03	96.00	Dia	Din	Malinké	N/A	12.00	Female	Student	N/A	Primary	N/A	No	N/A	Male	999.00	Married	15.00	Cement/concrete	N/A	Terre battue/boue	N/A	Cement	N/A	In-house well	N/A	Shared latrine	N/A	Firewood	N/A	Yes	Yes	Yes	Yes	No	No	No	Yes	No	Yes
DIAKH-253	Positive	Tropho	2700	PF	2021-11-05	AN	13.2587991 -11.934055 115.21295455035445 7.101	13.26	-11.93	115.21	7.10	Dia	Dia	Autre	Diakhanke	25.00	Male	Gold digger	N/A	Primary	N/A	No	N/A	Male	57.00	Married	33.00	Straw/thatch	N/A	Bamboo	N/A	Sand	N/A	In-house well	N/A	Shared latrine	N/A	Firewood	N/A	Yes	Yes	Yes	Yes	No	No	No	No	No	No
DIAKH_071	Negative	N/A	N/A	N/A	2021-11-07	TD	13.3204517 -11.8319967 70.90304443046249 10.3	13.32	-11.83	70.90	10.30	Dia	Tou	Malinké	N/A	3.00	Male	None	N/A	None	N/A	No	Married	N/A	N/A	N/A	27.00	Straw/thatch	N/A	Bamboo	N/A	Sand	N/A	Public well	N/A	Shared toilet	N/A	Firewood	N/A	No	No	No	No	No	No	No	Yes	No	No
Diakh302	Negative	N/A	N/A	N/A	2021-11-06	AN	13.3034944 -11.8556765 84.52902808672592 3.9	13.30	-11.86	84.53	3.90	Dia	Kobo	Malinké	N/A	4.00	Female	None	N/A	None	N/A	No	N/A	Male	999.00	Married	13.00	Straw/thatch	N/A	Wood/boards	N/A	Other	N/A	Tap	N/A	Shared latrine	N/A	Firewood	N/A	Yes	Yes	Yes	Yes	No	No	No	No	No	Yes
DIAKH_041	Negative	N/A	N/A	N/A	2021-11-06	TD	13.262125 -11.88197 82.25456413519136 1.8	13.26	-11.88	82.25	1.80	Dia	Die	Malinké	N/A	6.00	Male	None	N/A	None	N/A	No	N/A	Male	51.00	Married	18.00	sheet metal	N/A	Bambou	N/A	Cement	N/A	Public well	N/A	Shared toilet	N/A	Firewood	N/A	No	Yes	No	Yes	No	No	Yes	Yes	No	No
Diakh281	Negative	N/A	N/A	N/A	2021-11-06	AN	13.3034944 -11.8556765 84.52902808672592 3.9	13.30	-11.86	84.53	3.90	Dia	Kobo	Malinké	N/A	5.00	Female	None	N/A	None	N/A	No	N/A	Male	999.00	Married	127.00	Cement/concrete	N/A	Ciment	N/A	Sand	N/A	Tap	N/A	Shared latrine	N/A	Firewood	N/A	No	No	Yes	Yes	No	No	No	Yes	No	Yes
DIAKH_072	Positive	Tropho	2152	PF	2021-11-07	TD	13.3204517 -11.8319967 70.90304443046249 10.3	13.32	-11.83	70.90	10.30	Dia	Tou	Autre	N/A	32.00	Male	Gold digger	N/A	Primary	N/A	Yes	Married	N/A	N/A	N/A	3.00	Straw/thatch	N/A	Bamboo	N/A	Sand	N/A	Public well	N/A	Shared toilet	N/A	Firewood	N/A	Yes	No	No	No	No	No	No	Yes	No	No
DIAKH-259	Negative	N/A	N/A	N/A	2021-11-05	AN	13.2589497 -11.9329508 96.70401567203938 6.75	13.26	-11.93	96.70	6.75	Dia	Dia	Autre	Diakhanke	18.00	Male	Gold digger	N/A	Quranic school	N/A	No	N/A	Male	57.00	Married	33.00	Straw/thatch	N/A	Bamboo	N/A	Sand	N/A	In-house well	N/A	Shared latrine	N/A	Firewood	N/A	Yes	Yes	Yes	Yes	No	No	No	No	No	No
DIAKH_067	Positive	Tropho	545	PF	2021-11-07	TD	13.3204866 -11.83192 70.94993173360227 2.1	13.32	-11.83	70.95	2.10	Dia	Tou	Malinké	N/A	34.00	Female	None	Household wife	None	N/A	No	N/A	Male	999.00	Married	27.00	sheet metal	N/A	Bambou	N/A	Cement	N/A	Public well	N/A	Shared toilet	N/A	Firewood	N/A	Yes	No	No	No	No	No	No	Yes	No	No
DIAKH_405	Negative	N/A	N/A	N/A	2021-11-07	TD	13.3204511 -11.8319466 77.44607137867767 4.966	13.32	-11.83	77.45	4.97	Dia	Tou	Malinké	N/A	10.00	Female	Student	N/A	Primary	N/A	No	N/A	Male	999.00	Married	20.00	sheet metal	N/A	Bambou	N/A	Cement	N/A	Public well	N/A	Shared toilet	N/A	Firewood	N/A	No	No	No	Yes	No	No	No	Yes	No	No
Diakh 186	Negative	N/A	N/A	N/A	2021-11-04	AN	13.2588372 -11.9347438 98.5845614804712 7.7	13.26	-11.93	98.58	7.70	Dia	Dia	Pular	N/A	5.00	Female	None	N/A	None	N/A	No	N/A	Male	37.00	Married	10.00	Straw/thatch	N/A	Wood/boards	N/A	Sand	N/A	Tap	N/A	Shared latrine	N/A	Firewood	N/A	Yes	Yes	Yes	Yes	No	No	No	Yes	No	No
DIAKH_393	Negative	N/A	N/A	N/A	2021-11-07	TD	13.320465 -11.8320067 59.79057221316981 2.24	13.32	-11.83	59.79	2.24	Dia	Tou	Malinké	N/A	24.00	Male	Farmer	N/A	Primary	N/A	Yes	Married	N/A	N/A	N/A	20.00	sheet metal	N/A	Bambou	N/A	Cement	N/A	Public well	N/A	Shared toilet	N/A	Firewood	N/A	Yes	No	No	Yes	No	No	No	Yes	No	Yes
DIAKH_406	Negative	N/A	N/A	N/A	2021-11-07	TD	13.3204511 -11.8319466 77.44607137867767 4.966	13.32	-11.83	77.45	4.97	Dia	Tou	Malinké	N/A	13.00	Male	Student	N/A	Quranic school	N/A	No	N/A	Male	999.00	Married	20.00	sheet metal	N/A	Bambou	N/A	Cement	N/A	Public well	N/A	Shared toilet	N/A	Firewood	N/A	No	No	No	Yes	No	No	No	Yes	No	No
Diakd310	Positive	Tropho	1125	PF	2021-11-07	AN	13.2105242 -12.0242103 135.02642888247834 96.0	13.21	-12.02	135.03	96.00	Dia	Din	Malinké	N/A	1.00	Male	None	N/A	None	N/A	No	N/A	Male	999.00	Married	12.00	Straw/thatch	N/A	Wood/boards	N/A	Sand	N/A	In-house well	N/A	Shared latrine	N/A	Firewood	N/A	Yes	Yes	Yes	No	No	No	No	Yes	No	Yes
DIAKH_401	Negative	N/A	N/A	N/A	2021-11-07	TD	13.3205063 -11.8318963 70.3798624437634 4.95	13.32	-11.83	70.38	4.95	Dia	Tou	Malinké	N/A	1.00	Male	None	N/A	None	N/A	No	N/A	Male	999.00	Married	31.00	sheet metal	N/A	Bambou	N/A	Cement	N/A	Public well	N/A	Shared toilet	N/A	Firewood	N/A	No	No	No	Yes	No	No	No	Yes	No	Yes
DIAKH_414	Negative	N/A	N/A	N/A	2021-11-07	TD	13.3204479 -11.8319071 76.52186279411953 4.74	13.32	-11.83	76.52	4.74	Dia	Tou	Malinké	N/A	18.00	Female	None	household wife	Secondary	N/A	No	N/A	Male	39.00	Married	21.00	sheet metal	N/A	Bambou	N/A	Cement	N/A	Public well	N/A	Shared toilet	N/A	Firewood	N/A	No	No	No	Yes	No	No	No	Yes	No	No
Diakh289	Negative	N/A	N/A	N/A	2021-11-06	AN	13.3034944 -11.8556765 84.52902808672592 3.9	13.30	-11.86	84.53	3.90	Dia	Kobo	Malinké	N/A	9.00	Female	Student	N/A	Primary	N/A	No	N/A	Male	999.00	Married	13.00	Cement/concrete	N/A	Ciment	N/A	Cement	N/A	Public well	N/A	Shared latrine	N/A	Firewood	N/A	No	No	No	No	No	No	No	No	No	No
DIAKH-245	Negative	N/A	N/A	N/A	2021-11-05	AN	13.2587991 -11.934055 115.21295455035445 7.101	13.26	-11.93	115.21	7.10	Dia	Dia	Autre	N/A	42.00	Male	Gold digger	N/A	None	N/A	Yes	Married	N/A	N/A	N/A	6.00	Straw/thatch	N/A	Bamboo	N/A	Sand	N/A	Tap	N/A	Shared latrine	N/A	Coal	N/A	Yes	No	No	Yes	No	No	No	No	No	No
DIAKH-249	Negative	N/A	N/A	N/A	2021-11-05	AN	13.2603917 -11.93445 107.61815387560802 3.9	13.26	-11.93	107.62	3.90	Dia	Dia	Malinké	N/A	53.00	Female	None	Household wife	Quranic school	N/A	No	N/A	Male	52.00	Married	30.00	sheet metal	N/A	Bambou	N/A	Sand	N/A	Tap	N/A	Shared latrine	N/A	Firewood	N/A	Yes	Yes	Yes	No	No	No	No	No	No	No
DIAKH-236	Negative	N/A	N/A	N/A	2021-11-05	AN	13.2587991 -11.934055 115.21295455035445 7.101	13.26	-11.93	115.21	7.10	Dia	Dia	Autre	bosso	20.00	Male	Gold digger	N/A	Quranic school	N/A	Yes	Married	N/A	N/A	N/A	15.00	Straw/thatch	N/A	Bamboo	N/A	Sand	N/A	Tap	N/A	Shared latrine	N/A	Coal	N/A	No	No	Yes	Yes	No	No	No	No	No	No
DIAKH_097	Negative	N/A	N/A	N/A	2021-11-03	TD	13.2570494 -11.9326568 85.21919677180816 4.983	13.26	-11.93	85.22	4.98	Dia	Dia	Pular	N/A	12.00	Female	Student	N/A	Primary	N/A	No	N/A	Male	51.00	Married	31.00	sheet metal	N/A	Bambou	N/A	Cement	N/A	Public well	N/A	No toilet	N/A	Firewood	N/A	No	No	No	No	No	No	No	Yes	No	Yes
Diakh286	Negative	N/A	N/A	N/A	2021-11-06	AN	13.3034944 -11.8556765 84.52902808672592 3.9	13.30	-11.86	84.53	3.90	Dia	Kobo	Malinké	N/A	10.00	Male	Student	N/A	Primary	N/A	No	N/A	Male	999.00	Married	21.00	Cement/concrete	N/A	Bois/planches	N/A	Cement	N/A	Tap	N/A	Shared latrine	N/A	Firewood	N/A	No	No	No	Yes	No	No	No	Yes	No	Yes
DIAKH_050	Negative	N/A	N/A	N/A	2021-11-06	TD	13.263275 -11.8822367 90.02366250856358 13.0	13.26	-11.88	90.02	13.00	Dia	Die	Autre	bambara	26.00	Male	Gold digger	N/A	Primary	N/A	Yes	Married	N/A	N/A	N/A	3.00	Straw/thatch	N/A	Cement	N/A	Cement	N/A	Public well	N/A	Shared toilet	N/A	Firewood	N/A	No	Yes	No	Yes	No	No	Yes	Yes	No	No
DIAKH-231	Negative	N/A	N/A	N/A	2021-11-05	AN	13.2587991 -11.934055 115.21295455035445 7.101	13.26	-11.93	115.21	7.10	Dia	Dia	Malinké	N/A	12.00	Female	None	N/A	Quranic school	N/A	No	N/A	Male	52.00	Married	30.00	sheet metal	N/A	Bambou	N/A	Sand	N/A	Tap	N/A	Other	N/A	Firewood	N/A	Yes	Yes	No	No	No	No	No	No	No	No
DIAKH_397	Negative	N/A	N/A	N/A	2021-11-07	TD	13.3205968 -11.8319874 44.770328800567135 21.45	13.32	-11.83	44.77	21.45	Dia	Tou	Malinké	N/A	5.00	Female	None	N/A	None	N/A	No	N/A	Male	999.00	Married	20.00	sheet metal	N/A	Bambou	N/A	Cement	N/A	Public well	N/A	Shared toilet	N/A	Firewood	N/A	No	No	No	No	No	No	No	Yes	No	No
Diakh344	Negative	N/A	N/A	N/A	2021-11-07	AN	13.2105242 -12.0242103 135.02642888247834 96.0	13.21	-12.02	135.03	96.00	Dia	Din	Malinké	N/A	13.00	Female	Student	N/A	Primary	N/A	No	N/A	Male	999.00	Married	30.00	Cement/concrete	N/A	Bois/planches	N/A	Cement	N/A	Tap	N/A	Shared latrine	N/A	Firewood	N/A	Yes	Yes	Yes	Yes	No	No	No	Yes	Yes	Yes
Diakh 185	Negative	N/A	N/A	N/A	2021-11-04	AN	13.2588372 -11.9347438 98.5845614804712 7.7	13.26	-11.93	98.58	7.70	Dia	Dia	Pular	N/A	14.00	Male	Gold digger	N/A	Quranic school	N/A	No	N/A	Male	37.00	Married	10.00	Straw/thatch	N/A	Wood/boards	N/A	Wooden planks	N/A	Tap	N/A	Shared latrine	N/A	Firewood	N/A	Yes	Yes	Yes	Yes	No	No	No	Yes	No	No
DIAKH_134	Positive	Tropho	510	PF	2021-11-04	TD	13.2567451 -11.9325781 96.43517597035381 3.9	13.26	-11.93	96.44	3.90	Dia	Dia	Malinké	N/A	11.00	Female	None	N/A	None	N/A	No	N/A	Male	999.00	Married	35.00	sheet metal	N/A	Ciment	N/A	Cement	N/A	Public well	N/A	Shared toilet	N/A	Firewood	N/A	Yes	Yes	Yes	Yes	No	Yes	Yes	Yes	No	Yes
DIAKH_018	Negative	N/A	N/A	N/A	2021-11-06	TD	13.2631902 -11.882108 75.70605319066908 2.683	13.26	-11.88	75.71	2.68	Dia	Die	Malinké	N/A	27.00	Female	None	household wife	None	N/A	No	N/A	Male	35.00	Married	17.00	sheet metal	N/A	Bambou	N/A	Cement	N/A	Public well	N/A	Shared toilet	N/A	Firewood	N/A	Yes	No	Yes	No	No	No	No	Yes	No	No
DIAKH_127	Negative	N/A	N/A	N/A	2021-11-04	TD	13.2568226 -11.9325427 118.83964380669063 3.416	13.26	-11.93	118.84	3.42	Dia	Dia	Malinké	N/A	36.00	Female	Gold digger	N/A	None	N/A	No	N/A	Male	999.00	Married	35.00	sheet metal	N/A	Ciment	N/A	Cement	N/A	Public well	N/A	Shared toilet	N/A	Firewood	N/A	Yes	Yes	Yes	Yes	No	Yes	Yes	Yes	Yes	Yes
DIAKH_047	Negative	N/A	N/A	N/A	2021-11-06	TD	13.263275 -11.8822367 90.02366250856358 13.0	13.26	-11.88	90.02	13.00	Dia	Dia	Malinké	N/A	24.00	Female	None	household wife	None	N/A	No	N/A	Male	34.00	Married	13.00	Straw/thatch	N/A	Bamboo	N/A	Cement	N/A	Public well	N/A	Shared toilet	N/A	Firewood	N/A	No	No	No	Yes	No	No	Yes	Yes	No	No
DIAKH-260	Negative	N/A	N/A	N/A	2021-11-05	AN	13.2587991 -11.934055 115.21295455035445 7.101	13.26	-11.93	115.21	7.10	Dia	Dia	Autre	Diakhanke	8.00	Female	None	N/A	None	N/A	No	N/A	Female	57.00	Married	33.00	Straw/thatch	N/A	Clay/mud	N/A	Sand	N/A	In-house well	N/A	Shared latrine	N/A	Firewood	N/A	Yes	Yes	Yes	Yes	No	No	No	No	No	No
DIAKH_042	Negative	N/A	N/A	N/A	2021-11-06	TD	13.262125 -11.88197 82.25456413519136 1.8	13.26	-11.88	82.25	1.80	Dia	Die	Malinké	N/A	10.00	Male	Student	N/A	Primary	N/A	No	N/A	Male	51.00	Married	18.00	sheet metal	N/A	Bambou	N/A	Cement	N/A	Public well	N/A	Shared toilet	N/A	Firewood	N/A	No	Yes	No	Yes	No	No	Yes	Yes	No	No
Diakh288	Negative	N/A	N/A	N/A	2021-11-06	AN	13.3034944 -11.8556765 84.52902808672592 3.9	13.30	-11.86	84.53	3.90	Dia	Kobo	Malinké	N/A	7.00	Female	Student	N/A	Primary	N/A	No	N/A	Male	999.00	Married	13.00	Cement/concrete	N/A	Bois/planches	N/A	Cement	N/A	In-house well	N/A	Shared latrine	N/A	Firewood	N/A	Yes	Yes	Yes	Yes	No	No	No	No	No	Yes
DIAKH_073	Positive	Tropho	28513	PF	2021-11-07	TD	13.3204517 -11.8319967 70.90304443046249 10.3	13.32	-11.83	70.90	10.30	Dia	Tou	Malinké	N/A	9.00	Female	Student	N/A	Quranic school	N/A	No	N/A	Male	999.00	Married	22.00	sheet metal	N/A	Bambou	N/A	Cement	N/A	Public well	N/A	Shared toilet	N/A	Firewood	N/A	No	No	Yes	No	No	No	No	Yes	No	No
DIAKH-250	Negative	N/A	N/A	N/A	2021-11-05	AN	13.2587991 -11.934055 115.21295455035445 7.101	13.26	-11.93	115.21	7.10	Dia	Dia	Malinké	N/A	20.00	Male	Gold digger	N/A	Quranic school	N/A	No	N/A	Male	52.00	Married	30.00	sheet metal	N/A	Bambou	N/A	Sand	N/A	Tap	N/A	Shared latrine	N/A	Firewood	N/A	Yes	Yes	Yes	Yes	No	No	No	No	No	No
Diakh 181	Negative	N/A	N/A	N/A	2021-11-04	AN	13.2588786 -11.9348458 98.90304062776254 3.266	13.26	-11.93	98.90	3.27	Dia	Dia	Pular	N/A	20.00	Female	Workers	N/A	Primary	N/A	No	N/A	Male	999.00	Married	5.00	Straw/thatch	N/A	Wood/boards	N/A	Cement	N/A	Tap	N/A	Shared latrine	N/A	Coal	N/A	No	No	No	Yes	No	No	No	Yes	No	No
Diakh169	Negative	N/A	N/A	N/A	2021-11-03	AN	13.2581579 -11.9359848 111.09229492052484 5.52	13.26	-11.94	111.09	5.52	Dia	Dia	Malinké	N/A	7.00	Male	Student	N/A	Quranic school	N/A	No	N/A	Male	999.00	Married	25.00	Cement/concrete	N/A	Ciment	N/A	Cement	N/A	In-house well	N/A	Shared latrine	N/A	Other	N/A	No	No	No	Yes	No	No	No	Yes	No	No
DIAKH_029	Negative	N/A	N/A	N/A	2021-11-06	TD	13.2627009 -11.8821124 88.73854887544539 5.06	13.26	-11.88	88.74	5.06	Dia	Die	Pular	N/A	2.00	Female	None	N/A	None	N/A	No	N/A	Female	999.00	Married	4.00	sheet metal	N/A	Bambou	N/A	Cement	N/A	Public well	N/A	Shared toilet	N/A	Firewood	N/A	Yes	No	Yes	No	No	No	No	Yes	No	No
Diakh192	Positive	Tropho	288	PF	2021-11-04	AN	13.2597957 -11.9351094 112.14871831210613 4.75	13.26	-11.94	112.15	4.75	Dia	Dia	Malinké	N/A	7.00	Male	Student	N/A	Primary	N/A	No	N/A	Male	55.00	Married	8.00	Straw/thatch	N/A	Wood/boards	N/A	Wooden planks	N/A	Tap	N/A	Shared latrine	N/A	Firewood	N/A	Yes	Yes	No	Yes	No	No	No	Yes	No	No
DIAKH_129	Positive	Tropho	820	PF	2021-11-04	TD	13.2568226 -11.9325427 118.83964380669063 3.416	13.26	-11.93	118.84	3.42	Dia	Dia	Autre	N/A	8.00	Male	Student	N/A	Quranic school	N/A	No	N/A	Male	999.00	Married	35.00	sheet metal	N/A	Ciment	N/A	Cement	N/A	Public well	N/A	Shared toilet	N/A	Firewood	N/A	Yes	Yes	Yes	Yes	No	Yes	Yes	Yes	No	Yes
DIAKH_025	Negative	N/A	N/A	N/A	2021-11-06	TD	13.2627009 -11.8821124 88.73854887544539 5.06	13.26	-11.88	88.74	5.06	Dia	Die	Malinké	N/A	3.00	Male	None	N/A	None	N/A	No	N/A	Male	999.00	Married	31.00	sheet metal	N/A	Bambou	N/A	Cement	N/A	Public well	N/A	Shared toilet	N/A	Firewood	N/A	Yes	Yes	Yes	Yes	No	Yes	Yes	Yes	Yes	Yes
Diakh266	Negative	N/A	N/A	N/A	2021-11-06	AN	13.3034944 -11.8556765 84.52902808672592 3.9	13.30	-11.86	84.53	3.90	Dia	Kobo	Malinké	N/A	9.00	Male	Student	N/A	Primary	N/A	No	N/A	Male	35.00	Married	7.00	Cement/concrete	N/A	Bois/planches	N/A	Sand	N/A	Tap	N/A	Shared latrine	N/A	Firewood	N/A	Yes	No	No	Yes	No	No	No	Yes	No	Yes
Diakh336	Negative	N/A	N/A	N/A	2021-11-07	AN	13.2105242 -12.0242103 135.02642888247834 96.0	13.21	-12.02	135.03	96.00	Dia	Din	Malinké	N/A	8.00	Female	Student	N/A	Primary	N/A	No	N/A	Male	999.00	Married	12.00	sheet metal	N/A	Ciment	N/A	Cement	N/A	Tap	N/A	Shared latrine	N/A	Firewood	N/A	No	Yes	Yes	No	No	No	No	No	No	Yes
DIAKH-255	Negative	N/A	N/A	N/A	2021-11-05	AN	13.2589387 -11.9330878 108.59909840938694 5.0	13.26	-11.93	108.60	5.00	Dia	Dia	Autre	Diakhanke	35.00	Male	Gold digger	N/A	Secondary	N/A	No	N/A	Male	53.00	Married	33.00	Straw/thatch	N/A	Bamboo	N/A	Sand	N/A	In-house well	N/A	Shared latrine	N/A	Firewood	N/A	Yes	Yes	Yes	Yes	No	No	No	No	No	No
Diakh305	Negative	N/A	N/A	N/A	2021-11-07	AN	13.2105242 -12.0242103 135.02642888247834 96.0	13.21	-12.02	135.03	96.00	Dia	Kobo	Malinké	N/A	29.00	Female	Farmer	N/A	None	N/A	No	N/A	Male	999.00	Married	12.00	Cement/concrete	N/A	Ciment	N/A	Cement	N/A	In-house well	N/A	Shared latrine	N/A	Firewood	N/A	Yes	Yes	Yes	Yes	No	No	No	No	No	Yes
DIAKH_136	Negative	N/A	N/A	N/A	2021-11-04	TD	13.2567451 -11.9325781 96.43517597035381 3.9	13.26	-11.93	96.44	3.90	Dia	Dia	Malinké	N/A	9.00	Female	Student	N/A	Primary	N/A	No	N/A	Male	999.00	Married	35.00	sheet metal	N/A	Ciment	N/A	Cement	N/A	Public well	N/A	Shared toilet	N/A	Firewood	N/A	Yes	Yes	Yes	Yes	No	Yes	Yes	Yes	No	Yes
DIAKH_054	Positive	Tropho	64941	PF	2021-11-06	TD	13.2632641 -11.8819146 70.8367232766256 4.96	13.26	-11.88	70.84	4.96	Dia	Die	Malinké	N/A	10.00	Male	Student	N/A	Primary	N/A	No	N/A	Male	999.00	Married	13.00	Straw/thatch	N/A	Bamboo	N/A	Cement	N/A	Public well	N/A	Shared toilet	N/A	Firewood	N/A	No	No	No	Yes	No	No	No	Yes	No	No
Diakh314	Negative	N/A	N/A	N/A	2021-11-07	AN	13.2105242 -12.0242103 135.02642888247834 96.0	13.21	-12.02	135.03	96.00	Dia	Din	Malinké	N/A	17.00	Female	Farmer	N/A	None	N/A	No	N/A	Male	999.00	Married	14.00	Cement/concrete	N/A	Ciment	N/A	Cement	N/A	In-house well	N/A	Shared latrine	N/A	Firewood	N/A	Yes	Yes	Yes	Yes	No	No	No	Yes	Yes	Yes
DIAKH_051	Negative	N/A	N/A	N/A	2021-11-06	TD	13.263275 -11.8822367 90.02366250856358 13.0	13.26	-11.88	90.02	13.00	Dia	Die	Malinké	N/A	22.00	Female	None	Household wife	Primary	N/A	No	N/A	Male	999.00	Married	9.00	Straw/thatch	N/A	Bamboo	N/A	Cement	N/A	Public well	N/A	Shared toilet	N/A	Firewood	N/A	No	No	No	Yes	No	No	No	Yes	No	Yes
Diakh164	Negative	N/A	N/A	N/A	2021-11-03	AN	13.258435 -11.9366583 108.4137357822768 3.9	13.26	-11.94	108.41	3.90	Dia	Dia	Malinké	N/A	36.00	Male	Gold digger	N/A	Quranic school	N/A	Yes	single	N/A	N/A	N/A	3.00	Cement/concrete	N/A	Terre battue/boue	N/A	Wooden planks	N/A	Tap	N/A	Shared latrine	N/A	Firewood	N/A	No	No	No	Yes	No	No	No	Yes	No	No
Diakh213	Negative	N/A	N/A	N/A	2021-11-04	AN	13.2592772 -11.9339727 137.97873679102963 6.175	13.26	-11.93	137.98	6.17	Dia	Dia	Autre	bambara	8.00	Male	Student	N/A	Primary	N/A	No	N/A	Male	28.00	Married	4.00	Straw/thatch	N/A	Wood/boards	N/A	Wooden planks	N/A	In-house well	N/A	Shared latrine	N/A	Firewood	N/A	Yes	Yes	No	No	No	No	No	Yes	No	No
DIAKH_003	Negative	N/A	N/A	N/A	2021-11-05	TD	13.2629883 -11.881765 82.17872514698337 7.8	13.26	-11.88	82.18	7.80	Dia	Die	Malinké	N/A	21.00	Female	None	Household wife	None	N/A	No	N/A	Female	70.00	Widower	12.00	sheet metal	N/A	Bambou	N/A	Cement	N/A	Public well	N/A	Shared toilet	N/A	Firewood	N/A	Yes	Yes	Yes	Yes	No	No	Yes	Yes	Yes	Yes
DIAKH_108	Negative	N/A	N/A	N/A	2021-11-04	TD	13.2568355 -11.9322169 80.53635637521725 4.74	13.26	-11.93	80.54	4.74	Dia	Dia	Malinké	N/A	21.00	Female	None	Household wife	None	N/A	No	N/A	Male	999.00	Married	50.00	sheet metal	N/A	Ciment	N/A	Cement	N/A	In-house well	N/A	Shared toilet	N/A	Firewood	N/A	No	No	No	Yes	No	No	No	Yes	Yes	Yes
Diakh265	Negative	N/A	N/A	N/A	2021-11-06	AN	13.3034944 -11.8556765 84.52902808672592 3.9	13.30	-11.86	84.53	3.90	Dia	Kobo	Malinké	N/A	7.00	Male	Student	N/A	Primary	N/A	No	N/A	Male	35.00	Married	6.00	Cement/concrete	N/A	Terre battue/boue	N/A	Cement	N/A	Tap	N/A	Shared latrine	N/A	Firewood	N/A	No	No	Yes	Yes	No	No	No	Yes	No	Yes
Diakh350	Positive	Tropho	1600	PF	2021-11-07	AN	13.2105242 -12.0242103 135.02642888247834 96.0	13.21	-12.02	135.03	96.00	Dia	Din	Malinké	N/A	12.00	Female	Student	N/A	Primary	N/A	No	N/A	Male	999.00	Married	32.00	Cement/concrete	N/A	Ciment	N/A	Cement	N/A	In-house well	N/A	Shared latrine	N/A	Firewood	N/A	Yes	No	Yes	Yes	No	No	No	Yes	Yes	Yes
Diakh194	Negative	N/A	N/A	N/A	2021-11-04	AN	13.2597957 -11.9351094 112.14871831210613 4.75	13.26	-11.94	112.15	4.75	Dia	Dia	Malinké	N/A	3.00	Male	None	N/A	None	N/A	No	N/A	Male	55.00	Married	8.00	Cement/concrete	N/A	Bois/planches	N/A	Cement	N/A	Tap	N/A	Shared latrine	N/A	Firewood	N/A	Yes	Yes	No	Yes	No	No	No	Yes	Yes	Yes
DIAKH_411	Negative	N/A	N/A	N/A	2021-11-07	TD	13.3204479 -11.8319071 76.52186279411953 4.74	13.32	-11.83	76.52	4.74	Dia	Tou	Malinké	N/A	10.00	Female	Student	N/A	Quranic school	N/A	No	N/A	Male	31.00	Married	21.00	sheet metal	N/A	Bambou	N/A	Cement	N/A	Public well	N/A	Shared toilet	N/A	Firewood	N/A	No	No	No	Yes	No	No	No	Yes	No	No
Diakh214	Positive	Tropho	18473	PF	2021-11-04	AN	13.2592772 -11.9339727 137.97873679102963 6.175	13.26	-11.93	137.98	6.17	Dia	Dia	Autre	bambara	4.00	Female	None	N/A	None	N/A	No	N/A	Male	999.00	Married	8.00	Straw/thatch	N/A	Wood/boards	N/A	Sand	N/A	Tap	N/A	Shared latrine	N/A	Firewood	N/A	Yes	Yes	No	No	No	No	No	Yes	No	No
Diakh316	Negative	N/A	N/A	N/A	2021-11-07	AN	13.2105242 -12.0242103 135.02642888247834 96.0	13.21	-12.02	135.03	96.00	Dia	Din	Malinké	N/A	15.00	Male	Student	N/A	Primary	N/A	No	N/A	Male	999.00	Married	15.00	Cement/concrete	N/A	Ciment	N/A	Cement	N/A	Tap	N/A	Shared latrine	N/A	Firewood	N/A	Yes	Yes	No	No	No	No	No	Yes	No	Yes
DIAKH-237	Negative	N/A	N/A	N/A	2021-11-05	AN	13.2603917 -11.93445 107.61815387560802 3.9	13.26	-11.93	107.62	3.90	Dia	Dia	Autre	bambara	4.00	Female	None	N/A	None	N/A	No	N/A	Male	42.00	Married	6.00	Straw/thatch	N/A	Bamboo	N/A	Sand	N/A	Tap	N/A	Shared latrine	N/A	Coal	N/A	Yes	No	No	Yes	No	No	No	No	No	No
Diakh200	Negative	N/A	N/A	N/A	2021-11-04	AN	13.2597383 -11.9351533 114.98980514955198 9.5	13.26	-11.94	114.99	9.50	Dia	Dia	Malinké	N/A	12.00	Male	Student	N/A	Primary	N/A	No	N/A	Male	55.00	Married	5.00	Straw/thatch	N/A	Clay/mud	N/A	Cement	N/A	Tap	N/A	Shared latrine	N/A	Firewood	N/A	Yes	Yes	No	Yes	No	No	No	Yes	Yes	Yes
Diakh190	Negative	N/A	N/A	N/A	2021-11-04	AN	13.2588015 -11.934842 99.81917666666386 6.75	13.26	-11.93	99.82	6.75	Dia	Dia	Pular	N/A	36.00	Female	None	Household wife	Quranic school	N/A	No	N/A	Male	37.00	Married	10.00	Straw/thatch	N/A	Wood/boards	N/A	Sand	N/A	Tap	N/A	Other	N/A	Firewood	N/A	Yes	Yes	No	No	No	No	No	Yes	No	No
DIAKH_380	Negative	N/A	N/A	N/A	2021-11-07	TD	13.320465 -11.8320067 59.79057221316981 2.24	13.32	-11.83	59.79	2.24	Dia	Din	Autre	N/A	34.00	Male	Gold digger	N/A	Primary	N/A	Yes	Married	N/A	N/A	N/A	1.00	Straw/thatch	N/A	Bamboo	N/A	Sand	N/A	Public well	N/A	No toilet	N/A	Firewood	N/A	No	No	No	No	No	No	No	Yes	No	No
Diakh167	Negative	N/A	N/A	N/A	2021-11-03	AN	13.2581368 -11.9361387 88.06078049158491 15.433	13.26	-11.94	88.06	15.43	Dia	Dia	Autre	bambara	39.00	Male	Gold digger	N/A	None	N/A	Yes	Married	N/A	N/A	N/A	3.00	Cement/concrete	N/A	Ciment	N/A	Cement	N/A	Public well	N/A	Shared latrine	N/A	Firewood	N/A	Yes	No	No	Yes	No	No	No	Yes	No	No
DIAKH_389	Positive	Tropho	8790	PF	2021-11-07	TD	13.320465 -11.8320067 59.79057221316981 2.24	13.32	-11.83	59.79	2.24	Dia	Tou	Autre	N/A	2.00	Female	None	N/A	None	N/A	No	N/A	Female	999.00	Married	6.00	sheet metal	N/A	Bambou	N/A	Cement	N/A	Public well	N/A	Shared toilet	N/A	Firewood	N/A	No	No	No	Yes	No	No	No	Yes	No	No
DIAKH_131	Negative	N/A	N/A	N/A	2021-11-04	TD	13.2567451 -11.9325781 96.43517597035381 3.9	13.26	-11.93	96.44	3.90	Dia	Dia	Malinké	N/A	4.00	Female	None	N/A	None	N/A	No	N/A	Male	999.00	Married	35.00	sheet metal	N/A	Ciment	N/A	Cement	N/A	Public well	N/A	Shared toilet	N/A	Firewood	N/A	Yes	Yes	Yes	Yes	No	Yes	Yes	Yes	No	Yes
Diakh172	Negative	N/A	N/A	N/A	2021-11-03	AN	13.2579907 -11.935871 122.31944222376059 5.0	13.26	-11.94	122.32	5.00	Dia	Dia	Malinké	N/A	19.00	Female	Farmer	N/A	Secondary	N/A	No	N/A	Male	999.00	Married	13.00	Cement/concrete	N/A	Ciment	N/A	Cement	N/A	In-house well	N/A	Shared latrine	N/A	Firewood	N/A	No	No	No	Yes	No	No	No	Yes	No	No
Diakh223	Negative	N/A	N/A	N/A	2021-11-05	AN	13.2588011 -11.9341068 87.457044258579 7.4	13.26	-11.93	87.46	7.40	Dia	Dia	Malinké	N/A	20.00	Female	None	N/A	None	N/A	No	N/A	Male	63.00	Married	20.00	Cement/concrete	N/A	Ciment	N/A	Cement	N/A	Tap	N/A	Shared latrine	N/A	Firewood	N/A	Yes	Yes	Yes	Yes	No	No	No	Yes	Yes	Yes
DIAKH_094	Positive	Tropho	167.09279	PF	2021-11-03	TD	13.2570494 -11.9326568 85.21919677180816 4.983	13.26	-11.93	85.22	4.98	Dia	Dia	Pular	N/A	9.00	Male	Student	N/A	Primary	N/A	No	N/A	Male	51.00	Married	31.00	sheet metal	N/A	Bambou	N/A	Cement	N/A	Public well	N/A	No toilet	N/A	Firewood	N/A	No	No	No	Yes	No	No	No	Yes	No	Yes
Diakh216	Negative	N/A	N/A	N/A	2021-11-05	AN	13.2588283 -11.934315 102.76015009117485 11.1	13.26	-11.93	102.76	11.10	Dia	Dia	Malinké	N/A	27.00	Female	None	Household wife	Primary	N/A	No	N/A	Male	63.00	Married	20.00	Cement/concrete	N/A	Ciment	N/A	Wooden planks	N/A	Tap	N/A	Shared latrine	N/A	Firewood	N/A	Yes	Yes	Yes	Yes	No	No	Yes	Yes	No	No
DIAKH092	Negative	N/A	N/A	N/A	2021-11-03	TD	13.2570494 -11.9326568 85.21919677180816 4.983	13.26	-11.93	85.22	4.98	Dia	Dia	Autre	Other_ethnie	35.00	Male	Gold digger	N/A	Quranic school	N/A	No	N/A	Male	51.00	Married	32.00	sheet metal	N/A	Bambou	N/A	Cement	N/A	Public well	N/A	No toilet	N/A	Firewood	N/A	No	No	No	Yes	No	No	No	Yes	No	Yes
Diakh 187	Negative	N/A	N/A	N/A	2021-11-04	AN	13.2588227 -11.9348775 105.75662691060802 9.45	13.26	-11.93	105.76	9.45	Dia	Dia	Pular	N/A	7.00	Male	Student	N/A	Primary	N/A	No	N/A	Male	37.00	Married	10.00	Cement/concrete	N/A	Bois/planches	N/A	Sand	N/A	Tap	N/A	Shared latrine	N/A	Firewood	N/A	Yes	Yes	No	No	No	No	No	Yes	No	No
DIAKH006	Negative	N/A	N/A	N/A	2021-11-05	TD	13.2629883 -11.881765 82.17872514698337 7.8	13.26	-11.88	82.18	7.80	Dia	Die	Malinké	N/A	8.00	Male	Student	N/A	Primary	N/A	No	N/A	Female	70.00	Widower	12.00	sheet metal	N/A	Bambou	N/A	Cement	N/A	Public well	N/A	Shared toilet	N/A	Firewood	N/A	Yes	Yes	Yes	Yes	No	No	No	Yes	Yes	Yes
Diakh 184	Negative	N/A	N/A	N/A	2021-11-04	AN	13.2589365 -11.9348804 117.10376709549443 96.0	13.26	-11.93	117.10	96.00	Dia	Dia	Pular	N/A	15.00	Male	Workers	N/A	Primary	N/A	No	N/A	Male	25.00	Married	5.00	Straw/thatch	N/A	Wood/boards	N/A	Sand	N/A	Tap	N/A	Shared latrine	N/A	Coal	N/A	Yes	No	No	No	No	No	No	Yes	No	No
DIAKH_377	Negative	N/A	N/A	N/A	2021-11-07	TD	13.320465 -11.8320067 59.79057221316981 2.24	13.32	-11.83	59.79	2.24	Dia	Tou	Malinké	N/A	2.00	Male	None	N/A	None	N/A	No	N/A	Male	999.00	Married	20.00	sheet metal	N/A	Bambou	N/A	Cement	N/A	Public well	N/A	Shared toilet	N/A	Firewood	N/A	Yes	Yes	Yes	Yes	No	No	No	Yes	No	No
DIAKH_416	Negative	N/A	N/A	N/A	2021-11-07	TD	13.3204479 -11.8319071 76.52186279411953 4.74	13.32	-11.83	76.52	4.74	Dia	Tou	Malinké	N/A	17.00	Female	None	household wife	None	N/A	No	N/A	Male	31.00	Married	21.00	sheet metal	N/A	Bambou	N/A	Cement	N/A	Public well	N/A	Shared toilet	N/A	Firewood	N/A	No	No	No	Yes	No	No	No	Yes	No	No
Diakh333	Negative	N/A	N/A	N/A	2021-11-07	AN	13.2105242 -12.0242103 135.02642888247834 96.0	13.21	-12.02	135.03	96.00	Dia	Din	Malinké	N/A	4.00	Male	None	N/A	None	N/A	No	N/A	Male	999.00	Married	13.00	Straw/thatch	N/A	Clay/mud	N/A	Cement	N/A	Tap	N/A	Shared latrine	N/A	Firewood	N/A	Yes	Yes	No	Yes	No	No	No	Yes	No	Yes
DIAKH_032	Negative	N/A	N/A	N/A	2021-11-06	TD	13.2627009 -11.8821124 88.73854887544539 5.06	13.26	-11.88	88.74	5.06	Dia	Tou	Malinké	N/A	28.00	Female	None	Household wife	None	N/A	No	N/A	Male	999.00	Married	31.00	sheet metal	N/A	Bambou	N/A	Cement	N/A	Public well	N/A	Shared toilet	N/A	Firewood	N/A	Yes	Yes	Yes	Yes	No	Yes	Yes	Yes	Yes	Yes
DIAKH_016	Negative	N/A	N/A	N/A	2021-11-05	TD	13.2630529 -11.8819287 75.41231410010002 2.46	13.26	-11.88	75.41	2.46	Dia	Die	Malinké	N/A	6.00	Female	None	N/A	None	N/A	No	N/A	Female	35.00	Married	17.00	sheet metal	N/A	Bambou	N/A	Cement	N/A	Public well	N/A	Shared toilet	N/A	Firewood	N/A	No	No	Yes	Yes	No	No	No	Yes	No	No
Diakh330	Positive	Tropho	31200	PF	2021-11-07	AN	13.2105242 -12.0242103 135.02642888247834 96.0	13.21	-12.02	135.03	96.00	Dia	Din	Malinké	N/A	8.00	Male	Student	N/A	Primary	N/A	No	N/A	Male	999.00	Married	14.00	Cement/concrete	N/A	Terre battue/boue	N/A	Cement	N/A	Tap	N/A	Shared latrine	N/A	Other	N/A	Yes	No	No	Yes	No	No	No	Yes	No	Yes
DIAKH_010	Negative	N/A	N/A	N/A	2021-11-05	TD	13.2629883 -11.881765 82.17872514698337 7.8	13.26	-11.88	82.18	7.80	Dia	Die	Malinké	N/A	4.00	Female	None	N/A	None	N/A	No	N/A	Female	35.00	Married	12.00	sheet metal	N/A	Bambou	N/A	Cement	N/A	Public well	N/A	Shared toilet	N/A	Firewood	N/A	Yes	Yes	Yes	Yes	No	No	No	Yes	Yes	Yes
Diakh323	Negative	N/A	N/A	N/A	2021-11-07	AN	13.2105242 -12.0242103 135.02642888247834 96.0	13.21	-12.02	135.03	96.00	Dia	Din	Malinké	N/A	6.00	Female	None	N/A	None	N/A	No	N/A	Male	999.00	Married	16.00	Cement/concrete	N/A	Ciment	N/A	Cement	N/A	Tap	N/A	Shared latrine	N/A	Firewood	N/A	Yes	Yes	Yes	No	No	No	No	Yes	No	Yes
Diakh202	Negative	N/A	N/A	N/A	2021-11-04	AN	13.2597383 -11.9351533 114.98980514955198 9.5	13.26	-11.94	114.99	9.50	Dia	Dia	Malinké	N/A	5.00	Female	None	N/A	None	N/A	No	N/A	Male	999.00	Married	4.00	Straw/thatch	N/A	Clay/mud	N/A	Wooden planks	N/A	Tap	N/A	Shared latrine	N/A	Firewood	N/A	Yes	Yes	No	Yes	No	No	No	Yes	Yes	Yes
DIAKH_069	Positive	Tropho	496	PF	2021-11-07	TD	13.3204517 -11.8319967 70.90304443046249 10.3	13.32	-11.83	70.90	10.30	Dia	Tou	Malinké	N/A	48.00	Male	Gold digger	N/A	None	N/A	Yes	Married	N/A	N/A	N/A	20.00	Straw/thatch	N/A	Bamboo	N/A	Sand	N/A	Public well	N/A	Shared toilet	N/A	Firewood	N/A	No	No	No	No	No	No	No	Yes	No	No
Diakh270	Negative	N/A	N/A	N/A	2021-11-06	AN	13.3034944 -11.8556765 84.52902808672592 3.9	13.30	-11.86	84.53	3.90	Dia	Kobo	Malinké	N/A	10.00	Male	Student	N/A	Primary	N/A	No	N/A	Male	999.00	Married	9.00	Cement/concrete	N/A	Terre battue/boue	N/A	Sand	N/A	Tap	N/A	Shared latrine	N/A	Firewood	N/A	No	No	No	Yes	No	No	No	Yes	No	Yes
DIAKH-234	Negative	N/A	N/A	N/A	2021-11-05	AN	13.2587991 -11.934055 115.21295455035445 7.101	13.26	-11.93	115.21	7.10	Dia	Dia	Malinké	N/A	25.00	Male	Farmer	N/A	Primary	N/A	No	N/A	Male	52.00	Married	30.00	sheet metal	N/A	Bambou	N/A	Sand	N/A	Tap	N/A	Other	N/A	Firewood	N/A	Yes	Yes	No	No	No	No	No	No	No	No
Diakh295	Negative	N/A	N/A	N/A	2021-11-06	AN	13.3034944 -11.8556765 84.52902808672592 3.9	13.30	-11.86	84.53	3.90	Dia	Kobo	Malinké	N/A	51.00	Female	Farmer	N/A	None	N/A	No	N/A	Male	999.00	Married	15.00	Cement/concrete	N/A	Terre battue/boue	N/A	Cement	N/A	Tap	N/A	Shared latrine	N/A	Firewood	N/A	Yes	Yes	Yes	Yes	No	No	No	No	No	Yes
DIAKH_379	Negative	N/A	N/A	N/A	2021-11-07	TD	13.320465 -11.8320067 59.79057221316981 2.24	13.32	-11.83	59.79	2.24	Dia	Tou	Malinké	N/A	32.00	Female	Gold digger	N/A	None	N/A	No	N/A	Male	999.00	Married	30.00	sheet metal	N/A	Bambou	N/A	Cement	N/A	Public well	N/A	Shared toilet	N/A	Firewood	N/A	No	No	No	Yes	No	No	No	Yes	No	No
Diakh320	Negative	N/A	N/A	N/A	2021-11-07	AN	13.2105242 -12.0242103 135.02642888247834 96.0	13.21	-12.02	135.03	96.00	Dia	Kobo	Malinké	N/A	6.00	Female	None	N/A	None	N/A	No	N/A	Male	43.00	Married	13.00	sheet metal	N/A	Ciment	N/A	Cement	N/A	Tap	N/A	Shared latrine	N/A	Firewood	N/A	Yes	Yes	Yes	Yes	No	No	No	No	No	Yes
DIAKH085	Negative	N/A	N/A	N/A	2021-11-03	TD	13.2570429 -11.9324404 106.9206528342657 4.76	13.26	-11.93	106.92	4.76	Dia	Dia	Pular	N/A	12.00	Female	Student	N/A	Primary	N/A	No	N/A	Male	999.00	Married	28.00	sheet metal	N/A	Bambou	N/A	Cement	N/A	Public well	N/A	Shared toilet	N/A	Firewood	N/A	No	No	No	Yes	No	No	No	Yes	No	Yes
DIAKH_077	Positive	Tropho	144	PF	2021-11-03	TD	13.2570659 -11.9324279 89.21019315238509 4.85	13.26	-11.93	89.21	4.85	Dia	Dia	Pular	N/A	29.00	Female	None	household wife	Primary	N/A	No	N/A	Male	34.00	Married	20.00	sheet metal	N/A	Bambou	N/A	Cement	N/A	Public well	N/A	Shared toilet	N/A	Firewood	N/A	No	No	No	No	No	No	No	Yes	No	Yes
Diakh206	Negative	N/A	N/A	N/A	2021-11-04	AN	13.2589034 -11.9357128 109.05783561024957 8.85	13.26	-11.94	109.06	8.85	Dia	Dia	Malinké	N/A	3.00	Female	None	N/A	None	N/A	No	N/A	Male	28.00	Married	9.00	Straw/thatch	N/A	Wood/boards	N/A	Wooden planks	N/A	Tap	N/A	Shared latrine	N/A	Firewood	N/A	Yes	Yes	No	No	No	No	Yes	Yes	Yes	Yes
DIAKH_408	Negative	N/A	N/A	N/A	2021-11-07	TD	13.3204479 -11.8319071 76.52186279411953 4.74	13.32	-11.83	76.52	4.74	Dia	Tou	Malinké	N/A	7.00	Female	Student	N/A	Primary	N/A	No	N/A	Male	999.00	Married	21.00	sheet metal	N/A	Bambou	N/A	Cement	N/A	Public well	N/A	Shared toilet	N/A	Firewood	N/A	No	No	No	No	No	No	No	Yes	No	No
Diakh311	Negative	N/A	N/A	N/A	2021-11-07	AN	13.2105242 -12.0242103 135.02642888247834 96.0	13.21	-12.02	135.03	96.00	Dia	Din	Malinké	N/A	4.00	Male	None	N/A	None	N/A	No	Married	N/A	N/A	N/A	12.00	Straw/thatch	N/A	Clay/mud	N/A	Cement	N/A	Tap	N/A	Shared latrine	N/A	Firewood	N/A	Yes	Yes	Yes	Yes	No	No	No	Yes	No	Yes
DIAKH_103	Negative	N/A	N/A	N/A	2021-11-03	TD	13.2570494 -11.9326568 85.21919677180816 4.983	13.26	-11.93	85.22	4.98	Dia	Dia	Pular	N/A	6.00	Male	None	N/A	None	N/A	No	N/A	Male	51.00	Married	31.00	sheet metal	N/A	Bambou	N/A	Cement	N/A	Public well	N/A	No toilet	N/A	Firewood	N/A	No	No	No	Yes	No	No	No	Yes	No	Yes
DIAKH_398	Negative	N/A	N/A	N/A	2021-11-07	TD	13.3205968 -11.8319874 44.770328800567135 21.45	13.32	-11.83	44.77	21.45	Dia	Tou	Malinké	N/A	7.00	Male	Student	N/A	Primary	N/A	No	N/A	Male	999.00	Married	7.00	Straw/thatch	N/A	Bamboo	N/A	Sand	N/A	Public well	N/A	Shared toilet	N/A	Firewood	N/A	No	No	No	No	No	No	No	Yes	No	No
DIAKH_012	Positive	Tropho	672	PF	2021-11-05	TD	13.2630529 -11.8819287 75.41231410010002 2.46	13.26	-11.88	75.41	2.46	Dia	Die	Malinké	N/A	3.00	Male	None	N/A	None	N/A	No	N/A	Male	36.00	Married	17.00	sheet metal	N/A	Bambou	N/A	Cement	N/A	Public well	N/A	Shared toilet	N/A	Firewood	N/A	No	No	Yes	Yes	No	No	No	Yes	No	No
Diakh211	Positive	Tropho	6039	PF	2021-11-04	AN	13.2592772 -11.9339727 137.97873679102963 6.175	13.26	-11.93	137.98	6.17	Dia	Dia	Autre	bambara	25.00	Female	None	Household wife	None	N/A	No	N/A	Male	29.00	Married	4.00	Straw/thatch	N/A	Wood/boards	N/A	Wooden planks	N/A	Tap	N/A	Shared latrine	N/A	Firewood	N/A	Yes	No	No	Yes	No	No	No	Yes	No	No
DIAKH_062	Negative	N/A	N/A	N/A	2021-11-06	TD	13.2631646 -11.8818896 86.59538356555542 3.3	13.26	-11.88	86.60	3.30	Dia	Die	Malinké	N/A	31.00	Male	Farmer	N/A	Primary	N/A	Yes	Married	N/A	N/A	N/A	13.00	Straw/thatch	N/A	Bamboo	N/A	Cement	N/A	Public well	N/A	Shared toilet	N/A	Firewood	N/A	No	No	No	Yes	No	No	Yes	Yes	No	No
DIAKH-257	Negative	N/A	N/A	N/A	2021-11-05	AN	13.2589387 -11.9330878 108.59909840938694 5.0	13.26	-11.93	108.60	5.00	Dia	Dia	Autre	Diakhanke	19.00	Male	Gold digger	N/A	Secondary	N/A	No	N/A	Male	57.00	Married	33.00	Straw/thatch	N/A	Clay/mud	N/A	Sand	N/A	In-house well	N/A	Shared latrine	N/A	Firewood	N/A	Yes	Yes	Yes	Yes	No	No	No	No	No	Yes
Diakh318	Negative	N/A	N/A	N/A	2021-11-07	AN	13.2105242 -12.0242103 135.02642888247834 96.0	13.21	-12.02	135.03	96.00	Dia	Din	Malinké	N/A	6.00	Male	None	N/A	None	N/A	No	N/A	Male	999.00	Married	13.00	Cement/concrete	N/A	Ciment	N/A	Cement	N/A	In-house well	N/A	Shared latrine	N/A	Firewood	N/A	Yes	Yes	Yes	No	No	No	No	No	No	Yes
Diakh269	Negative	N/A	N/A	N/A	2021-11-06	AN	13.3034944 -11.8556765 84.52902808672592 3.9	13.30	-11.86	84.53	3.90	Dia	Kobo	Malinké	N/A	1.00	Male	None	N/A	None	N/A	No	N/A	Male	35.00	Married	6.00	Cement/concrete	N/A	Terre battue/boue	N/A	Cement	N/A	Tap	N/A	Other	N/A	Firewood	N/A	No	No	Yes	Yes	No	No	No	Yes	No	Yes
Diakh360	Negative	N/A	N/A	N/A	2021-11-07	AN	13.2105242 -12.0242103 135.02642888247834 96.0	13.21	-12.02	135.03	96.00	Dia	Din	Malinké	N/A	21.00	Male	Farmer	N/A	Primary	N/A	No	N/A	Male	999.00	Married	25.00	sheet metal	N/A	Ciment	N/A	Cement	N/A	Tap	N/A	Shared latrine	N/A	Firewood	N/A	Yes	No	Yes	Yes	No	No	No	Yes	No	Yes
Diakh198	Negative	N/A	N/A	N/A	2021-11-04	AN	13.2598333 -11.9351483 109.0419522271734 12.2	13.26	-11.94	109.04	12.20	Dia	Dia	Malinké	N/A	7.00	Female	Student	N/A	Primary	N/A	No	N/A	Male	999.00	Married	6.00	Straw/thatch	N/A	Wood/boards	N/A	Cement	N/A	Tap	N/A	Shared latrine	N/A	Firewood	N/A	Yes	Yes	No	Yes	No	No	No	Yes	No	Yes
Diakh334	Positive	Tropho	3510	PF	2021-11-07	AN	13.2105242 -12.0242103 135.02642888247834 96.0	13.21	-12.02	135.03	96.00	Dia	Din	Malinké	N/A	7.00	Male	Student	N/A	Primary	N/A	No	N/A	Male	999.00	Married	21.00	Other	N/A	Ciment	N/A	Cement	N/A	Tap	N/A	Shared latrine	N/A	Firewood	N/A	Yes	Yes	No	Yes	No	No	No	Yes	No	Yes
DIAKH-244	Negative	N/A	N/A	N/A	2021-11-05	AN	13.2587991 -11.934055 115.21295455035445 7.101	13.26	-11.93	115.21	7.10	Dia	Dia	Autre	N/A	27.00	Female	Gold digger	N/A	None	N/A	No	N/A	Male	42.00	Married	6.00	Straw/thatch	N/A	Bamboo	N/A	Sand	N/A	Tap	N/A	Shared latrine	N/A	Coal	N/A	Yes	No	Yes	Yes	No	No	No	No	No	No
Diakh298	Negative	N/A	N/A	N/A	2021-11-06	AN	13.3034944 -11.8556765 84.52902808672592 3.9	13.30	-11.86	84.53	3.90	Dia	Kobo	Malinké	N/A	36.00	Female	Farmer	N/A	None	N/A	No	N/A	Male	36.00	Married	13.00	Cement/concrete	N/A	Ciment	N/A	Cement	N/A	In-house well	N/A	Shared latrine	N/A	Firewood	N/A	Yes	Yes	Yes	Yes	No	No	No	No	No	Yes
DIAKH093	Negative	N/A	N/A	N/A	2021-11-03	TD	13.2570494 -11.9326568 85.21919677180816 4.983	13.26	-11.93	85.22	4.98	Dia	Dia	Pular	N/A	36.00	Male	Farmer	N/A	Quranic school	N/A	Yes	Married	N/A	N/A	N/A	31.00	sheet metal	N/A	Bambou	N/A	Cement	N/A	Public well	N/A	No toilet	N/A	Firewood	N/A	No	No	No	Yes	No	No	No	Yes	No	No
DIAKH058	Negative	N/A	N/A	N/A	2021-11-06	TD	13.2632641 -11.8819146 70.8367232766256 4.96	13.26	-11.88	70.84	4.96	Dia	Dia	Malinké	N/A	20.00	Male	Gold digger	N/A	Primary	N/A	No	N/A	Male	32.00	Married	13.00	Straw/thatch	N/A	Bamboo	N/A	Cement	N/A	Public well	N/A	Shared toilet	N/A	Firewood	N/A	No	No	No	Yes	No	No	No	Yes	No	No
DIAKH_037	Negative	N/A	N/A	N/A	2021-11-06	TD	13.262125 -11.88197 82.25456413519136 1.8	13.26	-11.88	82.25	1.80	Dia	Die	Malinké	N/A	10.00	Female	Student	N/A	Primary	N/A	No	N/A	Male	51.00	Married	18.00	sheet metal	N/A	Bambou	N/A	Cement	N/A	Public well	N/A	Shared toilet	N/A	Firewood	N/A	No	Yes	No	Yes	No	No	Yes	Yes	No	No
DIAKH_024	Negative	N/A	N/A	N/A	2021-11-06	TD	13.2627009 -11.8821124 88.73854887544539 5.06	13.26	-11.88	88.74	5.06	Dia	Die	Malinké	N/A	50.00	Male	Farmer	N/A	None	N/A	Yes	Married	N/A	N/A	N/A	31.00	sheet metal	N/A	Bambou	N/A	Cement	N/A	Public well	N/A	Shared toilet	N/A	Firewood	N/A	Yes	Yes	Yes	Yes	No	Yes	Yes	Yes	Yes	Yes
DIAKH_100	Negative	N/A	N/A	N/A	2021-11-03	TD	13.2570494 -11.9326568 85.21919677180816 4.983	13.26	-11.93	85.22	4.98	Dia	Dia	Pular	N/A	7.00	Male	Student	N/A	Primary	N/A	No	Married	N/A	N/A	N/A	31.00	sheet metal	N/A	Bambou	N/A	Cement	N/A	Public well	N/A	No toilet	N/A	Firewood	N/A	No	No	No	Yes	No	No	No	Yes	No	Yes
DIAKH_031	Negative	N/A	N/A	N/A	2021-11-06	TD	13.2627009 -11.8821124 88.73854887544539 5.06	13.26	-11.88	88.74	5.06	Dia	Die	Malinké	N/A	45.00	Female	Gold digger	N/A	None	N/A	No	N/A	Male	999.00	Married	31.00	sheet metal	N/A	Bambou	N/A	Cement	N/A	Public well	N/A	Shared toilet	N/A	Firewood	N/A	Yes	Yes	Yes	Yes	No	Yes	Yes	Yes	Yes	Yes
DIAKH_007	Negative	N/A	N/A	N/A	2021-11-05	TD	13.2629883 -11.881765 82.17872514698337 7.8	13.26	-11.88	82.18	7.80	Dia	Die	Malinké	N/A	40.00	Female	None	Household wife	None	N/A	No	N/A	Male	999.00	Married	12.00	sheet metal	N/A	Bambou	N/A	Cement	N/A	Public well	N/A	Shared toilet	N/A	Firewood	N/A	Yes	Yes	Yes	Yes	No	No	No	Yes	Yes	Yes
DIAKH_394	Negative	N/A	N/A	N/A	2021-11-07	TD	13.320465 -11.8320067 59.79057221316981 2.24	13.32	-11.83	59.79	2.24	Dia	Tou	Malinké	N/A	40.00	Female	Gold digger	N/A	None	N/A	Yes	Widower	N/A	N/A	N/A	2.00	Straw/thatch	N/A	Bamboo	N/A	Cement	N/A	Public well	N/A	Shared toilet	N/A	Firewood	N/A	No	No	No	No	No	No	No	Yes	No	No
DIAKH_053	Negative	N/A	N/A	N/A	2021-11-06	TD	13.2632782 -11.8818773 93.37714249102477 5.8	13.26	-11.88	93.38	5.80	Dia	Dia	Malinké	N/A	14.00	Female	Student	N/A	Quranic school	N/A	No	N/A	Male	54.00	Married	4.00	sheet metal	N/A	Bambou	N/A	Cement	N/A	Public well	N/A	Shared toilet	N/A	Firewood	N/A	No	No	No	Yes	No	Yes	No	Yes	No	Yes
DIAKH_118	Negative	N/A	N/A	N/A	2021-11-04	TD	13.2568355 -11.9322169 80.53635637521725 4.74	13.26	-11.93	80.54	4.74	Dia	Dia	Malinké	N/A	7.00	Female	Student	N/A	Primary	N/A	No	N/A	Male	999.00	Married	50.00	sheet metal	N/A	Ciment	N/A	Cement	N/A	In-house well	N/A	Shared toilet	N/A	Firewood	N/A	No	No	No	No	No	No	No	Yes	Yes	Yes
DIAKH_130	Negative	N/A	N/A	N/A	2021-11-04	TD	13.2567451 -11.9325781 96.43517597035381 3.9	13.26	-11.93	96.44	3.90	Dia	Dia	Malinké	N/A	7.00	Female	Student	N/A	Quranic school	N/A	No	N/A	Male	999.00	Married	35.00	sheet metal	N/A	Ciment	N/A	Cement	N/A	Public well	N/A	Shared toilet	N/A	Firewood	N/A	Yes	Yes	Yes	Yes	No	Yes	Yes	Yes	No	Yes
Diakh326	Positive	Tropho	3118	PF	2021-11-07	AN	13.2105242 -12.0242103 135.02642888247834 96.0	13.21	-12.02	135.03	96.00	Dia	Din	Malinké	N/A	17.00	Male	Farmer	N/A	Quranic school	N/A	No	N/A	Male	999.00	Married	9.00	sheet metal	N/A	Ciment	N/A	Cement	N/A	Tap	N/A	Shared latrine	N/A	Firewood	N/A	Yes	Yes	Yes	Yes	No	No	No	Yes	No	Yes
DIAKH_022	Negative	N/A	N/A	N/A	2021-11-06	TD	13.2627009 -11.8821124 88.73854887544539 5.06	13.26	-11.88	88.74	5.06	Dia	Die	Malinké	N/A	4.00	Male	None	N/A	None	N/A	No	N/A	Male	999.00	Married	31.00	sheet metal	N/A	Bambou	N/A	Cement	N/A	Public well	N/A	Shared toilet	N/A	Firewood	N/A	Yes	Yes	Yes	Yes	No	Yes	Yes	Yes	Yes	Yes
Diakh226	Negative	N/A	N/A	N/A	2021-11-05	AN	13.2588011 -11.9341068 87.457044258579 7.4	13.26	-11.93	87.46	7.40	Dia	Dia	Malinké	N/A	10.00	Female	Student	N/A	Primary	N/A	No	N/A	Male	63.00	Married	30.00	Cement/concrete	N/A	Ciment	N/A	Cement	N/A	Tap	N/A	Shared latrine	N/A	Firewood	N/A	Yes	No	Yes	Yes	No	No	Yes	Yes	Yes	Yes
DIAKH057	Negative	N/A	N/A	N/A	2021-11-06	TD	13.2632641 -11.8819146 70.8367232766256 4.96	13.26	-11.88	70.84	4.96	Dia	Die	Malinké	N/A	36.00	Female	Gold digger	N/A	None	N/A	Yes	Married	N/A	N/A	N/A	3.00	Straw/thatch	N/A	Bamboo	N/A	Cement	N/A	Public well	N/A	Shared toilet	N/A	Firewood	N/A	No	No	No	Yes	No	No	No	Yes	No	No
Diakh 180	Negative	N/A	N/A	N/A	2021-11-04	AN	13.2588786 -11.9348458 98.90304062776254 3.266	13.26	-11.93	98.90	3.27	Dia	Dia	Autre	N/A	25.00	Male	Workers	N/A	Primary	N/A	Yes	Married	N/A	N/A	N/A	5.00	Straw/thatch	N/A	Wood/boards	N/A	Wooden planks	N/A	Tap	N/A	Shared latrine	N/A	Coal	N/A	No	No	No	Yes	No	No	No	Yes	No	No
Diakh331	Negative	N/A	N/A	N/A	2021-11-07	AN	13.2105242 -12.0242103 135.02642888247834 96.0	13.21	-12.02	135.03	96.00	Dia	Din	Malinké	N/A	3.00	Female	None	N/A	None	N/A	No	N/A	Male	999.00	Married	13.00	sheet metal	N/A	Ciment	N/A	Cement	N/A	Tap	N/A	Shared latrine	N/A	Firewood	N/A	Yes	Yes	Yes	Yes	No	No	No	Yes	No	Yes
Diakh279	Negative	N/A	N/A	N/A	2021-11-06	AN	13.3034944 -11.8556765 84.52902808672592 3.9	13.30	-11.86	84.53	3.90	Dia	Kobo	Malinké	N/A	5.00	Male	None	N/A	None	N/A	No	N/A	Male	999.00	Married	13.00	Straw/thatch	N/A	Wood/boards	N/A	Cement	N/A	Tap	N/A	Shared latrine	N/A	Firewood	N/A	No	Yes	Yes	Yes	No	No	No	Yes	No	Yes
DIAKH_001	Negative	N/A	N/A	N/A	2021-11-05	TD	13.2629883 -11.881765 82.17872514698337 7.8	13.26	-11.88	82.18	7.80	Dia	Die	Malinké	N/A	70.00	Female	None	N/A	None	N/A	Yes	Widower	N/A	N/A	N/A	12.00	sheet metal	N/A	Ciment	N/A	Cement	N/A	Public well	N/A	Shared toilet	N/A	Firewood	N/A	No	Yes	Yes	Yes	No	No	Yes	Yes	Yes	Yes
DIAKH_385	Negative	N/A	N/A	N/A	2021-11-07	TD	13.320465 -11.8320067 59.79057221316981 2.24	13.32	-11.83	59.79	2.24	Dia	Tou	Malinké	N/A	20.00	Female	None	Household wife	None	N/A	No	N/A	Male	999.00	Married	30.00	sheet metal	N/A	Bambou	N/A	Cement	N/A	Public well	N/A	Shared toilet	N/A	Firewood	N/A	No	No	No	Yes	No	No	No	Yes	No	No
Diakh338	Negative	N/A	N/A	N/A	2021-11-07	AN	13.2105242 -12.0242103 135.02642888247834 96.0	13.21	-12.02	135.03	96.00	Dia	Din	Malinké	N/A	11.00	Female	Student	N/A	Primary	N/A	No	N/A	Male	999.00	Married	12.00	Cement/concrete	N/A	Ciment	N/A	Cement	N/A	Tap	N/A	Shared latrine	N/A	Firewood	N/A	Yes	Yes	No	No	No	No	No	Yes	No	Yes
DIAKH_407	Negative	N/A	N/A	N/A	2021-11-07	TD	13.3204928 -11.8319246 57.61960269334452 4.88	13.32	-11.83	57.62	4.88	Dia	Tou	Malinké	N/A	4.00	Male	None	N/A	None	N/A	No	N/A	Male	999.00	Married	20.00	sheet metal	N/A	Bambou	N/A	Cement	N/A	Public well	N/A	Shared toilet	N/A	Firewood	N/A	No	No	No	Yes	No	No	No	Yes	No	No
DIAKH_081	Positive	Tropho	34730	PF	2021-11-03	TD	13.2570823 -11.9324841 93.15248323621148 4.64	13.26	-11.93	93.15	4.64	Dia	Dia	Pular	N/A	2.00	Male	None	N/A	None	N/A	No	N/A	Male	25.00	Married	25.00	sheet metal	N/A	Bambou	N/A	Cement	N/A	Public well	N/A	Shared toilet	N/A	Firewood	N/A	No	No	No	Yes	No	No	No	Yes	No	Yes
Diakh193	Positive	Tropho	112	PF	2021-11-04	AN	13.2597957 -11.9351094 112.14871831210613 4.75	13.26	-11.94	112.15	4.75	Dia	Dia	Malinké	N/A	10.00	Male	Student	N/A	Primary	N/A	No	N/A	Male	55.00	Married	8.00	Straw/thatch	N/A	Wood/boards	N/A	Cement	N/A	Tap	N/A	Shared latrine	N/A	Firewood	N/A	Yes	Yes	No	Yes	No	No	No	Yes	Yes	Yes
DIAKH_133	Negative	N/A	N/A	N/A	2021-11-04	TD	13.2567451 -11.9325781 96.43517597035381 3.9	13.26	-11.93	96.44	3.90	Dia	Dia	Malinké	N/A	4.00	Female	None	N/A	None	N/A	No	N/A	Male	999.00	Married	35.00	sheet metal	N/A	Ciment	N/A	Cement	N/A	Public well	N/A	Shared toilet	N/A	Firewood	N/A	Yes	Yes	Yes	Yes	No	Yes	Yes	Yes	No	Yes
DIAKH_021	Positive	Tropho	5267	PF	2021-11-06	TD	13.2627009 -11.8821124 88.73854887544539 5.06	13.26	-11.88	88.74	5.06	Dia	Die	Malinké	N/A	4.00	Male	None	N/A	None	N/A	No	N/A	Male	999.00	Married	31.00	sheet metal	N/A	Bambou	N/A	Cement	N/A	Public well	N/A	Shared toilet	N/A	Firewood	N/A	Yes	Yes	Yes	Yes	No	Yes	Yes	Yes	Yes	Yes
DIAKH_403	Negative	N/A	N/A	N/A	2021-11-07	TD	13.3204506 -11.831936 71.4389660147562 4.82	13.32	-11.83	71.44	4.82	Dia	Tou	Malinké	N/A	38.00	Female	Farmer	N/A	None	N/A	Yes	Married	N/A	N/A	N/A	5.00	sheet metal	N/A	Bambou	N/A	Cement	N/A	Public well	N/A	Shared toilet	N/A	Firewood	N/A	No	No	No	No	No	No	No	Yes	No	No
DIAKH_035	Positive	Tropho	80	PF	2021-11-06	TD	13.262125 -11.88197 82.25456413519136 1.8	13.26	-11.88	82.25	1.80	Dia	Die	Malinké	N/A	14.00	Male	Student	N/A	Primary	N/A	No	N/A	Male	51.00	Married	18.00	sheet metal	N/A	Bambou	N/A	Cement	N/A	Public well	N/A	Shared toilet	N/A	Firewood	N/A	No	Yes	No	Yes	No	No	Yes	Yes	No	No
DIAKH_068	Negative	N/A	N/A	N/A	2021-11-07	TD	13.3204866 -11.83192 70.94993173360227 2.1	13.32	-11.83	70.95	2.10	Dia	Tou	Malinké	N/A	26.00	Female	Farmer	N/A	None	N/A	No	N/A	Male	30.00	Married	7.00	Straw/thatch	N/A	Bamboo	N/A	Sand	N/A	Public well	N/A	Shared toilet	N/A	Firewood	N/A	No	No	No	Yes	No	No	No	Yes	No	No
Diakh285	Negative	N/A	N/A	N/A	2021-11-06	AN	13.3034944 -11.8556765 84.52902808672592 3.9	13.30	-11.86	84.53	3.90	Dia	Kobo	Malinké	N/A	7.00	Female	Student	N/A	Primary	N/A	No	N/A	Male	999.00	Married	11.00	Cement/concrete	N/A	Bois/planches	N/A	Cement	N/A	In-house well	N/A	Shared latrine	N/A	Firewood	N/A	Yes	No	No	No	No	No	No	Yes	No	Yes
Diakh271	Negative	N/A	N/A	N/A	2021-11-06	AN	13.3034944 -11.8556765 84.52902808672592 3.9	13.30	-11.86	84.53	3.90	Dia	Kobo	Malinké	N/A	51.00	Male	Farmer	N/A	None	N/A	Yes	Married	N/A	N/A	N/A	9.00	Straw/thatch	N/A	Clay/mud	N/A	Wooden planks	N/A	Tap	N/A	Shared latrine	N/A	Firewood	N/A	No	No	Yes	Yes	No	No	No	Yes	No	Yes
DIAKH-225	Negative	N/A	N/A	N/A	2021-11-05	AN	13.2587991 -11.934055 115.21295455035445 7.101	13.26	-11.93	115.21	7.10	Dia	Dia	Malinké	N/A	11.00	Female	None	N/A	Quranic school	N/A	No	N/A	Male	52.00	Married	30.00	sheet metal	N/A	Bambou	N/A	Sand	N/A	Tap	N/A	Other	N/A	Firewood	N/A	Yes	Yes	No	No	No	No	No	No	No	No
Diakh342	Negative	N/A	N/A	N/A	2021-11-07	AN	13.2105242 -12.0242103 135.02642888247834 96.0	13.21	-12.02	135.03	96.00	Dia	Din	Malinké	N/A	20.00	Female	None	Household wife	None	N/A	No	N/A	Male	999.00	Married	13.00	Straw/thatch	N/A	Cement	N/A	Cement	N/A	Tap	N/A	Shared latrine	N/A	Firewood	N/A	Yes	Yes	No	Yes	No	No	No	No	No	Yes
DIAKH_384	Negative	N/A	N/A	N/A	2021-11-07	TD	13.320465 -11.8320067 59.79057221316981 2.24	13.32	-11.83	59.79	2.24	Dia	Tou	Malinké	N/A	2.00	Female	None	N/A	None	N/A	No	N/A	Male	999.00	Married	30.00	sheet metal	N/A	Bambou	N/A	Cement	N/A	Public well	N/A	Shared toilet	N/A	Firewood	N/A	No	No	No	Yes	No	No	No	Yes	No	No
DIAKH_028	Negative	N/A	N/A	N/A	2021-11-06	TD	13.2627009 -11.8821124 88.73854887544539 5.06	13.26	-11.88	88.74	5.06	Dia	Die	Pular	N/A	19.00	Female	None	Household wife	None	N/A	No	N/A	Male	999.00	Married	4.00	sheet metal	N/A	Bambou	N/A	Cement	N/A	Public well	N/A	Shared toilet	N/A	Firewood	N/A	Yes	No	Yes	No	No	No	No	Yes	No	No
DIAKH_116	Negative	N/A	N/A	N/A	2021-11-04	TD	13.2568355 -11.9322169 80.53635637521725 4.74	13.26	-11.93	80.54	4.74	Dia	Dia	Malinké	N/A	9.00	Male	Student	N/A	Primary	N/A	No	N/A	Male	999.00	Married	50.00	sheet metal	N/A	Ciment	N/A	Cement	N/A	In-house well	N/A	Shared toilet	N/A	Firewood	N/A	No	No	No	Yes	No	No	No	Yes	Yes	Yes
DIAKH_107	Negative	N/A	N/A	N/A	2021-11-04	TD	13.2570337 -11.9325549 -139.34477735619254 6.5	13.26	-11.93	-139.34	6.50	Dia	Dia	Malinké	N/A	21.00	Female	None	Household wife	None	N/A	No	N/A	Male	999.00	Married	50.00	sheet metal	N/A	Ciment	N/A	Cement	N/A	In-house well	N/A	Shared toilet	N/A	Firewood	N/A	No	No	No	Yes	No	No	No	Yes	Yes	Yes
Diakh319	Negative	N/A	N/A	N/A	2021-11-07	AN	13.2105242 -12.0242103 135.02642888247834 96.0	13.21	-12.02	135.03	96.00	Dia	Din	Malinké	N/A	4.00	Female	None	N/A	None	N/A	No	N/A	Male	45.00	Married	12.00	Cement/concrete	N/A	Ciment	N/A	Cement	N/A	In-house well	N/A	Shared latrine	N/A	Firewood	N/A	Yes	Yes	Yes	No	No	No	No	Yes	No	Yes
DIAKH_402	Negative	N/A	N/A	N/A	2021-11-07	TD	13.3204685 -11.8319269 72.88457745022228 4.94	13.32	-11.83	72.88	4.94	Dia	Tou	Malinké	N/A	17.00	Male	Gold digger	N/A	None	N/A	No	N/A	Male	999.00	Married	5.00	sheet metal	N/A	Bambou	N/A	Cement	N/A	Public well	N/A	Shared toilet	N/A	Firewood	N/A	No	No	No	No	No	No	No	Yes	No	No
DIAKH_122	Negative	N/A	N/A	N/A	2021-11-04	TD	13.2567982 -11.9320981 124.67550890805929 6.62	13.26	-11.93	124.68	6.62	Dia	Dia	Malinké	N/A	7.00	Female	Student	N/A	Primary	N/A	No	N/A	Male	999.00	Married	50.00	sheet metal	N/A	Ciment	N/A	Cement	N/A	In-house well	N/A	Shared toilet	N/A	Firewood	N/A	No	No	No	Yes	No	No	No	Yes	Yes	Yes
DIAKH_415	Negative	N/A	N/A	N/A	2021-11-07	TD	13.3204479 -11.8319071 76.52186279411953 4.74	13.32	-11.83	76.52	4.74	Dia	Tou	Malinké	N/A	30.00	Female	Gold digger	N/A	None	N/A	No	N/A	Male	999.00	Married	21.00	sheet metal	N/A	Bambou	N/A	Cement	N/A	Public well	N/A	Shared toilet	N/A	Firewood	N/A	No	No	No	Yes	No	No	No	Yes	No	No
Diakh356	Negative	N/A	N/A	N/A	2021-11-07	AN	13.2105242 -12.0242103 135.02642888247834 96.0	13.21	-12.02	135.03	96.00	Dia	Din	Malinké	N/A	40.00	Female	Gold digger	N/A	None	N/A	No	N/A	Male	999.00	Married	21.00	Straw/thatch	N/A	Cement	N/A	Cement	N/A	Tap	N/A	Shared latrine	N/A	Firewood	N/A	Yes	No	Yes	Yes	No	No	No	Yes	No	Yes
DIAKH_400	Positive	Tropho	11215.71	PF	2021-11-07	TD	13.3205968 -11.8319874 44.770328800567135 21.45	13.32	-11.83	44.77	21.45	Dia	Tou	Malinké	N/A	10.00	Male	Student	N/A	Primary	N/A	No	N/A	Female	35.00	Married	18.00	sheet metal	N/A	Bambou	N/A	Cement	N/A	Public well	N/A	Shared toilet	N/A	Firewood	N/A	No	No	No	No	No	No	No	Yes	No	No
Diakh230	Negative	N/A	N/A	N/A	2021-11-05	AN	13.2588011 -11.9341068 87.457044258579 7.4	13.26	-11.93	87.46	7.40	Dia	Dia	Malinké	N/A	12.00	Female	None	N/A	None	N/A	No	N/A	Male	63.00	Married	30.00	Cement/concrete	N/A	Ciment	N/A	Cement	N/A	Tap	N/A	Shared latrine	N/A	Firewood	N/A	Yes	Yes	No	Yes	No	No	No	Yes	No	No
DIAKH102	Negative	N/A	N/A	N/A	2021-11-03	TD	13.2570494 -11.9326568 85.21919677180816 4.983	13.26	-11.93	85.22	4.98	Dia	Dia	Pular	N/A	9.00	Female	Student	N/A	Primary	N/A	No	N/A	Male	51.00	Married	31.00	sheet metal	N/A	Bambou	N/A	Cement	N/A	Public well	N/A	No toilet	N/A	Firewood	N/A	No	No	No	Yes	No	No	No	Yes	No	Yes
DIAKH-263	Negative	N/A	N/A	N/A	2021-11-05	AN	13.2587991 -11.934055 115.21295455035445 7.101	13.26	-11.93	115.21	7.10	Dia	Dia	Autre	Diakhanke	7.00	Female	None	N/A	None	N/A	No	N/A	Male	57.00	Married	33.00	Straw/thatch	N/A	Bamboo	N/A	Sand	N/A	In-house well	N/A	Shared latrine	N/A	Firewood	N/A	Yes	Yes	Yes	Yes	No	No	No	No	No	No
Diakh208	Negative	N/A	N/A	N/A	2021-11-04	AN	13.2588991 -11.9356863 85.20216631899856 7.9	13.26	-11.94	85.20	7.90	Dia	Dia	Malinké	N/A	28.00	Male	Gold digger	N/A	Primary	N/A	Yes	Married	N/A	N/A	N/A	4.00	Cement/concrete	N/A	Bois/planches	N/A	Cement	N/A	Tap	N/A	Shared latrine	N/A	Firewood	N/A	Yes	Yes	Yes	Yes	No	Yes	Yes	Yes	Yes	Yes
DIAKH_132	Negative	N/A	N/A	N/A	2021-11-04	TD	13.2567451 -11.9325781 96.43517597035381 3.9	13.26	-11.93	96.44	3.90	Dia	Dia	Malinké	N/A	6.00	Female	Student	N/A	Quranic school	N/A	No	N/A	Male	999.00	Married	35.00	sheet metal	N/A	Ciment	N/A	Cement	N/A	Public well	N/A	Shared toilet	N/A	Firewood	N/A	Yes	Yes	Yes	Yes	No	Yes	Yes	Yes	No	Yes
Diakh196	Negative	N/A	N/A	N/A	2021-11-04	AN	13.2597957 -11.9351094 112.14871831210613 4.75	13.26	-11.94	112.15	4.75	Dia	Dia	Malinké	N/A	12.00	Male	Student	N/A	Primary	N/A	No	N/A	Male	55.00	Married	6.00	Straw/thatch	N/A	Wood/boards	N/A	Cement	N/A	Tap	N/A	Shared latrine	N/A	Firewood	N/A	Yes	Yes	No	No	No	No	No	Yes	Yes	Yes
Diakh299	Negative	N/A	N/A	N/A	2021-11-06	AN	13.3034944 -11.8556765 84.52902808672592 3.9	13.30	-11.86	84.53	3.90	Dia	Kobo	Malinké	N/A	9.00	Female	Farmer	N/A	Quranic school	N/A	No	N/A	Male	999.00	Married	11.00	Straw/thatch	N/A	Wood/boards	N/A	Sand	N/A	In-house well	N/A	Shared latrine	N/A	Firewood	N/A	Yes	Yes	Yes	Yes	No	No	No	No	No	Yes
Diakh335	Negative	N/A	N/A	N/A	2021-11-07	AN	13.2105242 -12.0242103 135.02642888247834 96.0	13.21	-12.02	135.03	96.00	Dia	Din	Malinké	N/A	13.00	Female	Student	N/A	Primary	N/A	No	N/A	Male	999.00	Married	11.00	Cement/concrete	N/A	Ciment	N/A	Sand	N/A	Tap	N/A	Shared latrine	N/A	Firewood	N/A	Yes	No	No	Yes	No	No	No	Yes	No	Yes
Diakh361	Negative	N/A	N/A	N/A	2021-11-07	AN	13.2105242 -12.0242103 135.02642888247834 96.0	13.21	-12.02	135.03	96.00	Dia	Din	Malinké	N/A	29.00	Male	Gold digger	N/A	None	N/A	Yes	Married	N/A	N/A	N/A	21.00	Straw/thatch	N/A	Clay/mud	N/A	Cement	N/A	Tap	N/A	Shared latrine	N/A	Firewood	N/A	Yes	Yes	Yes	Yes	No	No	No	Yes	No	Yes
DIAKH_056	Negative	N/A	N/A	N/A	2021-11-06	TD	13.2632641 -11.8819146 70.8367232766256 4.96	13.26	-11.88	70.84	4.96	Dia	Die	Malinké	N/A	12.00	Male	Student	N/A	Primary	N/A	No	N/A	Male	32.00	Married	10.00	Straw/thatch	N/A	Bamboo	N/A	Cement	N/A	Public well	N/A	Shared toilet	N/A	Firewood	N/A	No	No	No	No	No	No	Yes	Yes	No	Yes
DIAKH_013	Positive	Tropho	29173	PF	2021-11-05	TD	13.2630529 -11.8819287 75.41231410010002 2.46	13.26	-11.88	75.41	2.46	Dia	Din	Malinké	N/A	8.00	Male	None	N/A	None	N/A	No	N/A	Male	35.00	Married	17.00	sheet metal	N/A	Bambou	N/A	Cement	N/A	Public well	N/A	Shared toilet	N/A	Firewood	N/A	No	No	Yes	Yes	No	No	No	Yes	No	No
Diakh 188	Negative	N/A	N/A	N/A	2021-11-04	AN	13.2586796 -11.9348893 96.90925474333834 10.45	13.26	-11.93	96.91	10.45	Dia	Dia	Pular	N/A	4.00	Male	None	N/A	None	N/A	No	N/A	Male	37.00	Married	10.00	Straw/thatch	N/A	Wood/boards	N/A	Sand	N/A	Tap	N/A	Shared latrine	N/A	Firewood	N/A	Yes	Yes	No	Yes	No	No	No	Yes	No	No
Diakh152	Negative	N/A	N/A	N/A	2021-11-03	AN	13.2595567 -11.93693 100.2258514020626 3.9	13.26	-11.94	100.23	3.90	Dia	Dia	Malinké	N/A	2.00	Female	None	N/A	None	N/A	No	N/A	Male	33.00	Married	11.00	sheet metal	N/A	Terre battue/boue	N/A	Sand	N/A	In-house well	N/A	Shared latrine	N/A	Firewood	N/A	No	No	No	Yes	No	No	No	Yes	No	Yes
Diakh 178	Positive	Tropho	160	PF	2021-11-03	AN	13.2580012 -11.9359261 111.87515227797627 6.35	13.26	-11.94	111.88	6.35	Dia	Dia	Malinké	N/A	15.00	Female	Student	N/A	Secondary	N/A	No	N/A	Male	999.00	Married	25.00	Cement/concrete	N/A	Ciment	N/A	Cement	N/A	In-house well	N/A	Shared latrine	N/A	Firewood	N/A	No	Yes	No	Yes	No	No	No	Yes	No	No
DIAKH-242	Negative	N/A	N/A	N/A	2021-11-05	AN	13.2587991 -11.934055 115.21295455035445 7.101	13.26	-11.93	115.21	7.10	Dia	Dia	Autre	bambara	4.00	Female	None	N/A	None	N/A	No	N/A	Male	42.00	Married	6.00	Straw/thatch	N/A	Bamboo	N/A	Sand	N/A	Tap	N/A	Shared latrine	N/A	Coal	N/A	Yes	No	Yes	Yes	No	No	No	No	No	No
Diakh156	Positive	Tropho	58	PF	2021-11-03	AN	13.2597443 -11.9366105 97.85154134792977 4.9	13.26	-11.94	97.85	4.90	Dia	Dia	Malinké	N/A	10.00	Male	Student	N/A	Primary	N/A	No	N/A	Male	999.00	Married	8.00	Cement/concrete	N/A	Bois/planches	N/A	Wooden planks	N/A	Tap	N/A	Shared latrine	N/A	Firewood	N/A	Yes	Yes	No	Yes	No	No	Yes	Yes	No	No
Diakh312	Negative	N/A	N/A	N/A	2021-11-07	AN	13.2105242 -12.0242103 135.02642888247834 96.0	13.21	-12.02	135.03	96.00	Dia	Din	Malinké	N/A	28.00	Female	Farmer	N/A	Primary	N/A	No	N/A	Male	999.00	Married	13.00	Cement/concrete	N/A	Ciment	N/A	Cement	N/A	Tap	N/A	Shared latrine	N/A	Firewood	N/A	Yes	Yes	Yes	Yes	No	No	No	Yes	No	Yes
Diakh201	Positive	Tropho	3216	PF	2021-11-04	AN	13.2597383 -11.9351533 114.98980514955198 9.5	13.26	-11.94	114.99	9.50	Dia	Dia	Malinké	N/A	5.00	Female	None	N/A	None	N/A	No	N/A	Male	55.00	Married	8.00	Straw/thatch	N/A	Clay/mud	N/A	Cement	N/A	Tap	N/A	Shared latrine	N/A	Firewood	N/A	Yes	Yes	No	Yes	No	No	No	Yes	Yes	Yes
DIAKH_049	Negative	N/A	N/A	N/A	2021-11-06	TD	13.263275 -11.8822367 90.02366250856358 13.0	13.26	-11.88	90.02	13.00	Dia	Die	Malinké	N/A	13.00	Female	Student	N/A	Quranic school	N/A	No	N/A	Male	999.00	Married	17.00	sheet metal	N/A	Bambou	N/A	Cement	N/A	Public well	N/A	Shared toilet	N/A	Firewood	N/A	No	No	No	Yes	No	No	No	Yes	No	No
DIAKH_005	Negative	N/A	N/A	N/A	2021-11-05	TD	13.2629883 -11.881765 82.17872514698337 7.8	13.26	-11.88	82.18	7.80	Dia	Die	Malinké	N/A	25.00	Female	None	Household wife	None	N/A	No	N/A	Female	70.00	Widower	12.00	sheet metal	N/A	Bambou	N/A	Cement	N/A	Public well	N/A	Shared toilet	N/A	Firewood	N/A	Yes	Yes	Yes	Yes	No	No	No	Yes	Yes	Yes
DIAKH_382	Negative	N/A	N/A	N/A	2021-11-07	TD	13.320465 -11.8320067 59.79057221316981 2.24	13.32	-11.83	59.79	2.24	Dia	Tou	Malinké	N/A	65.00	Female	Farmer	N/A	None	N/A	No	N/A	Male	85.00	Married	2.00	Straw/thatch	N/A	Bamboo	N/A	Cement	N/A	Public well	N/A	Shared toilet	N/A	Firewood	N/A	No	No	No	No	No	No	No	No	No	No
DIAKH_083	Negative	N/A	N/A	N/A	2021-11-03	TD	13.2570435 -11.9324231 93.70541922006424 4.8	13.26	-11.93	93.71	4.80	Dia	Dia	Pular	N/A	17.00	Female	None	Household wife	Primary	N/A	No	N/A	Male	25.00	Married	25.00	sheet metal	N/A	Bambou	N/A	Cement	N/A	Public well	N/A	Shared toilet	N/A	Firewood	N/A	No	No	No	Yes	No	No	No	Yes	No	Yes
DIAKH_079	Negative	N/A	N/A	N/A	2021-11-03	TD	13.25708 -11.9324133 92.65767539451772 4.3	13.26	-11.93	92.66	4.30	Dia	Dia	Pular	N/A	6.00	Male	Student	N/A	Primary	N/A	No	N/A	Male	999.00	Married	20.00	sheet metal	N/A	Bambou	N/A	Cement	N/A	Public well	N/A	Shared toilet	N/A	Firewood	N/A	No	No	No	Yes	No	No	No	Yes	No	Yes
DIAKH_409	Negative	N/A	N/A	N/A	2021-11-07	TD	13.3204479 -11.8319071 76.52186279411953 4.74	13.32	-11.83	76.52	4.74	Dia	Tou	Malinké	N/A	11.00	Female	Student	N/A	Primary	N/A	No	N/A	Male	999.00	Married	21.00	sheet metal	N/A	Bambou	N/A	Cement	N/A	Public well	N/A	Shared toilet	N/A	Firewood	N/A	No	No	No	Yes	No	No	No	Yes	No	No
DIAKH_086	Positive	Tropho	80	PF	2021-11-03	TD	13.2570154 -11.9324616 116.19005329721554 4.96	13.26	-11.93	116.19	4.96	Dia	Dia	Pular	N/A	9.00	Female	Student	N/A	Primary	N/A	No	N/A	Male	25.00	Married	28.00	sheet metal	N/A	Bambou	N/A	Cement	N/A	Public well	N/A	Shared toilet	N/A	Firewood	N/A	No	No	No	Yes	No	No	No	Yes	No	Yes
DIAKH_117	Negative	N/A	N/A	N/A	2021-11-04	TD	13.2568355 -11.9322169 80.53635637521725 4.74	13.26	-11.93	80.54	4.74	Dia	Dia	Malinké	N/A	11.00	Female	Student	N/A	Primary	N/A	No	N/A	Male	999.00	Married	50.00	sheet metal	N/A	Ciment	N/A	Cement	N/A	In-house well	N/A	Shared toilet	N/A	Firewood	N/A	No	No	No	Yes	No	No	No	Yes	Yes	Yes
Diakh309	Negative	N/A	N/A	N/A	2021-11-07	AN	13.2105242 -12.0242103 135.02642888247834 96.0	13.21	-12.02	135.03	96.00	Dia	Din	Malinké	N/A	8.00	Male	Gold digger	N/A	Quranic school	N/A	No	N/A	Male	38.00	Married	15.00	sheet metal	N/A	Ciment	N/A	Cement	N/A	In-house well	N/A	Shared latrine	N/A	Firewood	N/A	Yes	Yes	Yes	Yes	No	No	No	No	No	Yes
Diakh308	Negative	N/A	N/A	N/A	2021-11-07	AN	13.2105242 -12.0242103 135.02642888247834 96.0	13.21	-12.02	135.03	96.00	Dia	Din	Malinké	N/A	52.00	Female	Farmer	N/A	Quranic school	N/A	No	N/A	Male	999.00	Married	13.00	Cement/concrete	N/A	Bois/planches	N/A	Cement	N/A	Tap	N/A	Shared latrine	N/A	Firewood	N/A	Yes	Yes	Yes	Yes	No	No	No	No	No	Yes
Diakh176	Negative	N/A	N/A	N/A	2021-11-03	AN	13.2580012 -11.9359261 111.87515227797627 6.35	13.26	-11.94	111.88	6.35	Dia	Dia	Autre	bambara	21.00	Male	vendor/trader	N/A	None	N/A	No	N/A	Male	999.00	Married	25.00	Cement/concrete	N/A	Ciment	N/A	Cement	N/A	In-house well	N/A	Shared latrine	N/A	Firewood	N/A	Yes	No	No	Yes	No	No	No	Yes	No	No
DIAKH_070	Negative	N/A	N/A	N/A	2021-11-07	TD	13.3204517 -11.8319967 70.90304443046249 10.3	13.32	-11.83	70.90	10.30	Dia	Tou	Malinké	N/A	27.00	Male	Farmer	N/A	Primary	N/A	Yes	Married	N/A	N/A	N/A	5.00	sheet metal	N/A	Bambou	N/A	Cement	N/A	Public well	N/A	Shared toilet	N/A	Firewood	N/A	No	No	No	No	No	No	No	Yes	No	No
Diakh233	Negative	N/A	N/A	N/A	2021-11-05	AN	13.2588011 -11.9341068 87.457044258579 7.4	13.26	-11.93	87.46	7.40	Dia	Dia	Malinké	N/A	0.50	Male	None	N/A	None	N/A	No	N/A	Male	63.00	Married	30.00	Cement/concrete	N/A	Ciment	N/A	Cement	N/A	Tap	N/A	Shared latrine	N/A	Firewood	N/A	Yes	Yes	Yes	Yes	No	No	No	Yes	Yes	Yes
DIAKH_046	Negative	N/A	N/A	N/A	2021-11-06	TD	13.263275 -11.8822367 90.02366250856358 13.0	13.26	-11.88	90.02	13.00	Dia	Die	Malinké	N/A	20.00	Female	None	household wife	None	N/A	No	N/A	Male	34.00	Married	13.00	Straw/thatch	N/A	Bamboo	N/A	Cement	N/A	Public well	N/A	Shared toilet	N/A	Firewood	N/A	No	No	No	Yes	No	No	Yes	Yes	No	Yes
DIAKH_399	Negative	N/A	N/A	N/A	2021-11-07	TD	13.3205968 -11.8319874 44.770328800567135 21.45	13.32	-11.83	44.77	21.45	Dia	Tou	Malinké	N/A	36.00	Female	Farmer	N/A	None	N/A	Yes	Married	N/A	N/A	N/A	18.00	sheet metal	N/A	Bambou	N/A	Cement	N/A	Public well	N/A	Shared toilet	N/A	Firewood	N/A	No	No	No	No	No	No	No	Yes	No	No
DIAKH_390	Negative	N/A	N/A	N/A	2021-11-07	TD	13.320465 -11.8320067 59.79057221316981 2.24	13.32	-11.83	59.79	2.24	Dia	Tou	Malinké	N/A	20.00	Female	None	Household wife	Primary	N/A	No	N/A	Male	999.00	Married	3.00	sheet metal	N/A	Bambou	N/A	Cement	N/A	Public well	N/A	Shared toilet	N/A	Firewood	N/A	No	No	No	Yes	No	No	No	Yes	No	No
DIAKH-261	Negative	N/A	N/A	N/A	2021-11-05	AN	13.2587991 -11.934055 115.21295455035445 7.101	13.26	-11.93	115.21	7.10	Dia	Dia	Autre	Diakhanke	8.00	Female	None	N/A	None	N/A	No	N/A	Male	57.00	No applicable	33.00	Straw/thatch	N/A	Bamboo	N/A	Sand	N/A	In-house well	N/A	Shared latrine	N/A	Firewood	N/A	Yes	Yes	Yes	Yes	No	No	No	No	No	No
Diakh307	Negative	N/A	N/A	N/A	2021-11-07	AN	13.2105242 -12.0242103 135.02642888247834 96.0	13.21	-12.02	135.03	96.00	Dia	Kobo	Malinké	N/A	35.00	Male	Gold digger	N/A	Primary	N/A	Yes	Married	N/A	N/A	N/A	13.00	Cement/concrete	N/A	Terre battue/boue	N/A	Cement	N/A	In-house well	N/A	Shared latrine	N/A	Firewood	N/A	Yes	Yes	Yes	Yes	No	No	No	No	No	Yes
Diakh170	Negative	N/A	N/A	N/A	2021-11-03	AN	13.2579907 -11.935871 122.31944222376059 5.0	13.26	-11.94	122.32	5.00	Dia	Dia	Malinké	N/A	6.00	Female	None	N/A	None	N/A	No	N/A	Male	999.00	Married	25.00	Cement/concrete	N/A	Ciment	N/A	Cement	N/A	In-house well	N/A	Shared latrine	N/A	Firewood	N/A	No	No	No	Yes	No	No	No	Yes	No	No
Diakh303	Negative	N/A	N/A	N/A	2021-11-06	AN	13.3034944 -11.8556765 84.52902808672592 3.9	13.30	-11.86	84.53	3.90	Dia	Kobo	Malinké	N/A	1.00	Female	None	N/A	None	N/A	No	N/A	Male	999.00	Married	12.00	Straw/thatch	N/A	Wood/boards	N/A	Cement	N/A	In-house well	N/A	Shared latrine	N/A	Firewood	N/A	Yes	Yes	Yes	Yes	No	No	No	No	No	Yes
Diakh171	Positive	Tropho	37091	PF	2021-11-03	AN	13.2579907 -11.935871 122.31944222376059 5.0	13.26	-11.94	122.32	5.00	Dia	Dia	Malinké	N/A	12.00	Male	Student	N/A	Primary	N/A	No	N/A	Male	999.00	Married	13.00	Cement/concrete	N/A	Ciment	N/A	Cement	N/A	In-house well	N/A	Shared latrine	N/A	Firewood	N/A	Yes	No	No	Yes	No	No	No	No	No	No
Diakh332	Negative	N/A	N/A	N/A	2021-11-07	AN	13.2105242 -12.0242103 135.02642888247834 96.0	13.21	-12.02	135.03	96.00	Dia	Din	Malinké	N/A	4.00	Female	None	N/A	None	N/A	No	N/A	Male	999.00	Married	13.00	Cement/concrete	N/A	Ciment	N/A	Cement	N/A	Tap	N/A	Shared latrine	N/A	Firewood	N/A	Yes	Yes	No	No	No	No	No	No	No	Yes
DIAKH_082	Positive	Tropho	288	PF	2021-11-03	TD	13.2570874 -11.9324473 86.49007313386106 4.7	13.26	-11.93	86.49	4.70	Dia	Dia	Malinké	N/A	15.00	Male	Gold digger	N/A	None	N/A	No	N/A	Female	999.00	Widower	10.00	sheet metal	N/A	Bambou	N/A	Sand	N/A	Public well	N/A	Shared toilet	N/A	Firewood	N/A	No	No	No	Yes	No	No	No	Yes	No	No
DIAKH_088	Negative	N/A	N/A	N/A	2021-11-03	TD	13.2570136 -11.9323934 95.84418286331253 96.0	13.26	-11.93	95.84	96.00	Dia	Dia	Pular	N/A	3.00	Female	None	N/A	None	N/A	No	N/A	Male	25.00	Married	28.00	sheet metal	N/A	Bambou	N/A	Cement	N/A	Public well	N/A	Shared toilet	N/A	Firewood	N/A	No	No	No	Yes	No	No	No	Yes	No	Yes
DIAKH_101	Positive	Tropho	1803	PF	2021-11-03	TD	13.2570494 -11.9326568 85.21919677180816 4.983	13.26	-11.93	85.22	4.98	Dia	Dia	Pular	N/A	6.00	Female	None	N/A	None	N/A	No	N/A	Male	51.00	Married	31.00	sheet metal	N/A	Bambou	N/A	Cement	N/A	Public well	N/A	No toilet	N/A	Firewood	N/A	No	No	No	Yes	No	No	No	Yes	No	Yes
Diakh290	Negative	N/A	N/A	N/A	2021-11-06	AN	13.3034944 -11.8556765 84.52902808672592 3.9	13.30	-11.86	84.53	3.90	Dia	Kobo	Malinké	N/A	12.00	Female	Student	N/A	Primary	N/A	No	N/A	Male	999.00	Married	13.00	Cement/concrete	N/A	Bois/planches	N/A	Cement	N/A	Tap	N/A	Shared latrine	N/A	Firewood	N/A	No	No	No	Yes	No	No	No	No	No	Yes
Diakh174	Negative	N/A	N/A	N/A	2021-11-03	AN	13.2580012 -11.9359261 111.87515227797627 6.35	13.26	-11.94	111.88	6.35	Dia	Dia	Malinké	N/A	2.00	Female	None	N/A	None	N/A	No	N/A	Male	999.00	Married	25.00	Cement/concrete	N/A	Ciment	N/A	Cement	N/A	In-house well	N/A	Shared latrine	N/A	Firewood	N/A	Yes	No	No	Yes	No	No	No	Yes	No	No
DIAKH_074	Negative	N/A	N/A	N/A	2021-11-07	TD	13.3204517 -11.8319967 70.90304443046249 10.3	13.32	-11.83	70.90	10.30	Dia	Tou	Malinké	N/A	20.00	Female	None	Household wife	None	N/A	No	N/A	Male	999.00	Married	20.00	Straw/thatch	N/A	Bamboo	N/A	Cement	N/A	Public well	N/A	Shared toilet	N/A	Firewood	N/A	Yes	Yes	No	Yes	No	No	No	Yes	No	No
Diakh 177	Negative	N/A	N/A	N/A	2021-11-03	AN	13.2580012 -11.9359261 111.87515227797627 6.35	13.26	-11.94	111.88	6.35	Dia	Dia	Malinké	N/A	23.00	Male	Gold digger	N/A	Secondary	N/A	No	N/A	Male	999.00	Married	25.00	Cement/concrete	N/A	Ciment	N/A	Cement	N/A	In-house well	N/A	Shared latrine	N/A	Firewood	N/A	Yes	No	No	Yes	No	No	No	Yes	No	No
Diakh203	Negative	N/A	N/A	N/A	2021-11-04	AN	13.2597383 -11.9351533 114.98980514955198 9.5	13.26	-11.94	114.99	9.50	Dia	Dia	Malinké	N/A	5.00	Female	None	N/A	None	N/A	No	N/A	Male	55.00	Married	4.00	Straw/thatch	N/A	Clay/mud	N/A	Wooden planks	N/A	Tap	N/A	Shared latrine	N/A	Firewood	N/A	Yes	Yes	No	Yes	No	No	No	Yes	Yes	Yes
Diakh343	Negative	N/A	N/A	N/A	2021-11-07	AN	13.2105242 -12.0242103 135.02642888247834 96.0	13.21	-12.02	135.03	96.00	Dia	Din	Malinké	N/A	12.00	Female	Student	N/A	Primary	N/A	No	N/A	Male	999.00	Married	8.00	Cement/concrete	N/A	Terre battue/boue	N/A	Cement	N/A	Tap	N/A	Shared latrine	N/A	Firewood	N/A	No	Yes	Yes	Yes	No	No	No	Yes	No	Yes
Diakh296	Positive	Tropho	46502	PF	2021-11-06	AN	13.3034944 -11.8556765 84.52902808672592 3.9	13.30	-11.86	84.53	3.90	Dia	Kobo	Malinké	N/A	49.00	Female	Farmer	N/A	None	N/A	No	N/A	Male	999.00	Married	20.00	Cement/concrete	N/A	Ciment	N/A	Sand	N/A	In-house well	N/A	Shared latrine	N/A	Firewood	N/A	Yes	Yes	Yes	Yes	No	No	No	No	No	Yes
DIAKH_128	Negative	N/A	N/A	N/A	2021-11-04	TD	13.2568226 -11.9325427 118.83964380669063 3.416	13.26	-11.93	118.84	3.42	Dia	Dia	Malinké	N/A	7.00	Male	Student	N/A	Quranic school	N/A	No	N/A	Male	999.00	Married	35.00	sheet metal	N/A	Ciment	N/A	Cement	N/A	Public well	N/A	Shared toilet	N/A	Firewood	N/A	Yes	Yes	Yes	Yes	No	Yes	Yes	Yes	No	Yes
Diakh175	Positive	Tropho	64	PF	2021-11-03	AN	13.2580012 -11.9359261 111.87515227797627 6.35	13.26	-11.94	111.88	6.35	Dia	Dia	Malinké	N/A	23.00	Male	vendor/trader	N/A	Primary	N/A	No	N/A	Male	999.00	Married	25.00	Cement/concrete	N/A	Ciment	N/A	Cement	N/A	In-house well	N/A	Other	N/A	Firewood	N/A	No	No	No	Yes	No	No	No	Yes	No	No
DIAKH_036	Positive	Gameto	N/A	PF	2021-11-06	TD	13.262125 -11.88197 82.25456413519136 1.8	13.26	-11.88	82.25	1.80	Dia	Die	Malinké	N/A	62.00	Female	None	N/A	None	N/A	No	N/A	Male	51.00	Married	18.00	sheet metal	N/A	Bambou	N/A	Cement	N/A	Public well	N/A	Shared toilet	N/A	Firewood	N/A	No	Yes	No	Yes	No	No	Yes	Yes	No	No
Diakh189	Negative	N/A	N/A	N/A	2021-11-04	AN	13.2588015 -11.934842 99.81917666666386 6.75	13.26	-11.93	99.82	6.75	Dia	Dia	Pular	N/A	1.00	Male	None	N/A	None	N/A	No	N/A	Male	37.00	Married	10.00	Straw/thatch	N/A	Wood/boards	N/A	Wooden planks	N/A	Tap	N/A	Shared latrine	N/A	Firewood	N/A	Yes	Yes	No	Yes	No	No	No	Yes	No	No
Diakh297	Negative	N/A	N/A	N/A	2021-11-06	AN	13.3034944 -11.8556765 84.52902808672592 3.9	13.30	-11.86	84.53	3.90	Dia	Kobo	Malinké	N/A	28.00	Female	Farmer	N/A	None	N/A	Yes	Married	N/A	N/A	N/A	12.00	Cement/concrete	N/A	Bois/planches	N/A	Cement	N/A	In-house well	N/A	Shared latrine	N/A	Firewood	N/A	Yes	Yes	Yes	Yes	No	No	No	No	No	Yes
Diakh157	Negative	N/A	N/A	N/A	2021-11-03	AN	13.2597443 -11.9366105 97.85154134792977 4.9	13.26	-11.94	97.85	4.90	Dia	Dia	Malinké	N/A	12.00	Male	Student	Franco-arabe	None	N/A	No	N/A	Male	999.00	Married	8.00	Straw/thatch	N/A	Wood/boards	N/A	Wooden planks	N/A	Tap	N/A	Shared latrine	N/A	Firewood	N/A	Yes	Yes	No	Yes	No	No	Yes	Yes	No	No
DIAKH_383	Negative	N/A	N/A	N/A	2021-11-07	TD	13.320465 -11.8320067 59.79057221316981 2.24	13.32	-11.83	59.79	2.24	Dia	Tou	Malinké	N/A	20.00	Male	Gold digger	N/A	Primary	N/A	No	N/A	Male	999.00	Married	21.00	sheet metal	N/A	Bambou	N/A	Cement	N/A	Public well	N/A	Shared toilet	N/A	Firewood	N/A	No	No	No	No	No	No	No	Yes	No	No
DIAKH_075	Negative	N/A	N/A	N/A	2021-11-07	TD	13.3204517 -11.8319967 70.90304443046249 10.3	13.32	-11.83	70.90	10.30	Dia	Tou	Malinké	N/A	30.00	Female	None	Household wife	None	N/A	No	N/A	Male	999.00	Married	20.00	sheet metal	N/A	Bambou	N/A	Cement	N/A	Public well	N/A	Shared toilet	N/A	Firewood	N/A	Yes	Yes	Yes	Yes	No	No	No	Yes	No	No
DIAKH_121	Negative	N/A	N/A	N/A	2021-11-04	TD	13.2568355 -11.9322169 80.53635637521725 4.74	13.26	-11.93	80.54	4.74	Dia	Dia	Malinké	N/A	12.00	Female	Student	N/A	Primary	N/A	No	N/A	Male	999.00	Married	50.00	sheet metal	N/A	Ciment	N/A	Cement	N/A	In-house well	N/A	Shared toilet	N/A	Firewood	N/A	No	No	No	Yes	No	No	No	Yes	Yes	Yes
DIAKH_045	Negative	N/A	N/A	N/A	2021-11-06	TD	13.263275 -11.8822367 90.02366250856358 13.0	13.26	-11.88	90.02	13.00	Dia	Die	Malinké	N/A	12.00	Male	Student	N/A	Primary	N/A	No	N/A	Male	999.00	Married	20.00	sheet metal	N/A	Bambou	N/A	Cement	N/A	Public well	N/A	Shared toilet	N/A	Firewood	N/A	Yes	Yes	Yes	Yes	No	No	Yes	Yes	No	Yes
DIAKH_089	Negative	N/A	N/A	N/A	2021-11-03	TD	13.2570239 -11.9326405 65.9685393625295 96.0	13.26	-11.93	65.97	96.00	Dia	Dia	Pular	N/A	7.00	Female	None	N/A	None	N/A	No	N/A	Male	25.00	Married	28.00	sheet metal	N/A	Bambou	N/A	Cement	N/A	Public well	N/A	Shared toilet	N/A	Firewood	N/A	No	No	No	Yes	No	No	No	Yes	No	Yes
DIAKH_110	Positive	Tropho	240	PF	2021-11-04	TD	13.2568355 -11.9322169 80.53635637521725 4.74	13.26	-11.93	80.54	4.74	Dia	Dia	Malinké	N/A	28.00	Female	None	Household wife	None	N/A	No	N/A	Male	999.00	Married	50.00	sheet metal	N/A	Ciment	N/A	Cement	N/A	In-house well	N/A	Shared toilet	N/A	Firewood	N/A	No	No	No	Yes	No	No	No	Yes	Yes	Yes
DIAKH_030	Negative	N/A	N/A	N/A	2021-11-06	TD	13.2627009 -11.8821124 88.73854887544539 5.06	13.26	-11.88	88.74	5.06	Dia	Die	Malinké	N/A	18.00	Female	None	Household wife	Primary	N/A	No	N/A	Male	999.00	Married	31.00	sheet metal	N/A	Bambou	N/A	Cement	N/A	Public well	N/A	Shared toilet	N/A	Firewood	N/A	Yes	Yes	Yes	Yes	No	Yes	Yes	Yes	Yes	Yes
DIAKH_404	Negative	N/A	N/A	N/A	2021-11-07	TD	13.3204506 -11.831936 71.4389660147562 4.82	13.32	-11.83	71.44	4.82	Dia	Tou	Malinké	N/A	20.00	Female	Gold digger	N/A	Primary	N/A	No	N/A	Male	999.00	Married	12.00	sheet metal	N/A	Bambou	N/A	Cement	N/A	Public well	N/A	Shared toilet	N/A	Firewood	N/A	No	No	No	Yes	No	No	No	No	No	Yes
Diakh207	Negative	N/A	N/A	N/A	2021-11-04	AN	13.2588991 -11.9356863 85.20216631899856 7.9	13.26	-11.94	85.20	7.90	Dia	Dia	Malinké	N/A	10.00	Female	None	N/A	Primary	N/A	No	N/A	Male	28.00	Married	8.00	Straw/thatch	N/A	Wood/boards	N/A	Cement	N/A	In-house well	N/A	Shared latrine	N/A	Firewood	N/A	Yes	Yes	Yes	Yes	No	Yes	Yes	Yes	Yes	Yes
DIAKH-252	Negative	N/A	N/A	N/A	2021-11-05	AN	13.2589387 -11.9330878 108.59909840938694 5.0	13.26	-11.93	108.60	5.00	Dia	Dia	Autre	Diakhanke	32.00	Male	Gold digger	N/A	Quranic school	N/A	No	N/A	Male	57.00	Married	33.00	Straw/thatch	N/A	Bamboo	N/A	Sand	N/A	In-house well	N/A	Shared latrine	N/A	Firewood	N/A	Yes	Yes	Yes	Yes	No	No	No	No	No	No
Diakh191	Positive	Tropho	112	PF	2021-11-04	AN	13.2588015 -11.934842 99.81917666666386 6.75	13.26	-11.93	99.82	6.75	Dia	Dia	Pular	N/A	15.00	Male	Gold digger	N/A	Quranic school	N/A	No	N/A	Male	37.00	Married	10.00	Straw/thatch	N/A	Wood/boards	N/A	Wooden planks	N/A	Tap	N/A	Shared latrine	N/A	Firewood	N/A	Yes	Yes	No	No	No	No	No	Yes	No	No
Diakh352	Negative	N/A	N/A	N/A	2021-11-07	AN	13.2105242 -12.0242103 135.02642888247834 96.0	13.21	-12.02	135.03	96.00	Dia	Din	Malinké	N/A	21.00	Male	Gold digger	N/A	Secondary	N/A	No	N/A	Male	999.00	Married	23.00	Straw/thatch	N/A	Wood/boards	N/A	Cement	N/A	Tap	N/A	Shared latrine	N/A	Firewood	N/A	Yes	No	Yes	Yes	No	No	No	Yes	No	Yes
Diakh354	Negative	N/A	N/A	N/A	2021-11-07	AN	13.2105242 -12.0242103 135.02642888247834 96.0	13.21	-12.02	135.03	96.00	Dia	Din	Malinké	N/A	19.00	Male	Gold digger	N/A	Secondary	N/A	No	N/A	Male	999.00	Married	21.00	sheet metal	N/A	Ciment	N/A	Cement	N/A	Tap	N/A	Shared latrine	N/A	Firewood	N/A	Yes	Yes	No	No	No	No	No	Yes	No	Yes
DIAKH_059	Negative	N/A	N/A	N/A	2021-11-06	TD	13.2632641 -11.8819146 70.8367232766256 4.96	13.26	-11.88	70.84	4.96	Dia	Die	Malinké	N/A	55.00	Male	Farmer	N/A	None	N/A	Yes	Married	N/A	N/A	N/A	10.00	sheet metal	N/A	Bambou	N/A	Cement	N/A	Public well	N/A	Shared toilet	N/A	Firewood	N/A	No	Yes	Yes	Yes	No	No	Yes	Yes	No	No
Diakh210	Negative	N/A	N/A	N/A	2021-11-04	AN	13.2588991 -11.9356863 85.20216631899856 7.9	13.26	-11.94	85.20	7.90	Dia	Dia	Malinké	N/A	12.00	Female	Student	N/A	Primary	N/A	No	N/A	Male	28.00	Married	8.00	Cement/concrete	N/A	Ciment	N/A	Other	Zinc	Tap	N/A	Shared latrine	N/A	Firewood	N/A	Yes	Yes	No	No	No	No	No	Yes	Yes	Yes
Diakh160	Negative	N/A	N/A	N/A	2021-11-03	AN	13.2585992 -11.9363756 109.22581995851195 4.766	13.26	-11.94	109.23	4.77	Dia	Dia	Malinké	N/A	28.00	Male	Gold digger	N/A	Secondary	N/A	Yes	Married	N/A	N/A	N/A	13.00	Cement/concrete	N/A	Ciment	N/A	Cement	N/A	Tap	N/A	Shared latrine	N/A	Firewood	N/A	Yes	No	Yes	Yes	No	No	No	Yes	Yes	No
DIAKH_061	Negative	N/A	N/A	N/A	2021-11-06	TD	13.2632815 -11.8817622 102.37448424439886 6.4	13.26	-11.88	102.37	6.40	Dia	Die	Malinké	N/A	21.00	Female	None	Household wife	None	N/A	No	N/A	Male	999.00	Married	10.00	sheet metal	N/A	Bambou	N/A	Cement	N/A	Public well	N/A	Shared toilet	N/A	Firewood	N/A	No	Yes	No	Yes	No	No	Yes	Yes	No	No
Diakh278	Negative	N/A	N/A	N/A	2021-11-06	AN	13.3034944 -11.8556765 84.52902808672592 3.9	13.30	-11.86	84.53	3.90	Dia	Kobo	Malinké	N/A	2.00	Male	None	N/A	None	N/A	No	N/A	Male	999.00	Married	13.00	Cement/concrete	N/A	Bois/planches	N/A	Cement	N/A	Tap	N/A	Shared latrine	N/A	Firewood	N/A	Yes	No	No	Yes	No	No	No	Yes	No	Yes
Diakh215	Negative	N/A	N/A	N/A	2021-11-04	AN	13.2592772 -11.9339727 137.97873679102963 6.175	13.26	-11.93	137.98	6.17	Dia	Dia	Autre	bambara	4.00	Female	None	N/A	None	N/A	No	N/A	Female	999.00	Married	5.00	Straw/thatch	N/A	Wood/boards	N/A	Wooden planks	N/A	In-house well	N/A	Shared latrine	N/A	Firewood	N/A	Yes	Yes	Yes	No	Yes	No	No	Yes	No	No
Diakh301	Negative	N/A	N/A	N/A	2021-11-06	AN	13.3034944 -11.8556765 84.52902808672592 3.9	13.30	-11.86	84.53	3.90	Dia	Kobo	Malinké	N/A	29.00	Female	Farmer	N/A	None	N/A	No	N/A	Male	999.00	Married	13.00	Cement/concrete	N/A	Terre battue/boue	N/A	Cement	N/A	In-house well	N/A	Shared latrine	N/A	Firewood	N/A	Yes	Yes	Yes	Yes	No	No	No	No	No	Yes
Diakh283	Negative	N/A	N/A	N/A	2021-11-06	AN	13.3034944 -11.8556765 84.52902808672592 3.9	13.30	-11.86	84.53	3.90	Dia	Kobo	Malinké	N/A	3.00	Male	None	N/A	None	N/A	No	N/A	Male	999.00	Married	14.00	Cement/concrete	N/A	Ciment	N/A	Cement	N/A	Tap	N/A	Shared latrine	N/A	Firewood	N/A	No	No	No	Yes	No	No	No	No	Yes	Yes
DIAKH_015	Negative	N/A	N/A	N/A	2021-11-05	TD	13.2630529 -11.8819287 75.41231410010002 2.46	13.26	-11.88	75.41	2.46	Dia	Die	Malinké	N/A	45.00	Female	Gold digger	N/A	None	N/A	No	N/A	Male	35.00	Married	17.00	sheet metal	N/A	Bambou	N/A	Cement	N/A	Public well	N/A	Shared toilet	N/A	Firewood	N/A	No	No	Yes	Yes	No	No	No	Yes	No	No
Diakh195	Negative	N/A	N/A	N/A	2021-11-04	AN	13.2597957 -11.9351094 112.14871831210613 4.75	13.26	-11.94	112.15	4.75	Dia	Dia	Malinké	N/A	1.00	Male	None	N/A	None	N/A	No	N/A	Male	999.00	Married	4.00	Straw/thatch	N/A	Wood/boards	N/A	Wooden planks	N/A	Tap	N/A	Shared latrine	N/A	Firewood	N/A	No	No	No	Yes	No	No	No	Yes	Yes	Yes
Diakh199	Negative	N/A	N/A	N/A	2021-11-04	AN	13.2597383 -11.9351533 114.98980514955198 9.5	13.26	-11.94	114.99	9.50	Dia	Dia	Malinké	N/A	15.00	Female	vendor/trader	N/A	None	N/A	No	N/A	Male	999.00	Married	6.00	Straw/thatch	N/A	Clay/mud	N/A	Wooden planks	N/A	Tap	N/A	Shared latrine	N/A	Firewood	N/A	Yes	Yes	No	No	No	No	Yes	Yes	Yes	Yes
Diakh355	Negative	N/A	N/A	N/A	2021-11-07	AN	13.2105242 -12.0242103 135.02642888247834 96.0	13.21	-12.02	135.03	96.00	Dia	Din	Malinké	N/A	42.00	Female	None	Household wife	None	N/A	No	N/A	Male	999.00	Married	32.00	sheet metal	N/A	Ciment	N/A	Cement	N/A	Tap	N/A	Shared latrine	N/A	Firewood	N/A	Yes	Yes	No	No	No	No	No	Yes	No	Yes
Diakh351	Negative	N/A	N/A	N/A	2021-11-07	AN	13.2105242 -12.0242103 135.02642888247834 96.0	13.21	-12.02	135.03	96.00	Dia	Din	Malinké	N/A	27.00	Male	Gold digger	N/A	Secondary	N/A	No	N/A	Male	999.00	Married	21.00	Straw/thatch	N/A	Wood/boards	N/A	Cement	N/A	Tap	N/A	Shared latrine	N/A	Firewood	N/A	Yes	No	Yes	Yes	No	No	No	Yes	No	Yes
DIAKH_004	Negative	N/A	N/A	N/A	2021-11-05	TD	13.2629883 -11.881765 82.17872514698337 7.8	13.26	-11.88	82.18	7.80	Dia	Die	Malinké	N/A	10.00	Male	Student	N/A	Quranic school	N/A	No	N/A	Female	70.00	Widower	12.00	sheet metal	N/A	Bambou	N/A	Cement	N/A	Public well	N/A	Shared toilet	N/A	Firewood	N/A	Yes	Yes	Yes	Yes	No	No	Yes	Yes	Yes	Yes
DIAKH_078	Negative	N/A	N/A	N/A	2021-11-03	TD	13.2570508 -11.9323637 97.60063101497408 4.8	13.26	-11.93	97.60	4.80	Dia	Dia	Pular	N/A	10.00	Female	Student	N/A	Primary	N/A	No	N/A	Male	999.00	Married	20.00	sheet metal	N/A	Bambou	N/A	Cement	N/A	Public well	N/A	Shared toilet	N/A	Firewood	N/A	No	No	No	No	No	No	No	No	No	Yes
Diakh337	Negative	N/A	N/A	N/A	2021-11-07	AN	13.2105242 -12.0242103 135.02642888247834 96.0	13.21	-12.02	135.03	96.00	Dia	Din	Malinké	N/A	3.00	Female	None	N/A	None	N/A	No	N/A	Male	999.00	Married	12.00	sheet metal	N/A	Bois/planches	N/A	Cement	N/A	Tap	N/A	Shared latrine	N/A	Firewood	N/A	Yes	No	Yes	Yes	No	No	No	Yes	No	Yes
DIAKH_091	Negative	N/A	N/A	N/A	2021-11-03	TD	13.2570902 -11.9326944 87.22428403890778 4.866	13.26	-11.93	87.22	4.87	Dia	Dia	Malinké	N/A	51.00	Male	Farmer	N/A	Quranic school	N/A	Yes	Married	N/A	N/A	N/A	31.00	sheet metal	N/A	Bambou	N/A	Cement	N/A	Public well	N/A	No toilet	N/A	Firewood	N/A	No	No	No	Yes	No	No	No	Yes	No	Yes
Diakh345	Negative	N/A	N/A	N/A	2021-11-07	AN	13.2105242 -12.0242103 135.02642888247834 96.0	13.21	-12.02	135.03	96.00	Dia	Din	Malinké	N/A	48.00	Male	Farmer	N/A	None	N/A	Yes	Married	N/A	N/A	N/A	9.00	sheet metal	N/A	Ciment	N/A	Cement	N/A	Tap	N/A	Shared latrine	N/A	Firewood	N/A	Yes	Yes	No	No	No	No	No	Yes	Yes	Yes
Diakh155	Negative	N/A	N/A	N/A	2021-11-03	AN	13.259765 -11.9365833 99.82476499661585 4.6	13.26	-11.94	99.82	4.60	Dia	Dia	Malinké	N/A	12.00	Male	None	N/A	Quranic school	N/A	No	N/A	Male	999.00	Married	8.00	sheet metal	N/A	Bois/planches	N/A	Wooden planks	N/A	Tap	N/A	Shared latrine	N/A	Firewood	N/A	Yes	Yes	No	Yes	No	No	Yes	Yes	No	No
DIAKH_114	Negative	N/A	N/A	N/A	2021-11-04	TD	13.2568355 -11.9322169 80.53635637521725 4.74	13.26	-11.93	80.54	4.74	Dia	Dia	Malinké	N/A	29.00	Female	None	Household wife	None	N/A	No	N/A	Male	999.00	Married	50.00	sheet metal	N/A	Ciment	N/A	Cement	N/A	In-house well	N/A	Shared toilet	N/A	Firewood	N/A	No	No	No	Yes	No	No	No	Yes	Yes	Yes
DIAKH_104	Negative	N/A	N/A	N/A	2021-11-04	TD	13.0995196 -11.960164 166.22894913422866 2.5	13.10	-11.96	166.23	2.50	Dia	Dia	Pular	N/A	35.00	Male	Farmer	N/A	None	N/A	Yes	Married	N/A	N/A	N/A	31.00	sheet metal	N/A	Bambou	N/A	Cement	N/A	Public well	N/A	No toilet	N/A	Firewood	N/A	No	No	Yes	Yes	No	No	No	Yes	No	Yes
Diakh292	Negative	N/A	N/A	N/A	2021-11-06	AN	13.3034944 -11.8556765 84.52902808672592 3.9	13.30	-11.86	84.53	3.90	Dia	Kobo	Malinké	N/A	8.00	Female	Student	N/A	Primary	N/A	No	N/A	Male	999.00	Married	12.00	Cement/concrete	N/A	Ciment	N/A	Cement	N/A	In-house well	N/A	Shared latrine	N/A	Firewood	N/A	Yes	Yes	Yes	Yes	No	No	No	No	No	Yes
DIAKH_386	Negative	N/A	N/A	N/A	2021-11-07	TD	13.320465 -11.8320067 59.79057221316981 2.24	13.32	-11.83	59.79	2.24	Dia	Tou	Malinké	N/A	35.00	Male	Gold digger	N/A	None	N/A	No	N/A	Male	999.00	Married	10.00	sheet metal	N/A	Bambou	N/A	Cement	N/A	Public well	N/A	Shared toilet	N/A	Firewood	N/A	No	No	No	No	No	No	No	Yes	No	No
DIAKH_033	Negative	N/A	N/A	N/A	2021-11-06	TD	13.2627009 -11.8821124 88.73854887544539 5.06	13.26	-11.88	88.74	5.06	Dia	Die	Malinké	N/A	75.00	Female	None	N/A	None	N/A	No	N/A	Male	999.00	Married	31.00	sheet metal	N/A	Bambou	N/A	Cement	N/A	Public well	N/A	Shared toilet	N/A	Firewood	N/A	Yes	Yes	Yes	Yes	No	Yes	Yes	Yes	Yes	Yes
Diakh349	Negative	N/A	N/A	N/A	2021-11-07	AN	13.2105242 -12.0242103 135.02642888247834 96.0	13.21	-12.02	135.03	96.00	Dia	Din	Malinké	N/A	3.00	Female	None	N/A	None	N/A	No	N/A	Male	999.00	Married	31.00	Cement/concrete	N/A	Bois/planches	N/A	Cement	N/A	Tap	N/A	Shared latrine	N/A	Firewood	N/A	Yes	Yes	Yes	Yes	No	No	No	Yes	No	Yes
Diakh_076	Negative	N/A	N/A	N/A	2021-11-03	TD	13.2570898 -11.9324024 104.3783105243603 1.466	13.26	-11.93	104.38	1.47	Dia	Dia	Malinké	N/A	25.00	Male	Farmer	N/A	None	N/A	Yes	Married	N/A	N/A	N/A	20.00	sheet metal	N/A	Bambou	N/A	Cement	N/A	Public well	N/A	Shared toilet	N/A	Firewood	N/A	No	No	No	No	No	No	No	No	No	No
Diakh291	Negative	N/A	N/A	N/A	2021-11-06	AN	13.3034944 -11.8556765 84.52902808672592 3.9	13.30	-11.86	84.53	3.90	Dia	Kobo	Malinké	N/A	31.00	Female	Farmer	N/A	None	N/A	No	N/A	Male	999.00	Married	12.00	Straw/thatch	N/A	Cement	N/A	Cement	N/A	Tap	N/A	Shared latrine	N/A	Other	N/A	No	Yes	No	No	No	No	No	Yes	No	Yes
Diakd166	Negative	N/A	N/A	N/A	2021-11-03	AN	13.2583136 -11.936279 90.48797572545314 6.633	13.26	-11.94	90.49	6.63	Dia	Dia	Malinké	N/A	34.00	Male	Gold digger	N/A	None	N/A	No	N/A	Male	999.00	Married	3.00	Cement/concrete	N/A	Ciment	N/A	Cement	N/A	Tap	N/A	Shared latrine	N/A	Firewood	N/A	No	No	No	Yes	No	No	No	Yes	No	No
Diakh154	Negative	N/A	N/A	N/A	2021-11-03	AN	13.259765 -11.9365833 99.82476499661585 4.6	13.26	-11.94	99.82	4.60	Dia	Dia	Malinké	N/A	32.00	Female	vendor/trader	N/A	None	N/A	No	N/A	Male	999.00	Married	8.00	Straw/thatch	N/A	Clay/mud	N/A	Wooden planks	N/A	Tap	N/A	Shared latrine	N/A	Firewood	N/A	Yes	Yes	No	Yes	No	No	Yes	Yes	No	No
DIAKH-254	Positive	Tropho	3100	PF	2021-11-05	AN	13.2589387 -11.9330878 108.59909840938694 5.0	13.26	-11.93	108.60	5.00	Dia	Dia	Autre	Diakhanke	45.00	Male	Gold digger	N/A	Quranic school	N/A	No	N/A	Male	57.00	Married	33.00	Straw/thatch	N/A	Clay/mud	N/A	Sand	N/A	In-house well	N/A	Shared latrine	N/A	Firewood	N/A	Yes	Yes	Yes	Yes	No	No	No	No	No	Yes
DIAKH-229	Negative	N/A	N/A	N/A	2021-11-05	AN	13.2587991 -11.934055 115.21295455035445 7.101	13.26	-11.93	115.21	7.10	Dia	Dia	Malinké	N/A	3.00	Female	None	N/A	None	N/A	No	N/A	Male	52.00	Married	30.00	sheet metal	N/A	Bambou	N/A	Sand	N/A	Tap	N/A	Other	N/A	Firewood	N/A	Yes	Yes	No	No	No	No	No	No	No	No
DIAKH_020	Positive	Tropho	3301	PF	2021-11-06	TD	13.2631369 -11.8819184 85.30815479568594 2.466	13.26	-11.88	85.31	2.47	Dia	Die	Malinké	N/A	26.00	Female	None	household wife	None	N/A	No	N/A	Male	35.00	Married	17.00	sheet metal	N/A	Bambou	N/A	Cement	N/A	Public well	N/A	Shared toilet	N/A	Firewood	N/A	Yes	No	Yes	No	No	No	No	Yes	No	No
DIAKH_387	Negative	N/A	N/A	N/A	2021-11-07	TD	13.320465 -11.8320067 59.79057221316981 2.24	13.32	-11.83	59.79	2.24	Dia	Tou	Malinké	N/A	0.58	Female	None	N/A	None	N/A	No	N/A	Female	999.00	Married	10.00	sheet metal	N/A	Bambou	N/A	Cement	N/A	Public well	N/A	Shared toilet	N/A	Firewood	N/A	No	No	No	Yes	No	No	No	Yes	No	No
Diakh329	Positive	Tropho	120	PF	2021-11-07	AN	13.2105242 -12.0242103 135.02642888247834 96.0	13.21	-12.02	135.03	96.00	Dia	Din	Malinké	N/A	5.00	Male	None	N/A	None	N/A	No	N/A	Male	999.00	Married	21.00	Cement/concrete	N/A	Bois/planches	N/A	Sand	N/A	Tap	N/A	Shared latrine	N/A	Firewood	N/A	Yes	Yes	No	Yes	No	No	No	Yes	No	Yes
Diakh325	Negative	N/A	N/A	N/A	2021-11-07	AN	13.2105242 -12.0242103 135.02642888247834 96.0	13.21	-12.02	135.03	96.00	Dia	Din	Malinké	N/A	6.00	Male	None	N/A	None	N/A	No	N/A	Male	37.00	Married	9.00	sheet metal	N/A	Ciment	N/A	Cement	N/A	Tap	N/A	Shared latrine	N/A	Firewood	N/A	Yes	Yes	Yes	Yes	No	No	No	No	No	Yes
DIAKH_410	Negative	N/A	N/A	N/A	2021-11-07	TD	13.3204479 -11.8319071 76.52186279411953 4.74	13.32	-11.83	76.52	4.74	Dia	Tou	Malinké	N/A	21.00	Female	None	household wife	Secondary	N/A	No	N/A	Male	31.00	Married	21.00	sheet metal	N/A	Bambou	N/A	Cement	N/A	Public well	N/A	Shared toilet	N/A	Firewood	N/A	No	No	No	Yes	No	No	No	Yes	No	No
Diakh273	Negative	N/A	N/A	N/A	2021-11-06	AN	13.3034944 -11.8556765 84.52902808672592 3.9	13.30	-11.86	84.53	3.90	Dia	Kobo	Malinké	N/A	2.00	Male	None	N/A	None	N/A	No	N/A	Male	999.00	Married	9.00	Straw/thatch	N/A	Wood/boards	N/A	Sand	N/A	Tap	N/A	Shared latrine	N/A	Firewood	N/A	No	No	No	Yes	No	No	No	Yes	No	Yes
DIAKH_014	Negative	N/A	N/A	N/A	2021-11-05	TD	13.2630529 -11.8819287 75.41231410010002 2.46	13.26	-11.88	75.41	2.46	Dia	Die	Malinké	N/A	6.00	Male	None	N/A	None	N/A	No	N/A	Male	35.00	Married	17.00	sheet metal	N/A	Bambou	N/A	Cement	N/A	Public well	N/A	Shared toilet	N/A	Firewood	N/A	No	No	Yes	Yes	No	No	No	Yes	No	No
Diakh287	Negative	N/A	N/A	N/A	2021-11-06	AN	13.3034944 -11.8556765 84.52902808672592 3.9	13.30	-11.86	84.53	3.90	Dia	Kobo	Malinké	N/A	4.00	Female	None	N/A	None	N/A	No	N/A	Male	999.00	Married	22.00	Straw/thatch	N/A	Cement	N/A	Sand	N/A	In-house well	N/A	Shared latrine	N/A	Firewood	N/A	No	No	No	No	No	No	No	Yes	No	Yes
DIAKH_052	Negative	N/A	N/A	N/A	2021-11-06	TD	13.2632209 -11.8818667 88.60005331588505 1.866	13.26	-11.88	88.60	1.87	Dia	Die	Malinké	N/A	30.00	Female	Gold digger	N/A	Primary	N/A	No	N/A	Male	999.00	Married	13.00	sheet metal	N/A	Bambou	N/A	Cement	N/A	Public well	N/A	Shared toilet	N/A	Firewood	N/A	No	No	No	Yes	No	No	Yes	Yes	No	Yes
DIAKH_126	Negative	N/A	N/A	N/A	2021-11-04	TD	13.2568226 -11.9325427 118.83964380669063 3.416	13.26	-11.93	118.84	3.42	Dia	Dia	Malinké	N/A	10.00	Male	Student	N/A	Primary	N/A	No	N/A	Male	999.00	Married	35.00	sheet metal	N/A	Ciment	N/A	Cement	N/A	Public well	N/A	Shared toilet	N/A	Firewood	N/A	Yes	Yes	Yes	Yes	No	Yes	Yes	Yes	Yes	Yes
Diakh315	Negative	N/A	N/A	N/A	2021-11-07	AN	13.2105242 -12.0242103 135.02642888247834 96.0	13.21	-12.02	135.03	96.00	Dia	Din	Malinké	N/A	12.00	Male	Student	N/A	Primary	N/A	No	N/A	Male	999.00	Married	13.00	Cement/concrete	N/A	Ciment	N/A	Wooden planks	N/A	In-house well	N/A	Shared latrine	N/A	Firewood	N/A	Yes	Yes	Yes	Yes	No	No	No	Yes	No	Yes
Diakh219	Negative	N/A	N/A	N/A	2021-11-05	AN	13.2588011 -11.9341068 87.457044258579 7.4	13.26	-11.93	87.46	7.40	Dia	Dia	Malinké	N/A	20.00	Male	None	N/A	None	N/A	No	N/A	Male	63.00	Married	20.00	Cement/concrete	N/A	Ciment	N/A	Cement	N/A	Tap	N/A	Shared latrine	N/A	Firewood	N/A	Yes	Yes	Yes	Yes	No	No	Yes	Yes	Yes	Yes
DIAKH_048	Positive	Tropho	1088.0956	PF	2021-11-06	TD	13.263275 -11.8822367 90.02366250856358 13.0	13.26	-11.88	90.02	13.00	Dia	Die	Malinké	N/A	25.00	Female	Farmer	N/A	Secondary	N/A	No	N/A	Male	999.00	Married	31.00	sheet metal	N/A	Bambou	N/A	Cement	N/A	Public well	N/A	Shared toilet	N/A	Firewood	N/A	No	Yes	Yes	Yes	No	Yes	Yes	Yes	Yes	Yes
DIAKH-095	Positive	Tropho	112	PF	2021-11-03	TD	13.2570494 -11.9326568 85.21919677180816 4.983	13.26	-11.93	85.22	4.98	Dia	Dia	Pular	N/A	7.00	Male	Student	N/A	Primary	N/A	No	N/A	Male	51.00	Married	31.00	sheet metal	N/A	Bambou	N/A	Cement	N/A	Public well	N/A	No toilet	N/A	Firewood	N/A	No	No	No	Yes	No	No	No	Yes	No	Yes
DIAKH_135	Negative	N/A	N/A	N/A	2021-11-04	TD	13.2567451 -11.9325781 96.43517597035381 3.9	13.26	-11.93	96.44	3.90	Dia	Dia	Malinké	N/A	10.00	Female	None	N/A	None	N/A	No	N/A	Male	999.00	Married	35.00	sheet metal	N/A	Ciment	N/A	Cement	N/A	Public well	N/A	Shared toilet	N/A	Firewood	N/A	Yes	Yes	Yes	Yes	No	Yes	Yes	Yes	No	Yes
KHOS-176	Negative	N/A	N/A	N/A	2021-11-17	TD	13.1838829 -11.9302936 78.91396970793015 7.225	13.18	-11.93	78.91	7.22	Kho	Lef	Malinké	N/A	2.00	Female	None	N/A	None	N/A	No	N/A	Male	62.00	Married	30.00	sheet metal	N/A	Bambou	N/A	Cement	N/A	Tap	N/A	Shared latrine	N/A	Firewood	N/A	Yes	Yes	No	Yes	No	No	Yes	Yes	No	Yes
KHOS-192	Positive	Tropho	2656.8374	PF	2021-11-18	TD	13.0309617 -11.9646133 168.9159595735469 2.16	13.03	-11.96	168.92	2.16	Kho	Man	Malinké	N/A	8.00	Female	Student	N/A	Quranic school	N/A	No	N/A	Male	45.00	Married	27.00	Straw/thatch	N/A	Bamboo	N/A	Cement	N/A	Tap	N/A	Shared latrine	N/A	Firewood	N/A	Yes	No	Yes	Yes	No	No	No	Yes	No	Yes
Khos072	Negative	N/A	N/A	N/A	2021-11-16	AN	13.132155 -11.969496 147.91040969644806 5.0	13.13	-11.97	147.91	5.00	Kho	Kho	Malinké	N/A	26.00	Female	None	Household wife	Primary	N/A	No	N/A	Male	81.00	Married	42.00	sheet metal	N/A	Ciment	N/A	Cement	N/A	In-house well	N/A	Shared latrine	N/A	Firewood	N/A	Yes	Yes	Yes	Yes	No	No	No	Yes	No	No
KHOS-167	Negative	N/A	N/A	N/A	2021-11-17	TD	13.1840017 -11.930295 109.66361142978383 11.2	13.18	-11.93	109.66	11.20	Kho	Lef	Malinké	N/A	19.00	Female	None	N/A	Secondary	N/A	No	N/A	Male	62.00	Married	30.00	sheet metal	N/A	Bambou	N/A	Cement	N/A	Tap	N/A	Shared latrine	N/A	Firewood	N/A	Yes	Yes	No	Yes	No	No	Yes	Yes	No	Yes
KHOS-491	Negative	N/A	N/A	N/A	2021-11-16	AN	13.1330357 -11.9702943 0.0 2299.999	13.13	-11.97	0.00	2300.00	Kho	Kho	Malinké	N/A	46.00	Male	Gold digger	N/A	Primary	N/A	No	N/A	Male	81.00	Married	42.00	sheet metal	N/A	Ciment	N/A	Cement	N/A	In-house well	N/A	Shared latrine	N/A	Firewood	N/A	Yes	Yes	No	No	No	No	No	Yes	No	No
KHOS-389	Negative	N/A	N/A	N/A	2021-11-16	TD	13.1321312 -11.9676242 132.5475389008768 9.8	13.13	-11.97	132.55	9.80	Kho	Kho	Malinké	N/A	1.00	Female	None	N/A	None	N/A	No	N/A	Male	999.00	Married	2.00	Cement/concrete	N/A	Bambou	N/A	Cement	N/A	In-house well	N/A	Shared latrine	N/A	Firewood	N/A	Yes	Yes	No	Yes	No	No	Yes	Yes	No	Yes
Khos042	Negative	N/A	N/A	N/A	2021-11-16	AN	13.132155 -11.969496 147.91040969644806 5.0	13.13	-11.97	147.91	5.00	Kho	Kho	Malinké	N/A	24.00	Female	Gold digger	N/A	None	N/A	No	N/A	Male	999.00	Married	18.00	sheet metal	N/A	Ciment	N/A	Cement	N/A	Tap	N/A	Shared latrine	N/A	Firewood	N/A	Yes	Yes	Yes	Yes	No	No	No	Yes	No	Yes
Khos-090	Positive	Tropho	80	PF	2021-11-17	TD	13.1842181 -11.9307042 144.09781959396528 38.639	13.18	-11.93	144.10	38.64	Kho	Lef	Malinké	N/A	12.00	Male	Student	N/A	Primary	N/A	No	N/A	Male	42.00	Married	7.00	sheet metal	N/A	Ciment	N/A	Cement	N/A	Tap	N/A	Shared latrine	N/A	Firewood	N/A	No	No	No	No	No	No	No	Yes	No	Yes
Khos-302	Positive	Tropho	80	PF	2021-11-16	TD	13.131987 -11.9671869 197.45404233115397 5.533	13.13	-11.97	197.45	5.53	Kho	Kho	Malinké	N/A	16.00	Female	None	N/A	Primary	N/A	No	N/A	Male	40.00	Married	12.00	sheet metal	N/A	Ciment	N/A	Cement	N/A	Tap	N/A	Shared latrine	N/A	Firewood	N/A	No	Yes	No	No	No	No	No	Yes	No	Yes
Khos-310	Negative	N/A	N/A	N/A	2021-11-16	TD	13.1320019 -11.9672653 176.25170146368396 10.181	13.13	-11.97	176.25	10.18	Kho	Kho	Malinké	N/A	10.00	Male	Student	N/A	Primary	N/A	No	N/A	Male	43.00	Married	12.00	sheet metal	N/A	Ciment	N/A	Cement	N/A	Tap	N/A	Shared latrine	N/A	Firewood	N/A	No	No	No	No	No	No	No	Yes	No	Yes
KHOS-534	Negative	N/A	N/A	N/A	2021-11-15	TD	13.1328083 -11.9670383 130.16704346315274 1.84	13.13	-11.97	130.17	1.84	Kho	Kho	Malinké	N/A	30.00	Female	Gold digger	N/A	None	N/A	No	N/A	Male	999.00	Married	58.00	sheet metal	N/A	Bambou	N/A	Cement	N/A	Public well	N/A	Shared latrine	N/A	Firewood	N/A	Yes	Yes	No	Yes	No	No	No	Yes	No	No
Khos030	Negative	N/A	N/A	N/A	2021-11-16	AN	13.132155 -11.969496 147.91040969644806 5.0	13.13	-11.97	147.91	5.00	Kho	Kho	Malinké	N/A	10.00	Female	Student	N/A	Primary	N/A	No	N/A	Male	999.00	Married	20.00	sheet metal	N/A	Ciment	N/A	Cement	N/A	In-house well	N/A	Shared latrine	N/A	Firewood	N/A	Yes	Yes	No	Yes	No	No	No	Yes	No	Yes
Khos123	Positive	Tropho	55459	PF	2021-11-17	AN	13.1634531 -11.9485368 105.36162768531152 2599.999	13.16	-11.95	105.36	2600.00	Kho	Lef	Malinké	N/A	32.00	Female	Farmer	N/A	None	N/A	No	N/A	Male	45.00	Married	42.00	sheet metal	N/A	Ciment	N/A	Cement	N/A	Tap	N/A	Shared latrine	N/A	Firewood	N/A	Yes	Yes	No	Yes	No	No	No	Yes	No	No
Khos460	Negative	N/A	N/A	N/A	2021-11-15	AN	13.1309863 -11.969092 136.7186389467869 5.0	13.13	-11.97	136.72	5.00	Kho	Kho	Malinké	N/A	2.00	Female	None	N/A	None	N/A	No	N/A	Male	44.00	Married	14.00	sheet metal	N/A	Ciment	N/A	Cement	N/A	In-house well	N/A	Shared latrine	N/A	Firewood	N/A	Yes	No	No	Yes	No	No	No	Yes	No	Yes
Khos116	Negative	N/A	N/A	N/A	2021-11-17	AN	13.1634531 -11.9485368 105.36162768531152 2599.999	13.16	-11.95	105.36	2600.00	Kho	Lef	Malinké	N/A	5.00	Female	None	N/A	None	N/A	No	N/A	Male	46.00	Married	42.00	sheet metal	N/A	Ciment	N/A	Cement	N/A	Tap	N/A	Shared latrine	N/A	Firewood	N/A	Yes	Yes	No	Yes	No	No	No	No	No	No
KHOS-016	Positive	Tropho	21987	PF	2021-11-18	TD	13.03109 -11.964505 153.41404229979955 2.94	13.03	-11.96	153.41	2.94	Kho	Man	Malinké	N/A	36.00	Male	Farmer	N/A	Primary	N/A	No	N/A	Male	999.00	Married	35.00	sheet metal	N/A	Bambou	N/A	Cement	N/A	Tap	N/A	Shared latrine	N/A	Firewood	N/A	Yes	Yes	No	Yes	No	No	No	Yes	No	No
Khos027	Negative	N/A	N/A	N/A	2021-11-16	AN	13.132155 -11.969496 147.91040969644806 5.0	13.13	-11.97	147.91	5.00	Kho	Kho	Malinké	N/A	8.00	Male	Student	N/A	Primary	N/A	No	N/A	Male	999.00	Married	20.00	sheet metal	N/A	Ciment	N/A	Cement	N/A	In-house well	N/A	Shared latrine	N/A	Firewood	N/A	Yes	Yes	No	Yes	No	No	No	Yes	No	Yes
KHOS-173	Positive	Tropho	960	PF	2021-11-17	TD	13.1838829 -11.9302936 78.91396970793015 7.225	13.18	-11.93	78.91	7.22	Kho	Lef	Autre	bambara	19.00	Female	None	N/A	Quranic school	N/A	No	N/A	Male	62.00	Married	30.00	sheet metal	N/A	Bambou	N/A	Cement	N/A	Tap	N/A	Shared latrine	N/A	Firewood	N/A	Yes	Yes	No	Yes	No	No	Yes	Yes	No	Yes
Khos-438	Positive	Tropho	80	PF	2021-11-15	TD	13.1326161 -11.9671778 169.69237752707022 9.396	13.13	-11.97	169.69	9.40	Kho	Kho	Malinké	N/A	8.00	Male	Student	N/A	Primary	N/A	No	N/A	Male	28.00	Married	5.00	sheet metal	N/A	Ciment	N/A	Cement	N/A	Public well	N/A	Shared latrine	N/A	Firewood	N/A	Yes	Yes	Yes	Yes	No	No	No	Yes	No	Yes
Khos448	Negative	N/A	N/A	N/A	2021-11-15	AN	13.1309863 -11.969092 136.7186389467869 5.0	13.13	-11.97	136.72	5.00	Kho	Kho	Malinké	N/A	20.00	Female	None	N/A	None	N/A	No	N/A	Male	999.00	Married	25.00	sheet metal	N/A	Ciment	N/A	Cement	N/A	Tap	N/A	Shared latrine	N/A	Firewood	N/A	Yes	Yes	Yes	Yes	No	No	No	No	No	Yes
Khos047	Positive	Tropho	160	PF	2021-11-17	AN	13.1837812 -11.9313474 105.05750315323387 2.85	13.18	-11.93	105.06	2.85	Kho	Lef	Malinké	N/A	40.00	Male	Farmer	N/A	Primary	N/A	Yes	Married	N/A	N/A	N/A	22.00	sheet metal	N/A	Ciment	N/A	Cement	N/A	In-house well	N/A	Shared latrine	N/A	Firewood	N/A	Yes	No	No	Yes	Yes	Yes	No	Yes	No	No
KHOS-432	Negative	N/A	N/A	N/A	2021-11-15	TD	13.1319366 -11.9656608 164.68571776946249 7.06	13.13	-11.97	164.69	7.06	Kho	Kho	Malinké	N/A	13.00	Female	Farmer	N/A	Primary	N/A	No	N/A	Male	72.00	Married	20.00	sheet metal	N/A	Ciment	N/A	Cement	N/A	Tap	N/A	Shared latrine	N/A	Firewood	N/A	No	Yes	No	No	No	No	No	Yes	No	Yes
KHOS-157	Negative	N/A	N/A	N/A	2021-11-17	TD	13.1839099 -11.9303551 98.93622646970297 2.2	13.18	-11.93	98.94	2.20	Kho	Lef	Malinké	N/A	30.00	Male	Other	Autre_occu_parti	Primary	N/A	No	N/A	Male	62.00	Married	30.00	sheet metal	N/A	Bambou	N/A	Cement	N/A	Tap	N/A	Shared latrine	N/A	Firewood	N/A	Yes	Yes	No	Yes	No	No	Yes	Yes	No	Yes
Khos126	Negative	N/A	N/A	N/A	2021-11-17	AN	13.2635258 -11.9361647 105.36162768531152 1986.0	13.26	-11.94	105.36	1986.00	Kho	Lef	Malinké	N/A	3.00	Male	None	N/A	None	N/A	No	N/A	Male	45.00	Married	42.00	sheet metal	N/A	Ciment	N/A	Cement	N/A	In-house well	N/A	Shared latrine	N/A	Firewood	N/A	Yes	No	No	Yes	No	No	No	Yes	No	No
Khos482	Negative	N/A	N/A	N/A	2021-11-15	AN	13.1309863 -11.969092 136.7186389467869 5.0	13.13	-11.97	136.72	5.00	Kho	Kho	Malinké	N/A	4.00	Female	None	N/A	None	N/A	No	N/A	Male	999.00	Married	14.00	sheet metal	N/A	Ciment	N/A	Cement	N/A	In-house well	N/A	Shared latrine	N/A	Firewood	N/A	Yes	Yes	No	Yes	No	No	No	Yes	No	Yes
KHOS-527	Positive	Tropho	162.18508	PF	2021-11-15	TD	13.1328083 -11.9670383 130.16704346315274 1.84	13.13	-11.97	130.17	1.84	Kho	Kho	Malinké	N/A	6.00	Female	Student	N/A	Primary	N/A	No	N/A	Male	999.00	Married	58.00	sheet metal	N/A	Bambou	N/A	Cement	N/A	Public well	N/A	Shared latrine	N/A	Firewood	N/A	Yes	Yes	No	Yes	No	No	No	Yes	No	No
Khos049	Negative	N/A	N/A	N/A	2021-11-17	AN	13.1634531 -11.9485368 105.05750315323387 2599.999	13.16	-11.95	105.06	2600.00	Kho	Lef	Malinké	N/A	28.00	Female	Farmer	N/A	Secondary	N/A	No	N/A	Male	40.00	Married	22.00	sheet metal	N/A	Ciment	N/A	Cement	N/A	Tap	N/A	Shared latrine	N/A	Firewood	N/A	Yes	Yes	No	Yes	No	No	No	Yes	No	No
KHOS-002	Negative	N/A	N/A	N/A	2021-11-18	TD	13.0309017 -11.9646483 158.41864216362134 1.56	13.03	-11.96	158.42	1.56	Kho	Man	Malinké	N/A	7.00	Female	Student	N/A	Primary	N/A	No	N/A	Male	45.00	Married	26.00	Straw/thatch	N/A	Bamboo	N/A	Cement	N/A	Tap	N/A	Shared latrine	N/A	Firewood	N/A	Yes	No	Yes	Yes	No	No	No	Yes	No	Yes
Khos053	Negative	N/A	N/A	N/A	2021-11-16	AN	13.1330357 -11.9702943 0.0 2299.999	13.13	-11.97	0.00	2300.00	Kho	Kho	Malinké	N/A	41.00	Male	Workers	N/A	Secondary	N/A	No	N/A	Male	81.00	Married	42.00	sheet metal	N/A	Ciment	N/A	Cement	N/A	In-house well	N/A	Shared latrine	N/A	Firewood	N/A	Yes	Yes	Yes	Yes	No	No	No	Yes	No	No
KHOS-220	Negative	N/A	N/A	N/A	2021-11-17	TD	13.1839335 -11.9303278 123.36982120434479 5.92	13.18	-11.93	123.37	5.92	Kho	Lef	Malinké	N/A	3.00	Female	None	N/A	None	N/A	No	N/A	Female	62.00	Married	30.00	sheet metal	N/A	Bambou	N/A	Cement	N/A	Tap	N/A	Shared latrine	N/A	Firewood	N/A	Yes	Yes	No	Yes	No	No	Yes	Yes	No	Yes
Khos-407	Negative	N/A	N/A	N/A	2021-11-15	TD	13.1318578 -11.9657267 168.4464555844907 5.401	13.13	-11.97	168.45	5.40	Kho	Kho	Malinké	N/A	5.00	Female	Student	N/A	Primary	N/A	No	N/A	Male	29.00	Married	5.00	sheet metal	N/A	Ciment	N/A	Cement	N/A	Tap	N/A	Shared latrine	N/A	Firewood	N/A	Yes	Yes	Yes	Yes	No	No	No	No	No	Yes
Khos-422	Negative	N/A	N/A	N/A	2021-11-15	TD	13.1319825 -11.9656934 166.5314022509961 10.998	13.13	-11.97	166.53	11.00	Kho	Kho	Malinké	N/A	30.00	Female	Gold digger	N/A	None	N/A	No	N/A	Male	72.00	Married	20.00	sheet metal	N/A	Ciment	N/A	Cement	N/A	Tap	N/A	Shared latrine	N/A	Firewood	N/A	No	Yes	No	No	No	No	No	Yes	No	Yes
Khos-483	Negative	N/A	N/A	N/A	2021-11-15	AN	13.1309863 -11.969092 136.7186389467869 5.0	13.13	-11.97	136.72	5.00	Kho	Kho	Malinké	N/A	11.00	Male	Student	N/A	Primary	N/A	No	N/A	Male	999.00	Married	14.00	sheet metal	N/A	Ciment	N/A	Cement	N/A	In-house well	N/A	Shared latrine	N/A	Firewood	N/A	Yes	Yes	Yes	Yes	No	No	No	Yes	No	Yes
KHOS-018	Positive	Tropho	80	PF	2021-11-18	TD	13.03109 -11.964505 153.41404229979955 2.94	13.03	-11.96	153.41	2.94	Kho	Man	Malinké	N/A	13.00	Female	None	N/A	Primary	N/A	No	N/A	Male	999.00	Married	39.00	sheet metal	N/A	Bambou	N/A	Cement	N/A	Tap	N/A	Shared latrine	N/A	Firewood	N/A	Yes	Yes	No	Yes	No	No	No	Yes	No	No
Khos449	Positive	Tropho	96	PF	2021-11-15	AN	13.1309863 -11.969092 136.7186389467869 5.0	13.13	-11.97	136.72	5.00	Kho	Kho	Malinké	N/A	22.00	Female	Gold digger	N/A	None	N/A	No	N/A	Male	999.00	Married	25.00	sheet metal	N/A	Ciment	N/A	Cement	N/A	Tap	N/A	Shared latrine	N/A	Firewood	N/A	Yes	Yes	Yes	Yes	No	No	No	Yes	No	Yes
Khos-430	Negative	N/A	N/A	N/A	2021-11-15	TD	13.1318749 -11.9656005 156.22595915223138 18.301	13.13	-11.97	156.23	18.30	Kho	Kho	Malinké	N/A	54.00	Female	Farmer	N/A	None	N/A	No	N/A	Male	72.00	Married	20.00	sheet metal	N/A	Ciment	N/A	Cement	N/A	Tap	N/A	Shared latrine	N/A	Firewood	N/A	No	Yes	No	No	No	No	No	Yes	No	Yes
KHOS-392	Negative	N/A	N/A	N/A	2021-11-15	TD	13.133879 -11.9679988 156.36806376080474 3.79	13.13	-11.97	156.37	3.79	Kho	Kho	Malinké	N/A	43.00	Male	Gold digger	N/A	None	N/A	Yes	Married	N/A	N/A	N/A	3.00	sheet metal	N/A	Ciment	N/A	Cement	N/A	Tap	N/A	Shared latrine	N/A	Firewood	N/A	No	Yes	No	No	No	No	No	Yes	Yes	Yes
KHOS-212	Positive	Tropho	80	PF	2021-11-17	TD	13.1634531 -11.9485368 78.91396970793015 2599.999	13.16	-11.95	78.91	2600.00	Kho	Lef	Malinké	N/A	8.00	Female	Student	N/A	Primary	N/A	No	N/A	Male	62.00	Married	30.00	sheet metal	N/A	Bambou	N/A	Cement	N/A	Tap	N/A	Shared latrine	N/A	Firewood	N/A	Yes	Yes	No	Yes	No	No	Yes	Yes	No	Yes
KHOS-180	Positive	Tropho	112	PF	2021-11-17	TD	13.1838829 -11.9302936 78.91396970793015 7.225	13.18	-11.93	78.91	7.22	Kho	Lef	Malinké	N/A	0.50	Male	None	N/A	None	N/A	No	N/A	Male	62.00	Married	30.00	sheet metal	N/A	Bambou	N/A	Cement	N/A	Tap	N/A	Shared latrine	N/A	Firewood	N/A	Yes	Yes	No	Yes	No	No	Yes	Yes	No	Yes
Khos443	Negative	N/A	N/A	N/A	2021-11-15	AN	13.1310733 -11.9691917 137.20336045422047 7.3	13.13	-11.97	137.20	7.30	Kho	Kho	Malinké	N/A	55.00	Female	Farmer	N/A	None	N/A	No	N/A	Male	999.00	Married	25.00	sheet metal	N/A	Ciment	N/A	Cement	N/A	In-house well	N/A	Shared latrine	N/A	Firewood	N/A	Yes	Yes	Yes	Yes	Yes	No	No	Yes	No	Yes
Khos-554	Negative	N/A	N/A	N/A	2021-11-16	TD	13.1320096 -11.9672246 175.53659271328544 9.637	13.13	-11.97	175.54	9.64	Kho	Kho	Malinké	N/A	6.00	Female	Student	N/A	Primary	N/A	No	N/A	Male	43.00	Married	9.00	sheet metal	N/A	Ciment	N/A	Cement	N/A	Public well	N/A	Shared latrine	N/A	Firewood	N/A	No	No	No	No	No	No	No	Yes	No	Yes
KHOS-395	Negative	N/A	N/A	N/A	2021-11-15	TD	13.1321783 -11.9659438 164.58513966609502 4.718	13.13	-11.97	164.59	4.72	Kho	Kho	Malinké	N/A	10.00	Male	None	N/A	None	N/A	No	N/A	Male	44.00	Married	20.00	sheet metal	N/A	Ciment	N/A	Cement	N/A	Tap	N/A	Shared latrine	N/A	Firewood	N/A	No	Yes	No	No	No	No	No	Yes	Yes	Yes
Khos-268	Negative	N/A	N/A	N/A	2021-11-18	TD	13.1620497 -11.9507293 160.20302903593065 7.734	13.16	-11.95	160.20	7.73	Kho	Nia	Malinké	N/A	12.00	Male	Student	N/A	Primary	N/A	No	N/A	Male	63.00	Married	40.00	sheet metal	N/A	Ciment	N/A	Cement	N/A	Tap	N/A	Shared latrine	N/A	Firewood	N/A	No	No	No	No	No	No	No	Yes	No	Yes
Khos333	Negative	N/A	N/A	N/A	2021-11-18	AN	13.2009706 -11.9329859 114.45834729340447 8.96	13.20	-11.93	114.46	8.96	Kho	Mad	Malinké	N/A	35.00	Female	Farmer	N/A	None	N/A	No	N/A	Male	44.00	Married	65.00	sheet metal	N/A	Ciment	N/A	Cement	N/A	Tap	N/A	Shared latrine	N/A	Firewood	N/A	Yes	Yes	Yes	Yes	No	No	No	Yes	No	Yes
KHOS-182	Negative	N/A	N/A	N/A	2021-11-17	TD	13.1838829 -11.9302936 78.91396970793015 7.225	13.18	-11.93	78.91	7.22	Kho	Lef	Autre	Mossi	2.00	Male	None	N/A	None	N/A	No	N/A	Male	38.00	Married	4.00	Straw/thatch	N/A	Bamboo	N/A	Cement	N/A	Tap	N/A	Shared latrine	N/A	Firewood	N/A	Yes	No	No	Yes	No	No	No	Yes	No	No
KHOS-367	Negative	N/A	N/A	N/A	2021-11-16	TD	13.1326681 -11.9675435 139.5398288357118 11.997	13.13	-11.97	139.54	12.00	Kho	Kho	Malinké	N/A	5.00	Male	Student	N/A	Other	Case des tout petits	No	N/A	Male	52.00	Married	35.00	sheet metal	N/A	Bambou	N/A	Cement	N/A	Tap	N/A	Shared latrine	N/A	Firewood	N/A	Yes	Yes	No	Yes	No	No	Yes	Yes	No	Yes
KHOS-172	Positive	Tropho	13422	PF	2021-11-17	TD	13.1838829 -11.9302936 78.91396970793015 7.225	13.18	-11.93	78.91	7.22	Kho	Lef	Malinké	N/A	11.00	Female	Student	N/A	Primary	N/A	No	N/A	Male	62.00	Married	30.00	sheet metal	N/A	Bambou	N/A	Cement	N/A	Tap	N/A	Shared latrine	N/A	Firewood	N/A	Yes	Yes	No	Yes	No	No	Yes	Yes	No	Yes
Khos-083	Negative	N/A	N/A	N/A	2021-11-17	TD	13.1842181 -11.9307042 144.09781959396528 38.639	13.18	-11.93	144.10	38.64	Kho	Lef	Malinké	N/A	6.00	Female	Student	N/A	Primary	N/A	No	N/A	Male	38.00	Married	9.00	sheet metal	N/A	Ciment	N/A	Cement	N/A	Tap	N/A	Shared latrine	N/A	Firewood	N/A	No	No	No	No	No	No	No	Yes	No	Yes
KHOS-217	Negative	N/A	N/A	N/A	2021-11-17	TD	13.1839335 -11.9303278 123.36982120434479 5.92	13.18	-11.93	123.37	5.92	Kho	Lef	Malinké	N/A	9.00	Female	Student	N/A	Primary	N/A	No	N/A	Male	62.00	Married	30.00	sheet metal	N/A	Bambou	N/A	Cement	N/A	Tap	N/A	Shared latrine	N/A	Firewood	N/A	Yes	Yes	No	Yes	No	No	Yes	Yes	No	Yes
Khos064	Negative	N/A	N/A	N/A	2021-11-16	AN	13.132155 -11.969496 147.91040969644806 5.0	13.13	-11.97	147.91	5.00	Kho	Kho	Malinké	N/A	3.00	Male	None	N/A	None	N/A	No	N/A	Male	81.00	Married	42.00	sheet metal	N/A	Ciment	N/A	Cement	N/A	In-house well	N/A	Shared latrine	N/A	Firewood	N/A	Yes	Yes	Yes	Yes	No	No	No	Yes	No	No
Khos115	Positive	Tropho	48	PF	2021-11-17	AN	13.1634531 -11.9485368 105.36162768531152 2599.999	13.16	-11.95	105.36	2600.00	Kho	Lef	Malinké	N/A	7.00	Male	Student	N/A	Primary	N/A	No	N/A	Male	46.00	Married	42.00	sheet metal	N/A	Ciment	N/A	Cement	N/A	Tap	N/A	Shared latrine	N/A	Firewood	N/A	Yes	Yes	No	Yes	No	No	Yes	Yes	No	Yes
Khos-569	Positive	Tropho	304	PF	2021-11-17	TD	13.1842181 -11.9307042 144.09781959396528 38.639	13.18	-11.93	144.10	38.64	Kho	Lef	Malinké	N/A	11.00	Male	Student	N/A	Primary	N/A	No	N/A	Male	30.00	Married	7.00	sheet metal	N/A	Ciment	N/A	Cement	N/A	Tap	N/A	Shared latrine	N/A	Firewood	N/A	No	No	No	No	No	No	No	Yes	No	Yes
Khos464	Negative	N/A	N/A	N/A	2021-11-15	AN	13.1309863 -11.969092 136.7186389467869 5.0	13.13	-11.97	136.72	5.00	Kho	Kho	Malinké	N/A	3.00	Female	None	N/A	None	N/A	No	N/A	Male	44.00	Married	14.00	sheet metal	N/A	Ciment	N/A	Cement	N/A	Tap	N/A	Shared latrine	N/A	Firewood	N/A	Yes	Yes	Yes	Yes	No	No	No	Yes	No	Yes
Khos-263	Positive	Tropho	2843.7349	PF	2021-11-18	TD	13.1620497 -11.9507293 160.20302903593065 7.734	13.16	-11.95	160.20	7.73	Kho	Nia	Malinké	N/A	4.00	Male	None	N/A	None	N/A	No	N/A	Male	63.00	Married	40.00	sheet metal	N/A	Ciment	N/A	Cement	N/A	Tap	N/A	Shared latrine	N/A	Firewood	N/A	No	No	No	No	No	No	No	Yes	No	Yes
Khos480	Negative	N/A	N/A	N/A	2021-11-15	AN	13.1309863 -11.969092 136.7186389467869 5.0	13.13	-11.97	136.72	5.00	Kho	Kho	Malinké	N/A	11.00	Male	Student	N/A	Primary	N/A	No	N/A	Male	999.00	Married	14.00	sheet metal	N/A	Ciment	N/A	Cement	N/A	In-house well	N/A	Shared latrine	N/A	Firewood	N/A	Yes	Yes	No	Yes	No	No	No	Yes	No	Yes
KHOS-185	Positive	Tropho	6471	PF	2021-11-18	TD	13.03109 -11.964505 153.41404229979955 2.94	13.03	-11.96	153.41	2.94	Kho	Man	Malinké	N/A	5.00	Male	Student	N/A	Quranic school	N/A	No	N/A	Male	999.00	Married	39.00	sheet metal	N/A	Bambou	N/A	Cement	N/A	Tap	N/A	Shared latrine	N/A	Firewood	N/A	Yes	Yes	No	Yes	No	No	No	Yes	No	No
KHOS-376	Negative	N/A	N/A	N/A	2021-11-16	TD	13.1321245 -11.9676658 131.7107106664572 3.216	13.13	-11.97	131.71	3.22	Kho	Kho	Malinké	N/A	20.00	Female	None	N/A	None	N/A	No	N/A	Male	999.00	Married	22.00	Cement/concrete	N/A	Bambou	N/A	Cement	N/A	In-house well	N/A	Shared latrine	N/A	Firewood	N/A	Yes	Yes	No	Yes	No	No	Yes	Yes	No	Yes
KHOS-009	Positive	Tropho	1376	PF	2021-11-18	AN	13.0309017 -11.9646483 158.41864216362134 1.56	13.03	-11.96	158.42	1.56	Kho	Man	Malinké	N/A	47.00	Male	vendor/trader	N/A	Primary	N/A	No	N/A	Male	45.00	Married	26.00	Straw/thatch	N/A	Bamboo	N/A	Cement	N/A	Tap	N/A	Shared latrine	N/A	Firewood	N/A	Yes	No	Yes	Yes	No	No	No	Yes	No	Yes
Khos-564	Negative	N/A	N/A	N/A	2021-11-17	TD	13.1842181 -11.9307042 144.09781959396528 38.639	13.18	-11.93	144.10	38.64	Kho	Lef	Malinké	N/A	30.00	Female	Farmer	N/A	None	N/A	No	N/A	Male	63.00	Married	30.00	sheet metal	N/A	Ciment	N/A	Cement	N/A	Tap	N/A	Shared latrine	N/A	Firewood	N/A	No	No	No	Yes	No	No	No	Yes	No	Yes
KHOS-184	Negative	N/A	N/A	N/A	2021-11-18	TD	13.03109 -11.964505 153.41404229979955 2.94	13.03	-11.96	153.41	2.94	Kho	Man	Malinké	N/A	5.00	Male	Student	N/A	Quranic school	N/A	No	N/A	Male	999.00	Married	39.00	sheet metal	N/A	Bambou	N/A	Cement	N/A	Tap	N/A	Shared latrine	N/A	Firewood	N/A	Yes	Yes	No	Yes	No	No	No	Yes	No	No
Khos479	Negative	N/A	N/A	N/A	2021-11-15	AN	13.1309863 -11.969092 136.7186389467869 5.0	13.13	-11.97	136.72	5.00	Kho	Kho	Malinké	N/A	10.00	Male	Student	N/A	Primary	N/A	No	N/A	Male	999.00	Married	15.00	sheet metal	N/A	Ciment	N/A	Cement	N/A	Tap	N/A	Shared latrine	N/A	Firewood	N/A	Yes	No	Yes	Yes	No	No	No	Yes	No	Yes
Khos-247	Negative	N/A	N/A	N/A	2021-11-18	TD	13.1616124 -11.9509782 165.49199025224624 4.64	13.16	-11.95	165.49	4.64	Kho	Nia	Malinké	N/A	8.00	Male	Student	N/A	Primary	N/A	No	N/A	Male	63.00	Married	40.00	sheet metal	N/A	Ciment	N/A	Cement	N/A	Tap	N/A	Shared latrine	N/A	Firewood	N/A	No	No	No	No	No	No	No	Yes	No	Yes
Khos-308	Negative	N/A	N/A	N/A	2021-11-16	TD	13.1320056 -11.9673022 182.8156708817063 11.094	13.13	-11.97	182.82	11.09	Kho	Kho	Malinké	N/A	23.00	Female	None	household wife	Primary	N/A	No	N/A	Male	37.00	Married	4.00	sheet metal	N/A	Ciment	N/A	Cement	N/A	Tap	N/A	Shared latrine	N/A	Firewood	N/A	No	No	No	Yes	No	No	No	Yes	No	Yes
KHOS-536	Positive	Tropho	688	PF	2021-11-15	TD	13.1328083 -11.9670383 130.16704346315274 1.84	13.13	-11.97	130.17	1.84	Kho	Kho	Malinké	N/A	3.00	Female	None	N/A	None	N/A	No	N/A	Male	999.00	Married	58.00	sheet metal	N/A	Bambou	N/A	Cement	N/A	Public well	N/A	Shared latrine	N/A	Firewood	N/A	Yes	Yes	No	Yes	No	No	No	Yes	No	No
KHOS-006	Negative	N/A	N/A	N/A	2021-11-18	TD	13.0309017 -11.9646483 158.41864216362134 1.56	13.03	-11.96	158.42	1.56	Kho	Man	Malinké	N/A	5.00	Female	None	N/A	None	N/A	No	N/A	Male	45.00	Married	26.00	Straw/thatch	N/A	Bamboo	N/A	Cement	N/A	Tap	N/A	Shared latrine	N/A	Firewood	N/A	Yes	No	Yes	Yes	No	No	No	Yes	No	Yes
Khos446	Positive	Tropho	6000	PF	2021-11-15	AN	13.1309863 -11.969092 136.7186389467869 5.0	13.13	-11.97	136.72	5.00	Kho	Kho	Malinké	N/A	25.00	Female	Gold digger	N/A	Primary	N/A	No	N/A	Male	999.00	Married	25.00	sheet metal	N/A	Ciment	N/A	Cement	N/A	Tap	N/A	Shared latrine	N/A	Firewood	N/A	Yes	Yes	Yes	Yes	No	No	No	Yes	No	Yes
KHOS-174	Positive	Tropho	533.42666	PF	2021-11-17	TD	13.1838829 -11.9302936 78.91396970793015 7.225	13.18	-11.93	78.91	7.22	Kho	Lef	Malinké	N/A	7.00	Male	Student	N/A	Primary	N/A	No	N/A	Male	62.00	Married	30.00	sheet metal	N/A	Bambou	N/A	Cement	N/A	Tap	N/A	Shared latrine	N/A	Firewood	N/A	Yes	Yes	No	Yes	No	No	Yes	Yes	No	Yes
Khos-305	Negative	N/A	N/A	N/A	2021-11-16	TD	13.131987 -11.9671869 197.45404233115397 5.533	13.13	-11.97	197.45	5.53	Kho	Kho	Malinké	N/A	2.00	Female	None	N/A	None	N/A	No	N/A	Male	37.00	Married	4.00	sheet metal	N/A	Ciment	N/A	Cement	N/A	Tap	N/A	Shared latrine	N/A	Firewood	N/A	No	No	No	Yes	No	No	No	Yes	No	Yes
KHOS-507	Positive	Tropho	48	PF	2021-11-15	TD	13.1323923 -11.9656979 128.66735036887084 11.5	13.13	-11.97	128.67	11.50	Kho	Kho	Malinké	N/A	8.00	Female	Student	N/A	Primary	N/A	No	N/A	Male	57.00	Married	17.00	Cement/concrete	N/A	Ciment	N/A	Cement	N/A	Tap	N/A	Shared latrine	N/A	Firewood	N/A	Yes	Yes	No	Yes	No	No	No	Yes	No	No
Khos-301	Negative	N/A	N/A	N/A	2021-11-16	TD	13.13195 -11.9672387 201.49456205496077 5.073	13.13	-11.97	201.49	5.07	Kho	Kho	Malinké	N/A	1.00	Male	None	N/A	None	N/A	No	N/A	Male	35.00	Married	4.00	sheet metal	N/A	Ciment	N/A	Cement	N/A	Tap	N/A	Shared latrine	N/A	Firewood	N/A	Yes	No	No	No	No	No	No	Yes	No	No
Khos069	Negative	N/A	N/A	N/A	2021-11-16	AN	13.132155 -11.969496 147.91040969644806 5.0	13.13	-11.97	147.91	5.00	Kho	Kho	Malinké	N/A	4.00	Female	None	N/A	None	N/A	No	N/A	Male	81.00	Married	42.00	sheet metal	N/A	Ciment	N/A	Cement	N/A	Tap	N/A	Shared latrine	N/A	Firewood	N/A	Yes	Yes	Yes	Yes	No	No	No	Yes	No	No
Khos-558	Negative	N/A	N/A	N/A	2021-11-16	TD	13.1320096 -11.9672246 175.53659271328544 9.637	13.13	-11.97	175.54	9.64	Kho	Mad	Malinké	N/A	7.00	Female	Student	N/A	Primary	N/A	No	N/A	Female	43.00	Married	12.00	sheet metal	N/A	Ciment	N/A	Cement	N/A	Tap	N/A	Shared latrine	N/A	Firewood	N/A	No	No	No	No	No	No	No	Yes	No	Yes
Khos-092	Negative	N/A	N/A	N/A	2021-11-17	TD	13.1842181 -11.9307042 144.09781959396528 38.639	13.18	-11.93	144.10	38.64	Kho	Lef	Malinké	N/A	11.00	Male	Student	N/A	Primary	N/A	No	N/A	Male	68.00	Married	23.00	sheet metal	N/A	Ciment	N/A	Cement	N/A	Tap	N/A	Shared latrine	N/A	Firewood	N/A	No	No	No	No	No	No	No	Yes	No	Yes
Khos110	Negative	N/A	N/A	N/A	2021-11-17	AN	13.1634531 -11.9485368 105.36162768531152 2599.999	13.16	-11.95	105.36	2600.00	Kho	Lef	Malinké	N/A	6.00	Male	Student	N/A	Primary	N/A	No	N/A	Male	40.00	Married	22.00	sheet metal	N/A	Ciment	N/A	Cement	N/A	Tap	N/A	Shared latrine	N/A	Firewood	N/A	Yes	Yes	No	Yes	No	No	No	Yes	No	No
Khos347	Negative	N/A	N/A	N/A	2021-11-18	AN	13.2009706 -11.9329859 114.45834729340447 8.96	13.20	-11.93	114.46	8.96	Kho	Mad	Malinké	N/A	8.00	Male	Student	N/A	Primary	N/A	No	N/A	Male	999.00	Married	45.00	Straw/thatch	N/A	Wood/boards	N/A	Cement	N/A	Tap	N/A	Shared latrine	N/A	Firewood	N/A	Yes	Yes	Yes	Yes	No	No	No	Yes	No	Yes
Khos-082	Positive	Tropho	2960	PF	2021-11-17	TD	13.1842181 -11.9307042 144.09781959396528 38.639	13.18	-11.93	144.10	38.64	Kho	Lef	Malinké	N/A	11.00	Male	Student	N/A	Primary	N/A	No	N/A	Male	38.00	Married	8.00	sheet metal	N/A	Ciment	N/A	Cement	N/A	Tap	N/A	Shared latrine	N/A	Firewood	N/A	No	No	No	No	No	No	No	Yes	No	Yes
Khos-237	Negative	N/A	N/A	N/A	2021-11-18	TD	13.1616124 -11.9509782 165.49199025224624 4.64	13.16	-11.95	165.49	4.64	Kho	Nia	Malinké	N/A	38.00	Male	Farmer	N/A	Primary	N/A	Yes	single	N/A	N/A	N/A	3.00	sheet metal	N/A	Ciment	N/A	Cement	N/A	Tap	N/A	Shared latrine	N/A	Firewood	N/A	No	Yes	Yes	Yes	No	No	No	Yes	No	Yes
Khos-269	Positive	Tropho	880	PF	2021-11-18	TD	13.1620497 -11.9507293 160.20302903593065 7.734	13.16	-11.95	160.20	7.73	Kho	Nia	Malinké	N/A	64.00	Male	Other	Autre_occu_parti	Primary	N/A	Yes	Married	N/A	N/A	N/A	40.00	sheet metal	N/A	Ciment	N/A	Cement	N/A	Tap	N/A	Shared latrine	N/A	Firewood	N/A	No	Yes	No	No	No	No	No	Yes	No	Yes
KHOS-160	Negative	N/A	N/A	N/A	2021-11-17	TD	13.1839099 -11.9303551 98.93622646970297 2.2	13.18	-11.93	98.94	2.20	Kho	Lef	Malinké	N/A	45.00	Female	Farmer	N/A	None	N/A	No	N/A	Male	62.00	Married	30.00	sheet metal	N/A	Bambou	N/A	Cement	N/A	Tap	N/A	Shared latrine	N/A	Firewood	N/A	Yes	Yes	No	Yes	No	No	Yes	Yes	No	Yes
KHOS-577	Negative	N/A	N/A	N/A	2021-11-16	TD	13.1325083 -11.9678367 108.6634423133835 13.0	13.13	-11.97	108.66	13.00	Kho	Kho	Malinké	N/A	3.00	Female	None	N/A	None	N/A	No	N/A	Male	999.00	Married	33.00	sheet metal	N/A	Bambou	N/A	Cement	N/A	Tap	N/A	Shared latrine	N/A	Firewood	N/A	Yes	Yes	No	Yes	No	No	No	Yes	No	Yes
Khos327	Negative	N/A	N/A	N/A	2021-11-18	AN	13.2009706 -11.9329859 114.45834729340447 8.96	13.20	-11.93	114.46	8.96	Kho	Mad	Malinké	N/A	30.00	Female	Farmer	N/A	Quranic school	N/A	No	N/A	Male	999.00	Married	65.00	sheet metal	N/A	Ciment	N/A	Cement	N/A	Tap	N/A	Shared latrine	N/A	Firewood	N/A	Yes	Yes	Yes	Yes	No	No	No	Yes	No	Yes
Khos-243	Negative	N/A	N/A	N/A	2021-11-18	TD	13.1616124 -11.9509782 165.49199025224624 4.64	13.16	-11.95	165.49	4.64	Kho	Nia	Malinké	N/A	11.00	Female	Student	N/A	Primary	N/A	No	N/A	Male	57.00	Married	11.00	sheet metal	N/A	Ciment	N/A	Cement	N/A	Tap	N/A	Shared latrine	N/A	Firewood	N/A	No	No	No	No	No	No	No	Yes	No	No
KHOS-378	Negative	N/A	N/A	N/A	2021-11-16	TD	13.1321312 -11.9676242 132.5475389008768 9.8	13.13	-11.97	132.55	9.80	Kho	Kho	Malinké	N/A	4.00	Female	None	N/A	None	N/A	No	N/A	Male	999.00	Married	22.00	Cement/concrete	N/A	Bambou	N/A	Cement	N/A	In-house well	N/A	Shared latrine	N/A	Firewood	N/A	Yes	Yes	No	Yes	No	No	Yes	Yes	No	Yes
KHOS-524	Positive	Tropho	5911	PF	2021-11-15	TD	13.1328083 -11.9670383 130.16704346315274 1.84	13.13	-11.97	130.17	1.84	Kho	Kho	Malinké	N/A	6.00	Female	Student	N/A	Primary	N/A	No	N/A	Male	999.00	Married	58.00	sheet metal	N/A	Bambou	N/A	Cement	N/A	Public well	N/A	Shared latrine	N/A	Firewood	N/A	Yes	Yes	No	Yes	No	No	No	Yes	No	No
Khos-312	Positive	Tropho	48	PF	2021-11-16	TD	13.1320019 -11.9672653 176.25170146368396 10.181	13.13	-11.97	176.25	10.18	Kho	Kho	Malinké	N/A	4.00	Female	None	N/A	None	N/A	No	N/A	Female	43.00	Married	12.00	sheet metal	N/A	Ciment	N/A	Cement	N/A	Tap	N/A	Shared latrine	N/A	Firewood	N/A	No	Yes	No	No	No	No	No	Yes	No	Yes
KHOS-166	Positive	Tropho	14000	PF	2021-11-17	TD	13.1840017 -11.930295 109.66361142978383 11.2	13.18	-11.93	109.66	11.20	Kho	Lef	Malinké	N/A	1.60	Female	None	N/A	None	N/A	No	N/A	Male	62.00	Married	30.00	sheet metal	N/A	Bambou	N/A	Cement	N/A	Tap	N/A	Shared latrine	N/A	Firewood	N/A	Yes	Yes	No	Yes	No	No	Yes	Yes	No	Yes
Khos314	Negative	N/A	N/A	N/A	2021-11-18	AN	13.1620294 -11.9496506 116.20225215078973 3.86	13.16	-11.95	116.20	3.86	Kho	Mad	Malinké	N/A	68.00	Female	Farmer	N/A	Quranic school	N/A	No	N/A	Male	999.00	Married	65.00	sheet metal	N/A	Ciment	N/A	Cement	N/A	Tap	N/A	Shared latrine	N/A	Firewood	N/A	Yes	No	Yes	Yes	No	No	No	Yes	No	Yes
Khos-101	Negative	N/A	N/A	N/A	2021-11-18	TD	13.1615978 -11.951049 154.72319581087874 7.944	13.16	-11.95	154.72	7.94	Kho	Nia	Autre	N/A	10.00	Male	None	N/A	Primary	N/A	No	N/A	Male	70.00	Married	38.00	sheet metal	N/A	Ciment	N/A	Cement	N/A	Tap	N/A	Shared latrine	N/A	Firewood	N/A	No	Yes	Yes	Yes	No	No	No	Yes	No	Yes
Khos-104	Positive	Tropho	41306	PF	2021-11-18	TD	13.1615978 -11.951049 154.72319581087874 7.944	13.16	-11.95	154.72	7.94	Kho	Nia	Malinké	N/A	4.00	Male	None	N/A	None	N/A	No	N/A	Male	70.00	Married	38.00	sheet metal	N/A	Ciment	N/A	Cement	N/A	Tap	N/A	Shared latrine	N/A	Firewood	N/A	No	Yes	Yes	Yes	No	No	No	Yes	No	Yes
KHOS-498	Negative	N/A	N/A	N/A	2021-11-15	TD	13.1325176 -11.9659391 123.10091551786192 4.733	13.13	-11.97	123.10	4.73	Kho	Kho	Malinké	N/A	27.00	Female	Farmer	N/A	Secondary	N/A	No	N/A	Male	57.00	Married	17.00	Cement/concrete	N/A	Ciment	N/A	Cement	N/A	Tap	N/A	Shared latrine	N/A	Firewood	N/A	Yes	Yes	No	Yes	No	No	No	Yes	No	No
KHOS-495	Negative	N/A	N/A	N/A	2021-11-15	TD	13.1329167 -11.9661667 130.06951979137463 1.6	13.13	-11.97	130.07	1.60	Kho	Kho	Malinké	N/A	4.00	Male	None	N/A	None	N/A	No	N/A	Male	63.00	Married	22.00	Cement/concrete	N/A	Bambou	N/A	Cement	N/A	Tap	N/A	Shared latrine	N/A	Firewood	N/A	Yes	Yes	Yes	Yes	No	No	No	Yes	No	No
KHOS-526	Negative	N/A	N/A	N/A	2021-11-15	TD	13.1328083 -11.9670383 130.16704346315274 1.84	13.13	-11.97	130.17	1.84	Kho	Kho	Malinké	N/A	8.00	Female	Student	N/A	Primary	N/A	No	N/A	Male	999.00	Married	58.00	sheet metal	N/A	Bambou	N/A	Cement	N/A	Public well	N/A	Shared latrine	N/A	Firewood	N/A	Yes	Yes	No	Yes	No	No	No	Yes	No	No
KHOS-193	Positive	Tropho	320	PF	2021-11-18	TD	13.0309617 -11.9646133 168.9159595735469 2.16	13.03	-11.96	168.92	2.16	Kho	Man	Malinké	N/A	7.00	Male	Student	N/A	Quranic school	N/A	No	N/A	Male	45.00	Married	27.00	Straw/thatch	N/A	Bamboo	N/A	Cement	N/A	Tap	N/A	Shared latrine	N/A	Firewood	N/A	Yes	No	Yes	Yes	No	No	No	Yes	No	Yes
KHOS-219	Positive	Tropho	160	PF	2021-11-17	TD	13.1839335 -11.9303278 123.36982120434479 5.92	13.18	-11.93	123.37	5.92	Kho	Lef	Malinké	N/A	3.00	Female	None	N/A	None	N/A	No	N/A	Male	62.00	Married	30.00	sheet metal	N/A	Bambou	N/A	Cement	N/A	Tap	N/A	Shared latrine	N/A	Firewood	N/A	Yes	Yes	No	Yes	No	No	Yes	Yes	No	Yes
Khos145	Negative	N/A	N/A	N/A	2021-11-17	AN	13.1634364 -11.9488934 82.4935636756112 2599.999	13.16	-11.95	82.49	2600.00	Kho	Lef	Malinké	N/A	19.00	Female	Farmer	N/A	None	N/A	No	N/A	Male	999.00	Married	20.00	Straw/thatch	N/A	Clay/mud	N/A	Cement	N/A	Tap	N/A	Shared latrine	N/A	Firewood	N/A	Yes	Yes	Yes	Yes	No	No	No	No	No	Yes
Khos490	Negative	N/A	N/A	N/A	2021-11-16	AN	13.133744 -11.9702943 162.3048877114943 2099.999	13.13	-11.97	162.30	2100.00	Kho	Kho	Malinké	N/A	81.00	Male	Farmer	N/A	Quranic school	N/A	Yes	Married	N/A	N/A	N/A	42.00	sheet metal	N/A	Ciment	N/A	Cement	N/A	Tap	N/A	Shared latrine	N/A	Firewood	N/A	Yes	Yes	No	Yes	No	No	No	Yes	No	No
Khos-551	Negative	N/A	N/A	N/A	2021-11-16	TD	13.1320096 -11.9672246 175.53659271328544 9.637	13.13	-11.97	175.54	9.64	Kho	Kho	Malinké	N/A	18.00	Female	None	N/A	Primary	N/A	No	N/A	Male	39.00	Married	12.00	sheet metal	N/A	Ciment	N/A	Cement	N/A	Tap	N/A	Shared latrine	N/A	Firewood	N/A	No	No	No	No	No	No	No	Yes	No	Yes
Khos-270	Negative	N/A	N/A	N/A	2021-11-18	TD	13.1620497 -11.9507293 160.20302903593065 7.734	13.16	-11.95	160.20	7.73	Kho	Nia	Malinké	N/A	40.00	Male	Gold digger	N/A	None	N/A	No	N/A	Male	63.00	Married	40.00	sheet metal	N/A	Ciment	N/A	Cement	N/A	Tap	N/A	Shared latrine	N/A	Firewood	N/A	No	No	No	No	No	No	No	Yes	No	Yes
Khos068	Negative	N/A	N/A	N/A	2021-11-16	AN	13.132155 -11.969496 147.91040969644806 5.0	13.13	-11.97	147.91	5.00	Kho	Kho	Malinké	N/A	41.00	Male	Gold digger	N/A	Primary	N/A	No	N/A	Male	81.00	Married	42.00	sheet metal	N/A	Ciment	N/A	Cement	N/A	In-house well	N/A	Shared latrine	N/A	Firewood	N/A	Yes	Yes	Yes	Yes	No	No	No	Yes	No	No
Khos075	Negative	N/A	N/A	N/A	2021-11-16	AN	13.132155 -11.969496 147.91040969644806 5.0	13.13	-11.97	147.91	5.00	Kho	Kho	Malinké	N/A	8.00	Female	Student	N/A	Primary	N/A	No	N/A	Male	81.00	Married	42.00	sheet metal	N/A	Ciment	N/A	Cement	N/A	In-house well	N/A	Shared latrine	N/A	Firewood	N/A	Yes	Yes	Yes	Yes	No	No	No	Yes	No	No
Khos-087	Positive	Tropho	6600	PF	2021-11-17	TD	13.1842181 -11.9307042 144.09781959396528 38.639	13.18	-11.93	144.10	38.64	Kho	Lef	Malinké	N/A	10.00	Female	Student	N/A	Primary	N/A	No	N/A	Male	63.00	Married	30.00	sheet metal	N/A	Ciment	N/A	Cement	N/A	Tap	N/A	Shared latrine	N/A	Firewood	N/A	No	No	No	No	No	No	No	Yes	No	Yes
Khos133	Positive	Tropho	51909	PF	2021-11-17	AN	13.1634531 -11.9485368 105.36162768531152 2599.999	13.16	-11.95	105.36	2600.00	Kho	Lef	Malinké	N/A	1.00	Male	None	N/A	None	N/A	No	N/A	Male	45.00	Married	45.00	sheet metal	N/A	Ciment	N/A	Cement	N/A	Tap	N/A	Shared latrine	N/A	Firewood	N/A	Yes	No	No	Yes	No	No	No	Yes	No	No
KHOS-532	Negative	N/A	N/A	N/A	2021-11-15	TD	13.1328083 -11.9670383 130.16704346315274 1.84	13.13	-11.97	130.17	1.84	Kho	Kho	Malinké	N/A	7.00	Female	Student	N/A	Primary	N/A	No	N/A	Male	999.00	Married	58.00	sheet metal	N/A	Bambou	N/A	Cement	N/A	Public well	N/A	Shared latrine	N/A	Firewood	N/A	Yes	Yes	No	Yes	No	No	No	Yes	No	No
Khos034	Negative	N/A	N/A	N/A	2021-11-16	AN	13.132155 -11.969496 147.91040969644806 5.0	13.13	-11.97	147.91	5.00	Kho	Kho	Malinké	N/A	3.00	Female	None	N/A	None	N/A	No	N/A	Male	999.00	Married	20.00	sheet metal	N/A	Ciment	N/A	Cement	N/A	In-house well	N/A	Shared latrine	N/A	Firewood	N/A	Yes	Yes	No	Yes	No	No	No	Yes	No	Yes
Khos484	Negative	N/A	N/A	N/A	2021-11-15	AN	13.1309863 -11.969092 136.7186389467869 5.0	13.13	-11.97	136.72	5.00	Kho	Kho	Malinké	N/A	14.00	Female	Student	N/A	Primary	N/A	No	N/A	Male	999.00	Married	14.00	sheet metal	N/A	Ciment	N/A	Cement	N/A	In-house well	N/A	Shared latrine	N/A	Firewood	N/A	Yes	Yes	Yes	Yes	No	No	No	Yes	No	Yes
KHOS-020	Positive	Tropho	2562	PF	2021-11-18	TD	13.03109 -11.964505 153.41404229979955 2.94	13.03	-11.96	153.41	2.94	Kho	Man	Malinké	N/A	19.00	Female	None	N/A	Primary	N/A	No	N/A	Male	999.00	Married	39.00	sheet metal	N/A	Bambou	N/A	Cement	N/A	Tap	N/A	Shared latrine	N/A	Firewood	N/A	Yes	Yes	No	Yes	No	No	No	Yes	No	No
Khos046	Negative	N/A	N/A	N/A	2021-11-16	AN	13.132155 -11.969496 147.91040969644806 5.0	13.13	-11.97	147.91	5.00	Kho	Kho	Malinké	N/A	4.00	Female	None	N/A	None	N/A	No	N/A	Male	999.00	Married	18.00	sheet metal	N/A	Ciment	N/A	Cement	N/A	Tap	N/A	Shared latrine	N/A	Firewood	N/A	Yes	Yes	Yes	Yes	No	No	No	Yes	No	Yes
KHOS-386	Negative	N/A	N/A	N/A	2021-11-16	TD	13.1321312 -11.9676242 132.5475389008768 9.8	13.13	-11.97	132.55	9.80	Kho	Kho	Malinké	N/A	11.00	Female	Student	N/A	Primary	N/A	No	N/A	Male	999.00	Married	22.00	Cement/concrete	N/A	Bambou	N/A	Cement	N/A	In-house well	N/A	Shared latrine	N/A	Firewood	N/A	Yes	Yes	No	Yes	No	No	Yes	Yes	No	Yes
Khos316	Positive	Tropho	57474	PF	2021-11-18	AN	13.1620294 -11.9496506 116.20225215078973 3.86	13.16	-11.95	116.20	3.86	Kho	Mad	Autre	N/A	7.00	Female	Student	N/A	Primary	N/A	No	N/A	Male	999.00	Married	62.00	sheet metal	N/A	Ciment	N/A	Cement	N/A	Tap	N/A	Shared latrine	N/A	Firewood	N/A	Yes	No	Yes	Yes	No	No	No	Yes	No	Yes
Khos-240	Negative	N/A	N/A	N/A	2021-11-18	TD	13.1616124 -11.9509782 165.49199025224624 4.64	13.16	-11.95	165.49	4.64	Kho	Nia	Malinké	N/A	28.00	Female	None	N/A	Primary	N/A	No	N/A	Male	57.00	Married	11.00	sheet metal	N/A	Ciment	N/A	Cement	N/A	Tap	N/A	Shared latrine	N/A	Firewood	N/A	No	No	No	No	No	No	No	Yes	No	No
KHOS-511	Negative	N/A	N/A	N/A	2021-11-15	TD	13.1318967 -11.96599 120.61888247795706 1.24	13.13	-11.97	120.62	1.24	Kho	Kho	Malinké	N/A	23.00	Female	None	N/A	Primary	N/A	No	N/A	Male	999.00	Married	12.00	Straw/thatch	N/A	Bamboo	N/A	Cement	N/A	Tap	N/A	Shared latrine	N/A	Firewood	N/A	Yes	Yes	No	Yes	No	No	Yes	Yes	No	No
Khos-260	Negative	N/A	N/A	N/A	2021-11-18	TD	13.1620497 -11.9507293 160.20302903593065 7.734	13.16	-11.95	160.20	7.73	Kho	Nia	Malinké	N/A	16.00	Female	None	N/A	Primary	N/A	No	N/A	Male	63.00	Married	40.00	sheet metal	N/A	Ciment	N/A	Cement	N/A	Tap	N/A	Shared latrine	N/A	Firewood	N/A	No	No	No	No	No	No	No	Yes	No	Yes
Khos-437	Negative	N/A	N/A	N/A	2021-11-15	TD	13.1319366 -11.9656608 164.68571776946249 7.06	13.13	-11.97	164.69	7.06	Kho	Kho	Malinké	N/A	1.00	Female	None	N/A	None	N/A	No	N/A	Male	28.00	Married	5.00	sheet metal	N/A	Ciment	N/A	Cement	N/A	Tap	N/A	Shared latrine	N/A	Firewood	N/A	Yes	Yes	Yes	Yes	No	No	No	Yes	No	Yes
Khos-287	Negative	N/A	N/A	N/A	2021-11-16	TD	13.1325839 -11.9671734 173.11175734234885 11.104	13.13	-11.97	173.11	11.10	Kho	Kho	Malinké	N/A	10.00	Male	Student	N/A	Primary	N/A	No	N/A	Male	36.00	Married	12.00	sheet metal	N/A	Ciment	N/A	Cement	N/A	Public well	N/A	Shared latrine	N/A	Firewood	N/A	Yes	Yes	Yes	Yes	No	No	No	Yes	No	Yes
Khos136	Negative	N/A	N/A	N/A	2021-11-17	AN	13.1634531 -11.9485368 105.36162768531152 2599.999	13.16	-11.95	105.36	2600.00	Kho	Lef	Malinké	N/A	2.00	Male	None	N/A	None	N/A	No	N/A	Male	45.00	Married	42.00	sheet metal	N/A	Ciment	N/A	Cement	N/A	Tap	N/A	Shared latrine	N/A	Firewood	N/A	Yes	Yes	No	Yes	No	No	No	Yes	No	No
KHOS-533	Negative	N/A	N/A	N/A	2021-11-15	TD	13.1328083 -11.9670383 130.16704346315274 1.84	13.13	-11.97	130.17	1.84	Kho	Kho	Malinké	N/A	11.00	Female	None	N/A	Primary	N/A	No	N/A	Male	999.00	Married	58.00	sheet metal	N/A	Bambou	N/A	Cement	N/A	Public well	N/A	Shared latrine	N/A	Firewood	N/A	Yes	Yes	No	Yes	No	No	No	Yes	No	No
Khos-258	Negative	N/A	N/A	N/A	2021-11-18	TD	13.1620497 -11.9507293 160.20302903593065 7.734	13.16	-11.95	160.20	7.73	Kho	Nia	Malinké	N/A	12.00	Male	Student	N/A	Primary	N/A	No	N/A	Male	63.00	Married	40.00	sheet metal	N/A	Ciment	N/A	Cement	N/A	Tap	N/A	Shared latrine	N/A	Firewood	N/A	No	No	No	No	No	No	No	Yes	No	Yes
Khos485	Positive	Tropho	79111	PF	2021-11-15	AN	13.1309863 -11.969092 136.7186389467869 5.0	13.13	-11.97	136.72	5.00	Kho	Kho	Malinké	N/A	9.00	Male	Student	N/A	Primary	N/A	No	N/A	Male	999.00	Married	14.00	sheet metal	N/A	Ciment	N/A	Cement	N/A	In-house well	N/A	Shared latrine	N/A	Firewood	N/A	Yes	No	No	Yes	No	No	No	Yes	No	Yes
Khos-261	Negative	N/A	N/A	N/A	2021-11-18	TD	13.1620497 -11.9507293 160.20302903593065 7.734	13.16	-11.95	160.20	7.73	Kho	Nia	Malinké	N/A	2.00	Female	None	N/A	None	N/A	No	N/A	Male	63.00	Married	40.00	sheet metal	N/A	Ciment	N/A	Cement	N/A	Tap	N/A	Shared latrine	N/A	Firewood	N/A	No	No	No	No	No	No	No	Yes	No	Yes
Khos481	Negative	N/A	N/A	N/A	2021-11-15	AN	13.1309863 -11.969092 136.7186389467869 5.0	13.13	-11.97	136.72	5.00	Kho	Kho	Malinké	N/A	8.00	Male	Student	N/A	Primary	N/A	No	N/A	Male	999.00	Married	15.00	sheet metal	N/A	Ciment	N/A	Cement	N/A	In-house well	N/A	Shared latrine	N/A	Firewood	N/A	Yes	Yes	No	Yes	No	No	No	Yes	No	Yes
KHOS-209	Positive	Tropho	160	PF	2021-11-17	TD	13.1634531 -11.9485368 78.91396970793015 2599.999	13.16	-11.95	78.91	2600.00	Kho	Lef	Autre	Mossi	4.00	Female	None	N/A	None	N/A	No	N/A	Male	32.00	Married	4.00	Straw/thatch	N/A	Bamboo	N/A	Cement	N/A	Tap	N/A	Shared latrine	N/A	Firewood	N/A	Yes	No	No	Yes	No	No	No	Yes	No	No
KHOS-017	Negative	N/A	N/A	N/A	2021-11-18	TD	13.03109 -11.964505 153.41404229979955 2.94	13.03	-11.96	153.41	2.94	Kho	Man	Malinké	N/A	11.00	Female	Student	N/A	Primary	N/A	No	N/A	Male	999.00	Married	39.00	sheet metal	N/A	Bambou	N/A	Cement	N/A	Tap	N/A	Shared latrine	N/A	Firewood	N/A	Yes	Yes	No	Yes	No	No	No	Yes	No	No
Khos065	Negative	N/A	N/A	N/A	2021-11-16	AN	13.132155 -11.969496 147.91040969644806 5.0	13.13	-11.97	147.91	5.00	Kho	Kho	Malinké	N/A	31.00	Female	None	Household wife	None	N/A	No	N/A	Male	81.00	Married	42.00	sheet metal	N/A	Ciment	N/A	Cement	N/A	In-house well	N/A	Shared latrine	N/A	Firewood	N/A	Yes	Yes	Yes	Yes	No	No	No	Yes	No	No
KHOS-584	Positive	Tropho	30737	PF	2021-11-16	TD	13.1329855 -11.9713645 108.6634423133835 1899.999	13.13	-11.97	108.66	1900.00	Kho	Kho	Malinké	N/A	5.00	Male	Student	N/A	Other	Case des tout petits	No	N/A	Male	999.00	Married	33.00	sheet metal	N/A	Bambou	N/A	Cement	N/A	Tap	N/A	Shared latrine	N/A	Firewood	N/A	Yes	Yes	No	Yes	No	No	No	Yes	No	Yes
Khos045	Positive	Tropho	80	PF	2021-11-16	AN	13.132155 -11.969496 147.91040969644806 5.0	13.13	-11.97	147.91	5.00	Kho	Kho	Malinké	N/A	20.00	Female	Gold digger	N/A	None	N/A	No	N/A	Male	999.00	Married	18.00	sheet metal	N/A	Ciment	N/A	Cement	N/A	Tap	N/A	Shared latrine	N/A	Firewood	N/A	Yes	Yes	Yes	Yes	No	No	No	Yes	No	Yes
Khos335	Positive	Tropho	1769	PF	2021-11-18	AN	13.2009706 -11.9329859 114.45834729340447 8.96	13.20	-11.93	114.46	8.96	Kho	Mad	Malinké	N/A	4.00	Male	None	N/A	None	N/A	No	N/A	Male	999.00	Married	62.00	sheet metal	N/A	Ciment	N/A	Cement	N/A	Tap	N/A	Shared latrine	N/A	Firewood	N/A	Yes	Yes	Yes	Yes	No	No	No	Yes	No	Yes
Khos-399	Negative	N/A	N/A	N/A	2021-11-15	TD	13.13212 -11.9659875 171.56035837927064 8.043	13.13	-11.97	171.56	8.04	Kho	Kho	Malinké	N/A	20.00	Female	Gold digger	N/A	Primary	N/A	No	N/A	Male	44.00	Married	20.00	sheet metal	N/A	Ciment	N/A	Cement	N/A	Tap	N/A	Shared latrine	N/A	Firewood	N/A	No	No	No	No	No	No	No	Yes	Yes	Yes
Khos350	Negative	N/A	N/A	N/A	2021-11-18	AN	13.2009706 -11.9329859 114.45834729340447 8.96	13.20	-11.93	114.46	8.96	Kho	Mad	Malinké	N/A	54.00	Female	Farmer	N/A	Quranic school	N/A	No	N/A	Male	999.00	Married	45.00	Straw/thatch	N/A	Wood/boards	N/A	Cement	N/A	Tap	N/A	Shared latrine	N/A	Firewood	N/A	Yes	Yes	Yes	Yes	No	No	No	Yes	Yes	No
Khos140	Positive	Tropho	76148	PF	2021-11-17	AN	13.1839817 -11.9313967 82.4935636756112 9.6	13.18	-11.93	82.49	9.60	Kho	Lef	Malinké	N/A	7.00	Male	Student	N/A	Primary	N/A	No	N/A	Male	50.00	Married	8.00	sheet metal	N/A	Ciment	N/A	Cement	N/A	Tap	N/A	Shared latrine	N/A	Firewood	N/A	Yes	No	No	No	No	No	No	Yes	No	No
Khos-272	Negative	N/A	N/A	N/A	2021-11-18	TD	13.1620497 -11.9507293 160.20302903593065 7.734	13.16	-11.95	160.20	7.73	Kho	Nia	Malinké	N/A	30.00	Male	None	Household wife	None	N/A	No	N/A	Male	63.00	Married	40.00	sheet metal	N/A	Ciment	N/A	Cement	N/A	Tap	N/A	Shared latrine	N/A	Firewood	N/A	No	No	No	No	No	No	No	Yes	No	Yes
Khos-296	Positive	Tropho	1490	PF	2021-11-16	TD	13.1319557 -11.9672553 168.3890780676743 7.345	13.13	-11.97	168.39	7.34	Kho	Kho	Malinké	N/A	3.00	Female	None	N/A	None	N/A	No	N/A	Male	38.00	Married	12.00	sheet metal	N/A	Ciment	N/A	Cement	N/A	Tap	N/A	Shared latrine	N/A	Firewood	N/A	No	Yes	No	No	No	No	No	Yes	No	Yes
Khos-556	Positive	Tropho	656	PF	2021-11-16	TD	13.1320096 -11.9672246 175.53659271328544 9.637	13.13	-11.97	175.54	9.64	Kho	Kho	Malinké	N/A	6.00	Male	Student	N/A	Primary	N/A	No	N/A	Male	38.00	Married	12.00	sheet metal	N/A	Ciment	N/A	Cement	N/A	Tap	N/A	Shared latrine	N/A	Firewood	N/A	No	No	No	No	No	No	No	Yes	No	Yes
KHOS-187	Negative	N/A	N/A	N/A	2021-11-18	TD	13.0312494 -11.9637909 144.63591686011526 5.5	13.03	-11.96	144.64	5.50	Kho	Man	Malinké	N/A	11.00	Female	Student	N/A	Primary	N/A	No	N/A	Male	999.00	Married	39.00	sheet metal	N/A	Bambou	N/A	Cement	N/A	Tap	N/A	Shared latrine	N/A	Firewood	N/A	Yes	Yes	No	Yes	No	No	No	Yes	No	No
KHOS-197	Negative	N/A	N/A	N/A	2021-11-18	TD	13.0309433 -11.9649683 162.47094545404875 1.54	13.03	-11.96	162.47	1.54	Kho	Man	Malinké	N/A	0.50	Male	None	N/A	None	N/A	No	N/A	Male	999.00	Married	30.00	sheet metal	N/A	Bambou	N/A	Cement	N/A	Tap	N/A	Shared latrine	N/A	Firewood	N/A	Yes	Yes	No	Yes	No	No	No	Yes	No	Yes
Khos323	Negative	N/A	N/A	N/A	2021-11-18	AN	13.2009706 -11.9329859 114.45834729340447 8.96	13.20	-11.93	114.46	8.96	Kho	Mad	Malinké	N/A	5.00	Female	None	N/A	None	N/A	No	N/A	Male	44.00	Married	65.00	sheet metal	N/A	Ciment	N/A	Cement	N/A	Tap	N/A	Shared latrine	N/A	Firewood	N/A	Yes	Yes	Yes	Yes	No	No	No	Yes	No	Yes
Khos-423	Negative	N/A	N/A	N/A	2021-11-15	TD	13.1319825 -11.9656934 166.5314022509961 10.998	13.13	-11.97	166.53	11.00	Kho	Kho	Malinké	N/A	19.00	Female	None	household wife	Primary	N/A	No	N/A	Male	29.00	Married	3.00	sheet metal	N/A	Ciment	N/A	Cement	N/A	Tap	N/A	Shared latrine	N/A	Firewood	N/A	No	Yes	No	No	No	No	No	Yes	No	Yes
KHOS-216	Negative	N/A	N/A	N/A	2021-11-17	TD	13.1839335 -11.9303278 123.36982120434479 5.92	13.18	-11.93	123.37	5.92	Kho	Lef	Malinké	N/A	9.00	Female	Student	N/A	Primary	N/A	No	N/A	Male	62.00	Married	30.00	sheet metal	N/A	Bambou	N/A	Cement	N/A	Tap	N/A	Shared latrine	N/A	Firewood	N/A	Yes	Yes	No	Yes	No	No	Yes	Yes	No	Yes
KHOS-189	Negative	N/A	N/A	N/A	2021-11-18	TD	13.0312494 -11.9637909 144.63591686011526 5.5	13.03	-11.96	144.64	5.50	Kho	Man	Malinké	N/A	4.00	Female	None	N/A	None	N/A	No	N/A	Male	31.00	Married	18.00	sheet metal	N/A	Bambou	N/A	Cement	N/A	Tap	N/A	Shared latrine	N/A	Firewood	N/A	No	Yes	No	Yes	No	No	No	Yes	No	Yes
KHOS-201	Positive	Tropho	1664	PF	2021-11-18	TD	13.0309433 -11.9649683 162.47094545404875 1.54	13.03	-11.96	162.47	1.54	Kho	Man	Malinké	N/A	7.00	Female	Student	N/A	Primary	N/A	No	N/A	Male	999.00	Married	30.00	sheet metal	N/A	Bambou	N/A	Cement	N/A	Tap	N/A	Shared latrine	N/A	Firewood	N/A	Yes	Yes	No	Yes	No	No	No	Yes	No	Yes
Khos070	Negative	N/A	N/A	N/A	2021-11-16	AN	13.132155 -11.969496 147.91040969644806 5.0	13.13	-11.97	147.91	5.00	Kho	Kho	Malinké	N/A	3.00	Female	None	N/A	None	N/A	No	N/A	Male	81.00	Married	42.00	sheet metal	N/A	Ciment	N/A	Cement	N/A	In-house well	N/A	Shared latrine	N/A	Firewood	N/A	Yes	Yes	Yes	Yes	No	No	No	Yes	No	No
KHOS-007	Negative	N/A	N/A	N/A	2021-11-18	TD	13.0309017 -11.9646483 158.41864216362134 1.56	13.03	-11.96	158.42	1.56	Kho	Man	Malinké	N/A	55.00	Female	None	N/A	None	N/A	No	N/A	Male	45.00	Married	26.00	Straw/thatch	N/A	Bamboo	N/A	Cement	N/A	Tap	N/A	Shared latrine	N/A	Firewood	N/A	Yes	No	Yes	Yes	No	No	No	Yes	No	Yes
Khos-400	Negative	N/A	N/A	N/A	2021-11-15	TD	13.13212 -11.9659875 171.56035837927064 8.043	13.13	-11.97	171.56	8.04	Kho	Kho	Malinké	N/A	1.00	Male	None	N/A	None	N/A	No	N/A	Male	44.00	Married	20.00	sheet metal	N/A	Ciment	N/A	Cement	N/A	Tap	N/A	Shared latrine	N/A	Firewood	N/A	No	Yes	No	No	No	No	No	Yes	Yes	Yes
KHOS-014	Negative	N/A	N/A	N/A	2021-11-18	TD	13.03109 -11.964505 153.41404229979955 2.94	13.03	-11.96	153.41	2.94	Kho	Man	Malinké	N/A	46.00	Female	Farmer	N/A	None	N/A	No	N/A	Male	49.00	Married	7.00	Straw/thatch	N/A	Bamboo	N/A	Cement	N/A	Tap	N/A	Shared latrine	N/A	Firewood	N/A	Yes	No	Yes	Yes	No	No	No	Yes	No	No
Khos-256	Negative	N/A	N/A	N/A	2021-11-18	TD	13.1620497 -11.9507293 160.20302903593065 7.734	13.16	-11.95	160.20	7.73	Kho	Nia	Malinké	N/A	3.00	Male	None	N/A	None	N/A	No	N/A	Male	63.00	Married	40.00	sheet metal	N/A	Ciment	N/A	Cement	N/A	Tap	N/A	Shared latrine	N/A	Firewood	N/A	No	No	No	No	No	No	No	Yes	No	No
Khos331	Negative	N/A	N/A	N/A	2021-11-18	AN	13.2009706 -11.9329859 114.45834729340447 8.96	13.20	-11.93	114.46	8.96	Kho	Mad	Malinké	N/A	50.00	Female	Farmer	N/A	Primary	N/A	No	N/A	Male	999.00	Married	15.00	sheet metal	N/A	Ciment	N/A	Cement	N/A	Tap	N/A	Shared latrine	N/A	Firewood	N/A	Yes	Yes	Yes	Yes	No	No	No	Yes	No	Yes
Khos117	Negative	N/A	N/A	N/A	2021-11-17	AN	13.1634531 -11.9485368 105.36162768531152 2599.999	13.16	-11.95	105.36	2600.00	Kho	Lef	Malinké	N/A	7.00	Male	Student	N/A	Primary	N/A	No	N/A	Male	42.00	Married	42.00	sheet metal	N/A	Ciment	N/A	Cement	N/A	Tap	N/A	Shared latrine	N/A	Firewood	N/A	Yes	Yes	No	Yes	No	No	No	Yes	No	No
KHOS-385	Negative	N/A	N/A	N/A	2021-11-16	TD	13.1321312 -11.9676242 132.5475389008768 9.8	13.13	-11.97	132.55	9.80	Kho	Kho	Malinké	N/A	7.00	Female	Student	N/A	Primary	N/A	No	N/A	Male	999.00	Married	22.00	Cement/concrete	N/A	Bambou	N/A	Cement	N/A	In-house well	N/A	Shared latrine	N/A	Firewood	N/A	Yes	Yes	No	Yes	No	No	Yes	Yes	Yes	Yes
KHOS-218	Negative	N/A	N/A	N/A	2021-11-17	TD	13.1839335 -11.9303278 123.36982120434479 5.92	13.18	-11.93	123.37	5.92	Kho	Lef	Malinké	N/A	25.00	Female	None	N/A	Primary	N/A	No	N/A	Male	42.00	Married	8.00	Straw/thatch	N/A	Bamboo	N/A	Cement	N/A	Tap	N/A	Shared latrine	N/A	Firewood	N/A	Yes	No	No	Yes	No	No	No	Yes	No	No
KHOS-001	Negative	N/A	N/A	N/A	2021-11-18	TD	13.0309017 -11.9646483 158.41864216362134 1.56	13.03	-11.96	158.42	1.56	Kho	Man	Malinké	N/A	11.00	Male	Student	N/A	Primary	N/A	No	N/A	Male	45.00	Married	27.00	Straw/thatch	N/A	Bamboo	N/A	Cement	N/A	Tap	N/A	Shared latrine	N/A	Firewood	N/A	Yes	No	Yes	Yes	No	No	No	Yes	No	Yes
Khos-391	Negative	N/A	N/A	N/A	2021-11-15	TD	13.133879 -11.9679988 156.36806376080474 3.79	13.13	-11.97	156.37	3.79	Kho	Kho	Malinké	N/A	14.00	Male	Student	N/A	Primary	N/A	No	N/A	Male	44.00	Married	20.00	sheet metal	N/A	Ciment	N/A	Cement	N/A	Tap	N/A	Shared latrine	N/A	Firewood	N/A	No	Yes	Yes	Yes	No	No	No	Yes	Yes	Yes
KHOS-011	Negative	N/A	N/A	N/A	2021-11-18	TD	13.03109 -11.964505 153.41404229979955 2.94	13.03	-11.96	153.41	2.94	Kho	Man	Malinké	N/A	20.00	Female	None	N/A	Secondary	N/A	No	N/A	Male	49.00	Married	7.00	Straw/thatch	N/A	Bamboo	N/A	Cement	N/A	Tap	N/A	Shared latrine	N/A	Firewood	N/A	Yes	No	Yes	Yes	No	No	No	Yes	No	No
Khos445	Positive	Tropho	64	PF	2021-11-15	AN	13.1309863 -11.969092 136.7186389467869 5.0	13.13	-11.97	136.72	5.00	Kho	Kho	Malinké	N/A	20.00	Female	Farmer	N/A	Secondary	N/A	No	N/A	Male	999.00	Married	25.00	sheet metal	N/A	Ciment	N/A	Cement	N/A	Tap	N/A	Shared latrine	N/A	Firewood	N/A	Yes	Yes	Yes	Yes	No	No	No	Yes	No	Yes
Khos326	Positive	Tropho	35611	PF	2021-11-18	AN	13.2009706 -11.9329859 114.45834729340447 8.96	13.20	-11.93	114.46	8.96	Kho	Mad	Malinké	N/A	11.00	Male	Student	N/A	Primary	N/A	No	N/A	Male	44.00	Married	65.00	Cement/concrete	N/A	Bois/planches	N/A	Cement	N/A	Tap	N/A	Shared latrine	N/A	Firewood	N/A	Yes	Yes	No	Yes	No	No	No	Yes	No	Yes
Khos130	Positive	Tropho	112	PF	2021-11-17	AN	13.1634531 -11.9485368 105.36162768531152 2599.999	13.16	-11.95	105.36	2600.00	Kho	Lef	Malinké	N/A	26.00	Female	Farmer	N/A	Primary	N/A	No	N/A	Male	45.00	Married	42.00	sheet metal	N/A	Ciment	N/A	Cement	N/A	Tap	N/A	Shared latrine	N/A	Firewood	N/A	Yes	No	No	Yes	No	No	No	Yes	No	No
Khos139	Negative	N/A	N/A	N/A	2021-11-17	AN	13.1839025 -11.9314146 130.44951804227335 4.9	13.18	-11.93	130.45	4.90	Kho	Lef	Malinké	N/A	10.00	Female	Student	N/A	Primary	N/A	No	N/A	Male	50.00	Married	8.00	Straw/thatch	N/A	Wood/boards	N/A	Sand	N/A	Tap	N/A	Shared latrine	N/A	Firewood	N/A	No	No	No	No	No	No	No	No	No	No
Khos-292	Negative	N/A	N/A	N/A	2021-11-16	TD	13.1326508 -11.9672108 163.50152546120327 7.193	13.13	-11.97	163.50	7.19	Kho	Kho	Malinké	N/A	36.00	Female	None	household wife	Primary	N/A	No	N/A	Male	36.00	Married	9.00	sheet metal	N/A	Ciment	N/A	Cement	N/A	Tap	N/A	Shared latrine	N/A	Firewood	N/A	No	No	No	No	No	No	No	Yes	No	Yes
KHOS-388	Negative	N/A	N/A	N/A	2021-11-16	TD	13.1321312 -11.9676242 132.5475389008768 9.8	13.13	-11.97	132.55	9.80	Kho	Kho	Malinké	N/A	7.00	Female	Student	N/A	Primary	N/A	No	N/A	Male	999.00	Married	22.00	Cement/concrete	N/A	Bambou	N/A	Cement	N/A	In-house well	N/A	Shared latrine	N/A	Firewood	N/A	Yes	Yes	No	Yes	No	No	Yes	Yes	No	Yes
Khos-434	Negative	N/A	N/A	N/A	2021-11-15	TD	13.1319366 -11.9656608 164.68571776946249 7.06	13.13	-11.97	164.69	7.06	Kho	Kho	Malinké	N/A	8.00	Male	Student	N/A	Primary	N/A	No	N/A	Male	28.00	Married	5.00	sheet metal	N/A	Ciment	N/A	Cement	N/A	Tap	N/A	Shared latrine	N/A	Firewood	N/A	No	Yes	No	Yes	No	No	No	Yes	No	Yes
Khos-257	Negative	N/A	N/A	N/A	2021-11-18	TD	13.1620497 -11.9507293 160.20302903593065 7.734	13.16	-11.95	160.20	7.73	Kho	Nia	Malinké	N/A	11.00	Female	Student	N/A	Primary	N/A	No	N/A	Male	63.00	Married	40.00	sheet metal	N/A	Ciment	N/A	Cement	N/A	Tap	N/A	Shared latrine	N/A	Firewood	N/A	No	No	No	No	No	No	No	Yes	No	No
KHOS-371	Negative	N/A	N/A	N/A	2021-11-16	TD	13.1337105 -11.9710077 131.40403955821873 2200.0	13.13	-11.97	131.40	2200.00	Kho	Kho	Malinké	N/A	5.00	Female	Student	N/A	Other	Case des tout petits	No	N/A	Male	52.00	Married	35.00	sheet metal	N/A	Bambou	N/A	Cement	N/A	Tap	N/A	Shared latrine	N/A	Firewood	N/A	Yes	Yes	No	Yes	No	No	Yes	Yes	No	Yes
KHOS-382	Negative	N/A	N/A	N/A	2021-11-16	TD	13.1321312 -11.9676242 132.5475389008768 9.8	13.13	-11.97	132.55	9.80	Kho	Kho	Malinké	N/A	18.00	Female	Student	N/A	Secondary	N/A	No	N/A	Male	999.00	Married	22.00	Cement/concrete	N/A	Bambou	N/A	Cement	N/A	In-house well	N/A	Shared latrine	N/A	Firewood	N/A	Yes	Yes	No	Yes	No	No	Yes	Yes	No	Yes
KHOS-543	Negative	N/A	N/A	N/A	2021-11-16	TD	13.1329855 -11.9713645 128.95265629817635 1899.999	13.13	-11.97	128.95	1900.00	Kho	Kho	Malinké	N/A	2.00	Male	None	N/A	None	N/A	No	N/A	Male	52.00	Married	35.00	sheet metal	N/A	Bambou	N/A	Cement	N/A	Tap	N/A	Shared latrine	N/A	Firewood	N/A	Yes	Yes	No	Yes	No	No	Yes	Yes	No	Yes
Khos-246	Negative	N/A	N/A	N/A	2021-11-18	TD	13.1616124 -11.9509782 165.49199025224624 4.64	13.16	-11.95	165.49	4.64	Kho	Nia	Malinké	N/A	5.00	Male	Student	N/A	Primary	N/A	No	N/A	Male	63.00	Married	40.00	sheet metal	N/A	Ciment	N/A	Cement	N/A	Tap	N/A	Shared latrine	N/A	Firewood	N/A	No	No	No	No	No	No	No	Yes	No	Yes
Khos141	Negative	N/A	N/A	N/A	2021-11-17	AN	13.1634364 -11.9488934 82.4935636756112 2599.999	13.16	-11.95	82.49	2600.00	Kho	Lef	Malinké	N/A	5.00	Female	None	N/A	None	N/A	No	N/A	Male	50.00	Married	8.00	Straw/thatch	N/A	Wood/boards	N/A	Sand	N/A	Tap	N/A	Shared latrine	N/A	Firewood	N/A	Yes	No	No	No	No	No	No	Yes	No	No
Khos458	Negative	N/A	N/A	N/A	2021-11-15	AN	13.1309863 -11.969092 136.7186389467869 5.0	13.13	-11.97	136.72	5.00	Kho	Kho	Malinké	N/A	14.00	Male	Student	N/A	Secondary	N/A	No	N/A	Male	44.00	Married	14.00	sheet metal	N/A	Ciment	N/A	Cement	N/A	Tap	N/A	Shared latrine	N/A	Firewood	N/A	Yes	Yes	Yes	Yes	No	No	No	Yes	No	Yes
KHOS-221	Positive	Tropho	208.30747	PF	2021-11-17	TD	13.1839335 -11.9303278 123.36982120434479 5.92	13.18	-11.93	123.37	5.92	Kho	Lef	Malinké	N/A	18.00	Female	None	N/A	Primary	N/A	No	N/A	Male	62.00	Married	30.00	sheet metal	N/A	Bambou	N/A	Cement	N/A	Tap	N/A	Shared latrine	N/A	Firewood	N/A	Yes	Yes	No	Yes	No	No	Yes	Yes	No	Yes
khos405	Positive	Tropho	71500	PF	2021-11-15	TD	13.13212 -11.9659875 171.56035837927064 8.043	13.13	-11.97	171.56	8.04	Kho	Kho	Malinké	N/A	14.00	Male	Student	N/A	Primary	N/A	No	N/A	Male	72.00	Married	20.00	sheet metal	N/A	Ciment	N/A	Cement	N/A	Tap	N/A	Shared latrine	N/A	Firewood	N/A	Yes	Yes	Yes	Yes	No	No	Yes	Yes	No	Yes
Khos-081	Negative	N/A	N/A	N/A	2021-11-17	TD	13.1842181 -11.9307042 144.09781959396528 38.639	13.18	-11.93	144.10	38.64	Kho	Lef	Malinké	N/A	38.00	Female	Farmer	N/A	None	N/A	No	N/A	Male	63.00	Married	30.00	sheet metal	N/A	Ciment	N/A	Cement	N/A	Tap	N/A	Shared latrine	N/A	Firewood	N/A	No	No	No	No	No	No	No	Yes	No	Yes
Khos457	Positive	Tropho	60.926185	PF	2021-11-15	AN	13.1309863 -11.969092 136.7186389467869 5.0	13.13	-11.97	136.72	5.00	Kho	Kho	Malinké	N/A	44.00	Male	Gold digger	N/A	Primary	N/A	Yes	Married	N/A	N/A	N/A	14.00	sheet metal	N/A	Ciment	N/A	Cement	N/A	In-house well	N/A	Shared latrine	N/A	Firewood	N/A	Yes	Yes	Yes	Yes	No	No	No	Yes	No	Yes
Khos028	Positive	Tropho	712	PF	2021-11-16	AN	13.132155 -11.969496 147.91040969644806 5.0	13.13	-11.97	147.91	5.00	Kho	Kho	Malinké	N/A	15.00	Male	Student	N/A	Secondary	N/A	No	N/A	Male	999.00	Married	20.00	sheet metal	N/A	Ciment	N/A	Cement	N/A	In-house well	N/A	Shared latrine	N/A	Firewood	N/A	Yes	Yes	No	Yes	No	No	No	Yes	No	Yes
KHOS-163	Negative	N/A	N/A	N/A	2021-11-17	TD	13.1840848 -11.9306829 113.17822020059687 11.2	13.18	-11.93	113.18	11.20	Kho	Lef	Malinké	N/A	52.00	Female	Farmer	N/A	None	N/A	No	N/A	Male	62.00	Married	30.00	sheet metal	N/A	Bambou	N/A	Cement	N/A	Tap	N/A	Shared latrine	N/A	Firewood	N/A	Yes	Yes	No	Yes	No	No	Yes	Yes	No	Yes
KHOS-574	Negative	N/A	N/A	N/A	2021-11-16	TD	13.1329855 -11.9713645 145.8889467687038 1899.999	13.13	-11.97	145.89	1900.00	Kho	Kho	Malinké	N/A	3.00	Male	None	N/A	None	N/A	No	N/A	Male	999.00	Married	33.00	sheet metal	N/A	Bambou	N/A	Cement	N/A	Tap	N/A	Shared latrine	N/A	Firewood	N/A	Yes	Yes	No	Yes	No	No	No	Yes	No	Yes
Khos472	Negative	N/A	N/A	N/A	2021-11-15	AN	13.1309863 -11.969092 136.7186389467869 5.0	13.13	-11.97	136.72	5.00	Kho	Kho	Malinké	N/A	9.00	Female	Student	N/A	Primary	N/A	No	N/A	Male	44.00	Married	14.00	sheet metal	N/A	Ciment	N/A	Cement	N/A	In-house well	N/A	Shared latrine	N/A	Firewood	N/A	Yes	Yes	No	Yes	No	No	No	Yes	No	Yes
Khos035	Negative	N/A	N/A	N/A	2021-11-16	AN	13.132155 -11.969496 147.91040969644806 5.0	13.13	-11.97	147.91	5.00	Kho	Kho	Malinké	N/A	27.00	Female	Gold digger	N/A	None	N/A	No	N/A	Male	999.00	Married	20.00	sheet metal	N/A	Ciment	N/A	Cement	N/A	In-house well	N/A	Shared latrine	N/A	Firewood	N/A	Yes	Yes	No	Yes	No	No	No	Yes	No	Yes
Khos-103	Negative	N/A	N/A	N/A	2021-11-18	TD	13.1615978 -11.951049 154.72319581087874 7.944	13.16	-11.95	154.72	7.94	Kho	Nia	Pular	N/A	5.00	Male	None	N/A	None	N/A	No	N/A	Male	70.00	Married	38.00	sheet metal	N/A	Ciment	N/A	Cement	N/A	Tap	N/A	No toilet	N/A	Firewood	N/A	No	Yes	Yes	Yes	No	No	No	Yes	No	Yes
Khos353	Negative	N/A	N/A	N/A	2021-11-18	AN	13.2009706 -11.9329859 114.45834729340447 8.96	13.20	-11.93	114.46	8.96	Kho	Mad	Malinké	N/A	2.00	Male	None	N/A	None	N/A	No	N/A	Male	44.00	Married	65.00	sheet metal	N/A	Ciment	N/A	Cement	N/A	Tap	N/A	Shared latrine	N/A	Firewood	N/A	Yes	Yes	No	Yes	No	No	No	Yes	No	Yes
KHOS-539	Negative	N/A	N/A	N/A	2021-11-15	TD	13.1328083 -11.9670383 130.16704346315274 1.84	13.13	-11.97	130.17	1.84	Kho	Kho	Malinké	N/A	2.00	Female	None	N/A	None	N/A	No	N/A	Male	36.00	Married	12.00	sheet metal	N/A	Bambou	N/A	Cement	N/A	Public well	N/A	Shared latrine	N/A	Firewood	N/A	Yes	Yes	Yes	Yes	No	No	No	Yes	No	Yes
Khos-079	Positive	Tropho	20880	PF	2021-11-17	TD	13.1842181 -11.9307042 144.09781959396528 38.639	13.18	-11.93	144.10	38.64	Kho	Lef	Malinké	N/A	8.00	Male	Student	N/A	Primary	N/A	No	N/A	Male	28.00	Married	5.00	sheet metal	N/A	Ciment	N/A	Cement	N/A	Tap	N/A	Shared latrine	N/A	Firewood	N/A	No	No	No	No	No	No	No	Yes	No	Yes
KHOS-402	Negative	N/A	N/A	N/A	2021-11-15	TD	13.13212 -11.9659875 171.56035837927064 8.043	13.13	-11.97	171.56	8.04	Kho	Kho	Malinké	N/A	19.00	Female	None	N/A	Primary	N/A	No	N/A	Male	72.00	Married	20.00	sheet metal	N/A	Ciment	N/A	Cement	N/A	Tap	N/A	Shared latrine	N/A	Firewood	N/A	Yes	Yes	Yes	Yes	No	No	Yes	Yes	No	Yes
Khos-252	Positive	Tropho	32	PF	2021-11-18	TD	13.1620497 -11.9507293 160.20302903593065 7.734	13.16	-11.95	160.20	7.73	Kho	Nia	Malinké	N/A	4.00	Female	None	N/A	None	N/A	No	N/A	Male	63.00	Married	40.00	sheet metal	N/A	Ciment	N/A	Cement	N/A	Tap	N/A	Shared latrine	N/A	Firewood	N/A	No	No	No	No	No	No	No	Yes	No	Yes
Khos-307	Negative	N/A	N/A	N/A	2021-11-16	TD	13.1320056 -11.9673022 182.8156708817063 11.094	13.13	-11.97	182.82	11.09	Kho	Kho	Malinké	N/A	8.00	Female	Student	N/A	Primary	N/A	No	N/A	Female	23.00	Married	4.00	sheet metal	N/A	Ciment	N/A	Cement	N/A	Tap	N/A	Shared latrine	N/A	Firewood	N/A	No	No	No	No	No	No	No	Yes	No	Yes
Khos343	Negative	N/A	N/A	N/A	2021-11-18	AN	13.2009706 -11.9329859 114.45834729340447 8.96	13.20	-11.93	114.46	8.96	Kho	Mad	Malinké	N/A	11.00	Male	Student	N/A	Primary	N/A	No	N/A	Male	999.00	Married	45.00	Straw/thatch	N/A	Wood/boards	N/A	Other	N/A	Tap	N/A	Shared latrine	N/A	Firewood	N/A	Yes	Yes	Yes	Yes	No	No	No	Yes	No	Yes
Khos-306	Negative	N/A	N/A	N/A	2021-11-16	TD	13.131987 -11.9671869 197.45404233115397 5.533	13.13	-11.97	197.45	5.53	Kho	Kho	Malinké	N/A	5.00	Male	Student	N/A	Primary	N/A	No	N/A	Male	37.00	Married	4.00	sheet metal	N/A	Ciment	N/A	Cement	N/A	Tap	N/A	Shared latrine	N/A	Firewood	N/A	No	No	No	No	No	No	No	Yes	No	Yes
KHOS-509	Negative	N/A	N/A	N/A	2021-11-15	TD	13.1318967 -11.96599 120.61888247795706 1.24	13.13	-11.97	120.62	1.24	Kho	Kho	Malinké	N/A	43.00	Female	None	N/A	None	N/A	No	N/A	Male	999.00	Married	12.00	Straw/thatch	N/A	Bamboo	N/A	Cement	N/A	Tap	N/A	Shared latrine	N/A	Firewood	N/A	Yes	Yes	No	Yes	No	No	Yes	Yes	No	No
KHOS-196	Negative	N/A	N/A	N/A	2021-11-18	TD	13.0309433 -11.9649683 162.47094545404875 1.54	13.03	-11.96	162.47	1.54	Kho	Man	Malinké	N/A	0.50	Male	None	N/A	None	N/A	No	N/A	Male	999.00	Married	30.00	sheet metal	N/A	Bambou	N/A	Cement	N/A	Tap	N/A	No toilet	N/A	Firewood	N/A	Yes	Yes	No	Yes	No	No	No	Yes	No	Yes
KHOS-372	Negative	N/A	N/A	N/A	2021-11-16	TD	13.1337105 -11.9710077 131.40403955821873 2200.0	13.13	-11.97	131.40	2200.00	Kho	Kho	Malinké	N/A	3.00	Male	None	N/A	None	N/A	No	N/A	Male	52.00	Married	35.00	sheet metal	N/A	Bambou	N/A	Cement	N/A	Tap	N/A	Shared latrine	N/A	Firewood	N/A	Yes	Yes	No	Yes	No	No	Yes	Yes	No	Yes
Khos-274	Negative	N/A	N/A	N/A	2021-11-18	TD	13.1620497 -11.9507293 160.20302903593065 7.734	13.16	-11.95	160.20	7.73	Kho	Nia	Malinké	N/A	20.00	Female	Gold digger	N/A	Primary	N/A	No	N/A	Male	63.00	Married	40.00	sheet metal	N/A	Ciment	N/A	Cement	N/A	Tap	N/A	Shared latrine	N/A	Firewood	N/A	No	No	No	No	No	No	No	Yes	No	Yes
KHOS-518	Positive	Tropho	48	PF	2021-11-15	TD	13.1318967 -11.96599 120.61888247795706 1.24	13.13	-11.97	120.62	1.24	Kho	Kho	Malinké	N/A	11.00	Male	Student	N/A	Primary	N/A	No	N/A	Male	999.00	Married	12.00	Straw/thatch	N/A	Bamboo	N/A	Cement	N/A	Tap	N/A	Shared latrine	N/A	Firewood	N/A	Yes	Yes	No	Yes	No	No	Yes	Yes	No	No
KHOS-012	Positive	Tropho	144	PF	2021-11-18	TD	13.03109 -11.964505 153.41404229979955 2.94	13.03	-11.96	153.41	2.94	Kho	Man	Malinké	N/A	17.00	Male	Student	N/A	Primary	N/A	No	N/A	Male	49.00	Married	7.00	Straw/thatch	N/A	Bamboo	N/A	Cement	N/A	Tap	N/A	Shared latrine	N/A	Firewood	N/A	Yes	No	Yes	Yes	No	No	No	Yes	No	No
Khos-100	Negative	N/A	N/A	N/A	2021-11-18	TD	13.1615978 -11.951049 154.72319581087874 7.944	13.16	-11.95	154.72	7.94	Kho	Nia	Malinké	N/A	50.00	Female	None	N/A	None	N/A	No	N/A	Male	70.00	Married	3.00	sheet metal	N/A	Ciment	N/A	Cement	N/A	Tap	N/A	Shared latrine	N/A	Firewood	N/A	No	Yes	Yes	Yes	No	No	No	Yes	No	Yes
Khos-572	Negative	N/A	N/A	N/A	2021-11-17	TD	13.1842181 -11.9307042 144.09781959396528 38.639	13.18	-11.93	144.10	38.64	Kho	Lef	Malinké	N/A	6.00	Male	Student	N/A	Primary	N/A	No	N/A	Male	30.00	Married	7.00	sheet metal	N/A	Ciment	N/A	Cement	N/A	Tap	N/A	Shared latrine	N/A	Firewood	N/A	No	No	No	No	No	No	No	Yes	No	Yes
Khos074	Negative	N/A	N/A	N/A	2021-11-16	AN	13.132155 -11.969496 147.91040969644806 5.0	13.13	-11.97	147.91	5.00	Kho	Kho	Malinké	N/A	8.00	Female	Student	N/A	Primary	N/A	No	N/A	Male	81.00	No applicable	42.00	sheet metal	N/A	Ciment	N/A	Cement	N/A	In-house well	N/A	Shared latrine	N/A	Firewood	N/A	Yes	Yes	Yes	Yes	No	No	No	Yes	No	No
Khos468	Negative	N/A	N/A	N/A	2021-11-15	AN	13.1309863 -11.969092 136.7186389467869 5.0	13.13	-11.97	136.72	5.00	Kho	Kho	Malinké	N/A	2.00	Female	None	N/A	None	N/A	No	N/A	Male	44.00	Married	14.00	sheet metal	N/A	Ciment	N/A	Cement	N/A	Tap	N/A	Shared latrine	N/A	Firewood	N/A	Yes	Yes	Yes	Yes	No	No	No	Yes	No	Yes
KHOS-500	Negative	N/A	N/A	N/A	2021-11-15	TD	13.1323923 -11.9656979 128.66735036887084 11.5	13.13	-11.97	128.67	11.50	Kho	Kho	Malinké	N/A	9.00	Female	Student	N/A	Primary	N/A	No	N/A	Male	57.00	Married	17.00	Cement/concrete	N/A	Ciment	N/A	Cement	N/A	Tap	N/A	Shared latrine	N/A	Firewood	N/A	Yes	Yes	No	Yes	No	No	No	Yes	No	No
Khos356	Positive	Tropho	64	PF	2021-11-18	AN	13.2009706 -11.9329859 114.45834729340447 8.96	13.20	-11.93	114.46	8.96	Kho	Mad	Malinké	N/A	65.00	Female	None	Household wife	Quranic school	N/A	No	N/A	Male	999.00	Married	45.00	Straw/thatch	N/A	Wood/boards	N/A	Cement	N/A	Tap	N/A	Shared latrine	N/A	Firewood	N/A	No	No	No	Yes	No	No	No	Yes	No	Yes
Khos456	Negative	N/A	N/A	N/A	2021-11-15	AN	13.1309863 -11.969092 136.7186389467869 5.0	13.13	-11.97	136.72	5.00	Kho	Kho	Malinké	N/A	23.00	Female	None	household wife	Primary	N/A	No	N/A	Male	29.00	Married	15.00	sheet metal	N/A	Ciment	N/A	Cement	N/A	In-house well	N/A	Shared latrine	N/A	Firewood	N/A	Yes	No	No	No	No	No	No	Yes	No	Yes
Khos057	Positive	Tropho	165.31183	PF	2021-11-16	AN	13.1330357 -11.9702943 0.0 2299.999	13.13	-11.97	0.00	2300.00	Kho	Kho	Malinké	N/A	30.00	Female	None	Household wife	None	N/A	No	N/A	Male	81.00	Married	42.00	sheet metal	N/A	Ciment	N/A	Cement	N/A	Tap	N/A	Shared latrine	N/A	Firewood	N/A	Yes	Yes	Yes	Yes	No	No	No	Yes	No	Yes
KHOS-582	Negative	N/A	N/A	N/A	2021-11-16	TD	13.1329855 -11.9713645 108.6634423133835 1899.999	13.13	-11.97	108.66	1900.00	Kho	Kho	Malinké	N/A	23.00	Female	None	N/A	None	N/A	No	N/A	Male	999.00	Married	33.00	sheet metal	N/A	Bambou	N/A	Cement	N/A	Tap	N/A	Shared latrine	N/A	Firewood	N/A	Yes	Yes	No	Yes	No	No	No	Yes	No	Yes
Khos-555	Negative	N/A	N/A	N/A	2021-11-16	TD	13.1320096 -11.9672246 175.53659271328544 9.637	13.13	-11.97	175.54	9.64	Kho	Kho	Malinké	N/A	8.00	Female	Student	N/A	Primary	N/A	No	N/A	Male	36.00	Married	5.00	sheet metal	N/A	Ciment	N/A	Cement	N/A	Tap	N/A	Shared latrine	N/A	Firewood	N/A	No	No	No	No	No	No	No	Yes	Yes	Yes
Khos033	Negative	N/A	N/A	N/A	2021-11-16	AN	13.132155 -11.969496 147.91040969644806 5.0	13.13	-11.97	147.91	5.00	Kho	Kho	Malinké	N/A	27.00	Female	Gold digger	N/A	Primary	N/A	No	N/A	Male	999.00	Married	20.00	sheet metal	N/A	Ciment	N/A	Cement	N/A	Tap	N/A	Shared latrine	N/A	Firewood	N/A	Yes	Yes	No	Yes	No	No	No	Yes	No	Yes
Khos-435	Positive	Tropho	880	PF	2021-11-15	TD	13.1319366 -11.9656608 164.68571776946249 7.06	13.13	-11.97	164.69	7.06	Kho	Kho	Malinké	N/A	3.00	Female	None	N/A	None	N/A	No	N/A	Female	28.00	Married	5.00	sheet metal	N/A	Ciment	N/A	Cement	N/A	Tap	N/A	Shared latrine	N/A	Firewood	N/A	No	Yes	No	No	No	No	No	Yes	No	Yes
Khos-548	Negative	N/A	N/A	N/A	2021-11-16	TD	13.1320366 -11.9673682 161.50337046312265 16.473	13.13	-11.97	161.50	16.47	Kho	Kho	Malinké	N/A	26.00	Female	Gold digger	N/A	Primary	N/A	No	N/A	Male	39.00	Married	7.00	sheet metal	N/A	Ciment	N/A	Cement	N/A	Tap	N/A	Shared latrine	N/A	Firewood	N/A	No	No	No	No	No	No	No	Yes	No	Yes
Khos073	Positive	Tropho	64	PF	2021-11-16	AN	13.132155 -11.969496 147.91040969644806 5.0	13.13	-11.97	147.91	5.00	Kho	Kho	Malinké	N/A	9.00	Male	Student	N/A	Primary	N/A	No	N/A	Male	81.00	Married	42.00	sheet metal	N/A	Ciment	N/A	Cement	N/A	In-house well	N/A	Shared latrine	N/A	Firewood	N/A	Yes	Yes	Yes	Yes	No	No	No	Yes	No	No
Khos454	Negative	N/A	N/A	N/A	2021-11-15	AN	13.1309863 -11.969092 136.7186389467869 5.0	13.13	-11.97	136.72	5.00	Kho	Kho	Malinké	N/A	26.00	Female	Gold digger	N/A	Primary	N/A	No	N/A	Male	999.00	Married	25.00	sheet metal	N/A	Ciment	N/A	Cement	N/A	Tap	N/A	Shared latrine	N/A	Firewood	N/A	Yes	Yes	Yes	Yes	No	No	No	Yes	No	Yes
Khos-552	Negative	N/A	N/A	N/A	2021-11-16	TD	13.1320096 -11.9672246 175.53659271328544 9.637	13.13	-11.97	175.54	9.64	Kho	Kho	Malinké	N/A	16.00	Female	None	N/A	Primary	N/A	No	N/A	Male	53.00	Married	14.00	sheet metal	N/A	Ciment	N/A	Cement	N/A	Public well	N/A	Shared latrine	N/A	Firewood	N/A	Yes	No	No	Yes	No	No	No	Yes	No	Yes
Khos107	Positive	Tropho	736	PF	2021-11-17	AN	13.1634531 -11.9485368 105.36162768531152 2599.999	13.16	-11.95	105.36	2600.00	Kho	Lef	Malinké	N/A	32.00	Male	Gold digger	N/A	Primary	N/A	No	N/A	Male	999.00	Married	22.00	sheet metal	N/A	Ciment	N/A	Cement	N/A	Tap	N/A	Shared latrine	N/A	Firewood	N/A	Yes	Yes	No	Yes	No	No	No	Yes	No	No
KHOS-366	Negative	N/A	N/A	N/A	2021-11-16	TD	13.1329855 -11.9713645 128.9240588148965 1899.999	13.13	-11.97	128.92	1900.00	Kho	Kho	Malinké	N/A	8.00	Male	Student	N/A	Primary	N/A	No	N/A	Male	52.00	Married	35.00	sheet metal	N/A	Bambou	N/A	Cement	N/A	Tap	N/A	Shared latrine	N/A	Firewood	N/A	Yes	Yes	No	Yes	No	No	Yes	Yes	No	Yes
Khos067	Negative	N/A	N/A	N/A	2021-11-16	AN	13.132155 -11.969496 147.91040969644806 5.0	13.13	-11.97	147.91	5.00	Kho	Kho	Malinké	N/A	2.00	Female	None	N/A	None	N/A	No	N/A	Male	81.00	Married	42.00	sheet metal	N/A	Ciment	N/A	Cement	N/A	In-house well	N/A	Shared latrine	N/A	Firewood	N/A	Yes	Yes	Yes	Yes	No	No	No	Yes	No	No
KHOS-179	Negative	N/A	N/A	N/A	2021-11-17	TD	13.1838829 -11.9302936 78.91396970793015 7.225	13.18	-11.93	78.91	7.22	Kho	Lef	Malinké	N/A	7.00	Male	Student	N/A	Primary	N/A	No	N/A	Male	62.00	Married	30.00	sheet metal	N/A	Bambou	N/A	Cement	N/A	Tap	N/A	Shared latrine	N/A	Firewood	N/A	Yes	Yes	No	Yes	No	No	Yes	Yes	No	Yes
Khos-416	Positive	Tropho	112	PF	2021-11-15	TD	13.1319772 -11.9658469 181.1064455685198 9.835	13.13	-11.97	181.11	9.84	Kho	Kho	Malinké	N/A	15.00	Male	Student	N/A	Primary	N/A	No	N/A	Male	72.00	Married	20.00	sheet metal	N/A	Ciment	N/A	Cement	N/A	Tap	N/A	Shared latrine	N/A	Firewood	N/A	Yes	Yes	Yes	No	No	No	No	Yes	No	Yes
KHOS-023	Negative	N/A	N/A	N/A	2021-11-18	TD	13.03109 -11.964505 153.41404229979955 2.94	13.03	-11.96	153.41	2.94	Kho	Man	Malinké	N/A	30.00	Female	None	N/A	Primary	N/A	No	N/A	Male	999.00	Married	39.00	sheet metal	N/A	Bambou	N/A	Cement	N/A	Tap	N/A	Shared latrine	N/A	Firewood	N/A	Yes	Yes	No	Yes	No	No	No	Yes	No	No
Khos111	Positive	Tropho	368	PF	2021-11-17	AN	13.1634531 -11.9485368 105.36162768531152 2599.999	13.16	-11.95	105.36	2600.00	Kho	Lef	Malinké	N/A	7.00	Male	Student	N/A	Primary	N/A	No	N/A	Male	40.00	Married	22.00	sheet metal	N/A	Ciment	N/A	Cement	N/A	In-house well	N/A	Shared latrine	N/A	Firewood	N/A	Yes	Yes	No	No	No	No	Yes	No	No	Yes
Khos-429	Negative	N/A	N/A	N/A	2021-11-15	TD	13.1318749 -11.9656005 156.22595915223138 18.301	13.13	-11.97	156.23	18.30	Kho	Kho	Malinké	N/A	8.00	Male	Student	N/A	Primary	N/A	No	N/A	Male	43.00	Married	20.00	sheet metal	N/A	Ciment	N/A	Cement	N/A	Tap	N/A	Shared latrine	N/A	Firewood	N/A	No	Yes	No	No	No	No	No	Yes	No	Yes
Khos-262	Positive	Tropho	112	PF	2021-11-18	TD	13.1620497 -11.9507293 160.20302903593065 7.734	13.16	-11.95	160.20	7.73	Kho	Nia	Malinké	N/A	3.00	Female	None	N/A	None	N/A	No	N/A	Male	63.00	Married	40.00	sheet metal	N/A	Ciment	N/A	Cement	N/A	Tap	N/A	Shared latrine	N/A	Firewood	N/A	No	No	No	No	No	No	No	Yes	No	Yes
KHOS-168	Positive	Tropho	80	PF	2021-11-17	TD	13.1840017 -11.930295 109.66361142978383 11.2	13.18	-11.93	109.66	11.20	Kho	Lef	Malinké	N/A	20.00	Female	None	N/A	None	N/A	No	N/A	Male	62.00	Married	30.00	sheet metal	N/A	Bambou	N/A	Cement	N/A	Tap	N/A	Shared latrine	N/A	Firewood	N/A	Yes	Yes	No	Yes	No	No	Yes	Yes	No	Yes
Khos-265	Negative	N/A	N/A	N/A	2021-11-18	TD	13.1620497 -11.9507293 160.20302903593065 7.734	13.16	-11.95	160.20	7.73	Kho	Nia	Malinké	N/A	1.00	Female	None	N/A	None	N/A	No	N/A	Male	63.00	Married	40.00	sheet metal	N/A	Ciment	N/A	Cement	N/A	Tap	N/A	Shared latrine	N/A	Firewood	N/A	No	No	No	No	No	No	No	Yes	No	Yes
Khos-425	Negative	N/A	N/A	N/A	2021-11-15	TD	13.1319825 -11.9656934 166.5314022509961 10.998	13.13	-11.97	166.53	11.00	Kho	Kho	Malinké	N/A	19.00	Male	Student	N/A	Secondary	N/A	No	N/A	Male	72.00	Married	20.00	sheet metal	N/A	Ciment	N/A	Cement	N/A	Tap	N/A	Shared latrine	N/A	Firewood	N/A	Yes	No	No	No	No	No	Yes	Yes	No	No
Khos124	Negative	N/A	N/A	N/A	2021-11-17	AN	13.1634531 -11.9485368 105.36162768531152 2599.999	13.16	-11.95	105.36	2600.00	Kho	Lef	Malinké	N/A	11.00	Male	Student	N/A	Primary	N/A	No	N/A	Male	45.00	Married	42.00	sheet metal	N/A	Ciment	N/A	Cement	N/A	Tap	N/A	Shared latrine	N/A	Firewood	N/A	Yes	No	No	Yes	No	No	No	Yes	No	No
KHOS-512	Negative	N/A	N/A	N/A	2021-11-15	TD	13.1318967 -11.96599 120.61888247795706 1.24	13.13	-11.97	120.62	1.24	Kho	Kho	Malinké	N/A	50.00	Female	None	N/A	None	N/A	No	N/A	Male	999.00	Married	12.00	Straw/thatch	N/A	Bamboo	N/A	Cement	N/A	Tap	N/A	Shared latrine	N/A	Firewood	N/A	Yes	Yes	No	Yes	No	No	Yes	Yes	No	No
KHOS-546	Negative	N/A	N/A	N/A	2021-11-16	TD	13.1329855 -11.9713645 128.95265629817635 1899.999	13.13	-11.97	128.95	1900.00	Kho	Kho	Malinké	N/A	8.00	Male	Student	N/A	Primary	N/A	No	N/A	Male	52.00	Married	35.00	sheet metal	N/A	Bambou	N/A	Cement	N/A	Tap	N/A	Shared latrine	N/A	Firewood	N/A	Yes	Yes	No	Yes	No	No	Yes	Yes	No	Yes
KHOS-369	Negative	N/A	N/A	N/A	2021-11-16	TD	13.1325359 -11.9675107 131.40403955821873 6.9	13.13	-11.97	131.40	6.90	Kho	Kho	Malinké	N/A	8.00	Female	Student	N/A	Primary	N/A	No	N/A	Male	52.00	Married	35.00	sheet metal	N/A	Bambou	N/A	Cement	N/A	Tap	N/A	Shared latrine	N/A	Firewood	N/A	Yes	Yes	No	Yes	No	No	Yes	Yes	No	Yes
Khos120	Negative	N/A	N/A	N/A	2021-11-17	AN	13.1634531 -11.9485368 105.36162768531152 2599.999	13.16	-11.95	105.36	2600.00	Kho	Lef	Malinké	N/A	2.00	Male	None	N/A	None	N/A	No	N/A	Male	46.00	Married	42.00	sheet metal	N/A	Ciment	N/A	Cement	N/A	Tap	N/A	Shared latrine	N/A	Firewood	N/A	Yes	Yes	No	Yes	No	No	No	Yes	No	No
KHOS-510	Negative	N/A	N/A	N/A	2021-11-15	TD	13.1318967 -11.96599 120.61888247795706 1.24	13.13	-11.97	120.62	1.24	Kho	Kho	Malinké	N/A	50.00	Female	None	N/A	None	N/A	No	N/A	Male	999.00	Married	12.00	Straw/thatch	N/A	Bamboo	N/A	Cement	N/A	Tap	N/A	Shared latrine	N/A	Firewood	N/A	Yes	Yes	No	Yes	No	No	Yes	Yes	No	No
Khos477	Positive	Tropho	80	PF	2021-11-15	AN	13.1309863 -11.969092 136.7186389467869 5.0	13.13	-11.97	136.72	5.00	Kho	Kho	Malinké	N/A	15.00	Male	Student	N/A	Secondary	N/A	No	N/A	Male	44.00	Married	14.00	sheet metal	N/A	Ciment	N/A	Cement	N/A	In-house well	N/A	Shared latrine	N/A	Firewood	N/A	Yes	Yes	Yes	Yes	No	No	No	Yes	No	Yes
KHOS-583	Negative	N/A	N/A	N/A	2021-11-16	TD	13.1329855 -11.9713645 108.6634423133835 1899.999	13.13	-11.97	108.66	1900.00	Kho	Kho	Malinké	N/A	21.00	Female	None	N/A	Secondary	N/A	No	N/A	Male	999.00	Married	33.00	sheet metal	N/A	Bambou	N/A	Cement	N/A	Tap	N/A	Shared latrine	N/A	Firewood	N/A	Yes	Yes	No	Yes	No	No	No	Yes	No	Yes
KHOS-530	Positive	Tropho	208	PF	2021-11-15	TD	13.1328083 -11.9670383 130.16704346315274 1.84	13.13	-11.97	130.17	1.84	Kho	Kho	Malinké	N/A	1.00	Male	None	N/A	None	N/A	No	N/A	Male	999.00	Married	58.00	sheet metal	N/A	Bambou	N/A	Cement	N/A	Public well	N/A	Shared latrine	N/A	Firewood	N/A	Yes	Yes	No	Yes	No	No	No	Yes	No	No
Khos-086	Positive	Tropho	624	PF	2021-11-17	TD	13.1842181 -11.9307042 144.09781959396528 38.639	13.18	-11.93	144.10	38.64	Kho	Lef	Malinké	N/A	17.00	Female	None	N/A	Primary	N/A	No	N/A	Male	52.00	Married	10.00	sheet metal	N/A	Ciment	N/A	Cement	N/A	Tap	N/A	Shared latrine	N/A	Firewood	N/A	No	No	No	No	No	No	No	Yes	No	Yes
Khos134	Negative	N/A	N/A	N/A	2021-11-17	AN	13.1634531 -11.9485368 105.36162768531152 2599.999	13.16	-11.95	105.36	2600.00	Kho	Lef	Malinké	N/A	27.00	Female	Farmer	N/A	Primary	N/A	No	N/A	Male	45.00	Married	42.00	sheet metal	N/A	Ciment	N/A	Cement	N/A	Tap	N/A	Shared latrine	N/A	Firewood	N/A	Yes	Yes	No	Yes	No	No	No	Yes	No	No
KHOS-381	Positive	Tropho	48	PF	2021-11-16	TD	13.1321312 -11.9676242 132.5475389008768 9.8	13.13	-11.97	132.55	9.80	Kho	Kho	Malinké	N/A	3.00	Male	None	N/A	None	N/A	No	N/A	Male	999.00	Married	22.00	Cement/concrete	N/A	Bambou	N/A	Cement	N/A	In-house well	N/A	Shared latrine	N/A	Firewood	N/A	Yes	Yes	No	Yes	No	No	Yes	Yes	No	Yes
KHOS-003	Negative	N/A	N/A	N/A	2021-11-18	TD	13.0309017 -11.9646483 158.41864216362134 1.56	13.03	-11.96	158.42	1.56	Kho	Man	Malinké	N/A	45.00	Male	Farmer	N/A	None	N/A	Yes	Married	N/A	N/A	N/A	26.00	Straw/thatch	N/A	Bamboo	N/A	Cement	N/A	Tap	N/A	Shared latrine	N/A	Firewood	N/A	Yes	No	Yes	Yes	No	No	No	Yes	No	Yes
KHOS-542	Negative	N/A	N/A	N/A	2021-11-16	TD	13.132643 -11.9674715 128.95265629817635 3.5	13.13	-11.97	128.95	3.50	Kho	Kho	Malinké	N/A	11.00	Male	Student	N/A	Primary	N/A	No	N/A	Male	52.00	Married	35.00	sheet metal	N/A	Bambou	N/A	Cement	N/A	Tap	N/A	Shared latrine	N/A	Firewood	N/A	Yes	Yes	No	Yes	No	No	Yes	Yes	No	Yes
Khos-401	Negative	N/A	N/A	N/A	2021-11-15	TD	13.13212 -11.9659875 171.56035837927064 8.043	13.13	-11.97	171.56	8.04	Kho	Kho	Malinké	N/A	36.00	Female	None	household wife	None	N/A	No	N/A	Male	44.00	Married	20.00	sheet metal	N/A	Ciment	N/A	Cement	N/A	Tap	N/A	Shared latrine	N/A	Firewood	N/A	No	Yes	No	No	No	No	No	Yes	Yes	Yes
Khos-563	Positive	Tropho	45067	PF	2021-11-17	TD	13.1842181 -11.9307042 144.09781959396528 38.639	13.18	-11.93	144.10	38.64	Kho	Lef	Malinké	N/A	5.00	Male	None	N/A	None	N/A	No	N/A	Male	62.00	Married	30.00	sheet metal	N/A	Ciment	N/A	Cement	N/A	Tap	N/A	Shared latrine	N/A	Firewood	N/A	No	No	No	Yes	No	No	No	Yes	No	Yes
Khos109	Negative	N/A	N/A	N/A	2021-11-17	AN	13.1634531 -11.9485368 105.36162768531152 2599.999	13.16	-11.95	105.36	2600.00	Kho	Lef	Malinké	N/A	7.00	Male	Student	N/A	Primary	N/A	No	N/A	Male	999.00	Married	22.00	sheet metal	N/A	Ciment	N/A	Cement	N/A	In-house well	N/A	Shared latrine	N/A	Firewood	N/A	Yes	Yes	No	Yes	No	No	No	Yes	No	No
Khos-570	Positive	Tropho	46805	PF	2021-11-17	TD	13.1842181 -11.9307042 144.09781959396528 38.639	13.18	-11.93	144.10	38.64	Kho	Lef	Malinké	N/A	1.00	Female	None	N/A	None	N/A	No	N/A	Male	30.00	Married	4.00	sheet metal	N/A	Ciment	N/A	Cement	N/A	Tap	N/A	Shared latrine	N/A	Firewood	N/A	No	No	No	No	No	No	No	Yes	No	Yes
Khos044	Negative	N/A	N/A	N/A	2021-11-16	AN	13.132155 -11.969496 147.91040969644806 5.0	13.13	-11.97	147.91	5.00	Kho	Kho	Malinké	N/A	1.20	Female	None	N/A	None	N/A	No	N/A	Male	999.00	Married	18.00	sheet metal	N/A	Ciment	N/A	Cement	N/A	Tap	N/A	Shared latrine	N/A	Firewood	N/A	Yes	Yes	Yes	Yes	No	No	No	Yes	No	Yes
Khos-415	Negative	N/A	N/A	N/A	2021-11-15	TD	13.1319772 -11.9658469 181.1064455685198 9.835	13.13	-11.97	181.11	9.84	Kho	Kho	Malinké	N/A	12.00	Male	Student	N/A	Primary	N/A	No	N/A	Male	72.00	Married	20.00	sheet metal	N/A	Ciment	N/A	Cement	N/A	Tap	N/A	Shared latrine	N/A	Firewood	N/A	No	Yes	Yes	Yes	No	No	No	Yes	No	Yes
KHOS-390	Positive	Tropho	208	PF	2021-11-16	TD	13.1329855 -11.9713645 145.8889467687038 1899.999	13.13	-11.97	145.89	1900.00	Kho	Kho	Malinké	N/A	17.00	Female	Student	N/A	Secondary	N/A	No	N/A	Male	999.00	Married	33.00	sheet metal	N/A	Bambou	N/A	Cement	N/A	Tap	N/A	Shared latrine	N/A	Firewood	N/A	Yes	Yes	No	Yes	No	No	No	Yes	No	Yes
Khos-251	Positive	Tropho	60571	PF	2021-11-18	TD	13.1620497 -11.9507293 160.20302903593065 7.734	13.16	-11.95	160.20	7.73	Kho	Nia	Malinké	N/A	7.00	Female	Student	N/A	None	N/A	No	N/A	Male	60.00	Married	40.00	sheet metal	N/A	Ciment	N/A	Cement	N/A	Tap	N/A	Shared latrine	N/A	Firewood	N/A	No	Yes	No	No	No	No	No	Yes	No	Yes
KHOS-019	Negative	N/A	N/A	N/A	2021-11-18	TD	13.03109 -11.964505 153.41404229979955 2.94	13.03	-11.96	153.41	2.94	Kho	Man	Malinké	N/A	17.00	Female	None	N/A	Primary	N/A	No	N/A	Male	999.00	Married	39.00	sheet metal	N/A	Bambou	N/A	Cement	N/A	Tap	N/A	Shared latrine	N/A	Firewood	N/A	Yes	Yes	No	Yes	No	No	No	Yes	No	No
KHOS-165	Negative	N/A	N/A	N/A	2021-11-17	TD	13.1840017 -11.930295 109.66361142978383 11.2	13.18	-11.93	109.66	11.20	Kho	Lef	Malinké	N/A	24.00	Female	None	N/A	None	N/A	No	N/A	Male	62.00	Married	30.00	sheet metal	N/A	Bambou	N/A	Cement	N/A	Tap	N/A	Shared latrine	N/A	Firewood	N/A	Yes	Yes	No	Yes	No	No	Yes	Yes	No	Yes
Khos-393	Negative	N/A	N/A	N/A	2021-11-15	TD	13.1321754 -11.9659433 163.18912647163404 5.576	13.13	-11.97	163.19	5.58	Kho	Kho	Malinké	N/A	44.00	Male	Farmer	N/A	Primary	N/A	Yes	Married	N/A	N/A	N/A	20.00	sheet metal	N/A	Ciment	N/A	Cement	N/A	Tap	N/A	Shared latrine	N/A	Firewood	N/A	No	Yes	No	No	No	No	No	Yes	Yes	Yes
Khos-565	Negative	N/A	N/A	N/A	2021-11-17	TD	13.1842181 -11.9307042 144.09781959396528 38.639	13.18	-11.93	144.10	38.64	Kho	Lef	Malinké	N/A	0.75	Female	None	N/A	None	N/A	No	N/A	Male	63.00	Married	30.00	sheet metal	N/A	Ciment	N/A	Cement	N/A	Tap	N/A	Shared latrine	N/A	Firewood	N/A	No	No	No	Yes	No	No	No	Yes	No	Yes
KHOS-005	Negative	N/A	N/A	N/A	2021-11-18	TD	13.0309017 -11.9646483 158.41864216362134 1.56	13.03	-11.96	158.42	1.56	Kho	Man	Malinké	N/A	55.00	Female	Farmer	N/A	None	N/A	No	N/A	Male	45.00	Married	26.00	Straw/thatch	N/A	Bamboo	N/A	Cement	N/A	Tap	N/A	Shared latrine	N/A	Firewood	N/A	Yes	No	Yes	Yes	No	No	No	Yes	No	Yes
KHOS-384	Positive	Tropho	80	PF	2021-11-16	TD	13.1321312 -11.9676242 132.5475389008768 9.8	13.13	-11.97	132.55	9.80	Kho	Kho	Malinké	N/A	8.00	Female	Student	N/A	Primary	N/A	No	N/A	Male	999.00	Married	22.00	Cement/concrete	N/A	Bambou	N/A	Cement	N/A	In-house well	N/A	Shared latrine	N/A	Firewood	N/A	Yes	Yes	No	Yes	No	No	Yes	Yes	No	Yes
KHOS-202	Negative	N/A	N/A	N/A	2021-11-18	TD	13.0309433 -11.9649683 162.47094545404875 1.54	13.03	-11.96	162.47	1.54	Kho	Man	Malinké	N/A	7.00	Female	Student	N/A	Primary	N/A	No	N/A	Male	999.00	Married	30.00	sheet metal	N/A	Bambou	N/A	Cement	N/A	Tap	N/A	Shared latrine	N/A	Firewood	N/A	Yes	Yes	No	Yes	No	No	No	Yes	No	Yes
KHOS-383	Positive	Tropho	7961	PF	2021-11-16	TD	13.1321312 -11.9676242 132.5475389008768 9.8	13.13	-11.97	132.55	9.80	Kho	Kho	Malinké	N/A	9.00	Male	Student	N/A	Primary	N/A	No	N/A	Male	999.00	Married	22.00	Cement/concrete	N/A	Bambou	N/A	Cement	N/A	In-house well	N/A	Shared latrine	N/A	Firewood	N/A	Yes	Yes	No	Yes	No	No	Yes	Yes	No	Yes
KHOS-537	Negative	N/A	N/A	N/A	2021-11-15	TD	13.1328083 -11.9670383 130.16704346315274 1.84	13.13	-11.97	130.17	1.84	Kho	Kho	Malinké	N/A	85.00	Male	Other	Autre_occu_parti	None	N/A	Yes	Married	N/A	N/A	N/A	58.00	sheet metal	N/A	Bambou	N/A	Cement	N/A	Public well	N/A	Shared latrine	N/A	Firewood	N/A	Yes	Yes	No	Yes	No	No	No	Yes	No	No
Khos-557	Negative	N/A	N/A	N/A	2021-11-16	TD	13.1320096 -11.9672246 175.53659271328544 9.637	13.13	-11.97	175.54	9.64	Kho	Kho	Malinké	N/A	7.00	Female	Student	N/A	Primary	N/A	No	N/A	Male	38.00	Married	9.00	sheet metal	N/A	Ciment	N/A	Cement	N/A	Tap	N/A	Shared latrine	N/A	Firewood	N/A	No	No	No	Yes	No	No	No	Yes	No	No
Khos319	Negative	N/A	N/A	N/A	2021-11-18	AN	13.2009706 -11.9329859 114.45834729340447 8.96	13.20	-11.93	114.46	8.96	Kho	Mad	Malinké	N/A	6.00	Female	None	N/A	None	N/A	No	N/A	Male	44.00	Married	65.00	sheet metal	N/A	Ciment	N/A	Cement	N/A	Tap	N/A	Shared latrine	N/A	Firewood	N/A	Yes	Yes	No	Yes	No	No	No	Yes	No	Yes
KHOS-078	Negative	N/A	N/A	N/A	2021-11-16	AN	13.132155 -11.969496 147.91040969644806 5.0	13.13	-11.97	147.91	5.00	Kho	Kho	Autre	bambara	43.00	Male	Gold digger	N/A	Quranic school	N/A	No	N/A	Male	81.00	Married	40.00	sheet metal	N/A	Ciment	N/A	Cement	N/A	Tap	N/A	Shared latrine	N/A	Firewood	N/A	No	Yes	No	Yes	No	No	Yes	Yes	No	No
Khos334	Positive	Tropho	496	PF	2021-11-18	AN	13.2009706 -11.9329859 114.45834729340447 8.96	13.20	-11.93	114.46	8.96	Kho	Mad	Malinké	N/A	1.30	Female	None	N/A	None	N/A	No	N/A	Male	44.00	Married	65.00	sheet metal	N/A	Ciment	N/A	Cement	N/A	Tap	N/A	Shared latrine	N/A	Firewood	N/A	Yes	Yes	Yes	Yes	No	No	No	Yes	No	No
Khos-298	Negative	N/A	N/A	N/A	2021-11-16	TD	13.1319409 -11.9672611 181.76694406968195 5.53	13.13	-11.97	181.77	5.53	Kho	Kho	Malinké	N/A	26.00	Female	Gold digger	N/A	Primary	N/A	No	N/A	Male	28.00	Married	4.00	sheet metal	N/A	Ciment	N/A	Cement	N/A	Tap	N/A	Shared latrine	N/A	Firewood	N/A	No	No	No	No	No	No	No	Yes	No	No
Khos131	Positive	Tropho	31284	PF	2021-11-17	AN	13.1634531 -11.9485368 105.36162768531152 2599.999	13.16	-11.95	105.36	2600.00	Kho	Lef	Malinké	N/A	8.00	Female	Student	N/A	Primary	N/A	No	N/A	Male	999.00	Married	42.00	sheet metal	N/A	Ciment	N/A	Cement	N/A	Tap	N/A	Shared latrine	N/A	Firewood	N/A	Yes	No	No	Yes	No	No	No	Yes	No	No
KHOS-516	Negative	N/A	N/A	N/A	2021-11-15	TD	13.1318967 -11.96599 120.61888247795706 1.24	13.13	-11.97	120.62	1.24	Kho	Kho	Malinké	N/A	4.00	Male	None	N/A	None	N/A	No	N/A	Male	999.00	Married	12.00	Straw/thatch	N/A	Bamboo	N/A	Cement	N/A	Tap	N/A	Shared latrine	N/A	Firewood	N/A	Yes	Yes	No	Yes	No	No	Yes	Yes	No	No
Khos-414	Negative	N/A	N/A	N/A	2021-11-15	TD	13.1319772 -11.9658469 181.1064455685198 9.835	13.13	-11.97	181.11	9.84	Kho	Kho	Malinké	N/A	29.00	Male	Gold digger	N/A	Primary	N/A	Yes	Married	N/A	N/A	N/A	3.00	sheet metal	N/A	Ciment	N/A	Cement	N/A	Tap	N/A	Shared latrine	N/A	Firewood	N/A	No	Yes	Yes	Yes	No	No	No	Yes	No	Yes
Khos146	Negative	N/A	N/A	N/A	2021-11-17	AN	13.1634364 -11.9488934 82.4935636756112 2599.999	13.16	-11.95	82.49	2600.00	Kho	Lef	Malinké	N/A	10.00	Female	Student	N/A	Primary	N/A	No	N/A	Male	999.00	Married	20.00	Straw/thatch	N/A	Wood/boards	N/A	Sand	N/A	Tap	N/A	Shared latrine	N/A	Firewood	N/A	Yes	Yes	Yes	Yes	No	No	No	No	No	Yes
Khos-266	Negative	N/A	N/A	N/A	2021-11-18	TD	13.1620497 -11.9507293 160.20302903593065 7.734	13.16	-11.95	160.20	7.73	Kho	Nia	Malinké	N/A	11.00	Female	Student	N/A	Primary	N/A	No	N/A	Male	63.00	Married	40.00	sheet metal	N/A	Ciment	N/A	Cement	N/A	Tap	N/A	Shared latrine	N/A	Firewood	N/A	No	No	No	No	No	No	No	Yes	No	Yes
Khos-440	Negative	N/A	N/A	N/A	2021-11-15	TD	13.1325839 -11.9671734 173.11175734234885 11.104	13.13	-11.97	173.11	11.10	Kho	Kho	Malinké	N/A	1.00	Female	None	N/A	None	N/A	No	N/A	Male	42.00	Married	12.00	sheet metal	N/A	Ciment	N/A	Cement	N/A	Tap	N/A	Shared latrine	N/A	Firewood	N/A	Yes	Yes	Yes	Yes	No	No	No	Yes	No	Yes
Khos451	Negative	N/A	N/A	N/A	2021-11-15	AN	13.1309863 -11.969092 136.7186389467869 5.0	13.13	-11.97	136.72	5.00	Kho	Kho	Pular	N/A	55.00	Female	Gold digger	N/A	None	N/A	No	N/A	Male	999.00	Married	25.00	sheet metal	N/A	Ciment	N/A	Cement	N/A	In-house well	N/A	Shared latrine	N/A	Firewood	N/A	Yes	Yes	Yes	Yes	No	No	No	Yes	No	Yes
KHOS-576	Negative	N/A	N/A	N/A	2021-11-16	TD	13.1325083 -11.9678367 108.6634423133835 13.0	13.13	-11.97	108.66	13.00	Kho	Kho	Malinké	N/A	2.00	Male	None	N/A	None	N/A	No	N/A	Male	999.00	Married	33.00	sheet metal	N/A	Bambou	N/A	Cement	N/A	Tap	N/A	Shared latrine	N/A	Firewood	N/A	Yes	Yes	No	Yes	No	No	No	Yes	No	Yes
Khos-239	Negative	N/A	N/A	N/A	2021-11-18	TD	13.1616124 -11.9509782 165.49199025224624 4.64	13.16	-11.95	165.49	4.64	Kho	Nia	Malinké	N/A	50.00	Female	None	N/A	None	N/A	No	N/A	Male	57.00	Married	11.00	sheet metal	N/A	Ciment	N/A	Cement	N/A	Tap	N/A	Shared latrine	N/A	Firewood	N/A	No	No	No	No	No	No	No	Yes	No	No
KHOS-159	Negative	N/A	N/A	N/A	2021-11-17	TD	13.1839099 -11.9303551 98.93622646970297 2.2	13.18	-11.93	98.94	2.20	Kho	Lef	Malinké	N/A	4.00	Male	None	N/A	None	N/A	No	N/A	Male	62.00	Married	30.00	sheet metal	N/A	Bambou	N/A	Cement	N/A	Tap	N/A	Shared latrine	N/A	Firewood	N/A	Yes	Yes	No	Yes	No	No	Yes	Yes	No	Yes
Khos-238	Negative	N/A	N/A	N/A	2021-11-18	TD	13.1616124 -11.9509782 165.49199025224624 4.64	13.16	-11.95	165.49	4.64	Kho	Nia	Malinké	N/A	57.00	Male	Gold digger	N/A	None	N/A	Yes	Married	N/A	N/A	N/A	11.00	sheet metal	N/A	Ciment	N/A	Cement	N/A	Tap	N/A	Shared latrine	N/A	Firewood	N/A	No	Yes	No	No	No	No	No	Yes	No	No
KHOS-535	Negative	N/A	N/A	N/A	2021-11-15	TD	13.1328083 -11.9670383 130.16704346315274 1.84	13.13	-11.97	130.17	1.84	Kho	Kho	Malinké	N/A	1.00	Male	None	N/A	None	N/A	No	N/A	Male	999.00	Married	58.00	sheet metal	N/A	Bambou	N/A	Cement	N/A	Public well	N/A	Shared latrine	N/A	Firewood	N/A	Yes	Yes	No	Yes	No	No	No	Yes	No	No
KHOS-224	Positive	Tropho	5040	PF	2021-11-17	TD	13.1839335 -11.9303278 123.36982120434479 5.92	13.18	-11.93	123.37	5.92	Kho	Lef	Malinké	N/A	10.00	Male	Student	N/A	Primary	N/A	No	N/A	Male	62.00	Married	30.00	sheet metal	N/A	Bambou	N/A	Cement	N/A	Tap	N/A	Shared latrine	N/A	Firewood	N/A	Yes	Yes	No	Yes	No	No	Yes	Yes	No	Yes
Khos329	Negative	N/A	N/A	N/A	2021-11-18	AN	13.2009706 -11.9329859 114.45834729340447 8.96	13.20	-11.93	114.46	8.96	Kho	Mad	Malinké	N/A	30.00	Female	Farmer	N/A	Quranic school	N/A	No	N/A	Male	44.00	Married	65.00	sheet metal	N/A	Ciment	N/A	Cement	N/A	Tap	N/A	Shared latrine	N/A	Firewood	N/A	Yes	Yes	Yes	Yes	No	No	No	Yes	No	Yes
Khos062	Negative	N/A	N/A	N/A	2021-11-16	AN	13.1330357 -11.9702943 0.0 2299.999	13.13	-11.97	0.00	2300.00	Kho	Kho	Malinké	N/A	2.00	Female	None	N/A	None	N/A	No	N/A	Male	81.00	Married	42.00	sheet metal	N/A	Ciment	N/A	Cement	N/A	In-house well	N/A	Shared latrine	N/A	Firewood	N/A	Yes	Yes	Yes	Yes	No	No	No	No	No	No
Khos-403	Positive	Tropho	21904	PF	2021-11-15	TD	13.13212 -11.9659875 171.56035837927064 8.043	13.13	-11.97	171.56	8.04	Kho	Kho	Malinké	N/A	29.00	Male	Gold digger	N/A	Primary	N/A	No	N/A	Male	29.00	Married	5.00	sheet metal	N/A	Ciment	N/A	Cement	N/A	Tap	N/A	Shared latrine	N/A	Firewood	N/A	Yes	Yes	Yes	Yes	No	No	Yes	Yes	No	Yes
Khos-566	Positive	Tropho	256	PF	2021-11-17	TD	13.1842181 -11.9307042 144.09781959396528 38.639	13.18	-11.93	144.10	38.64	Kho	Lef	Malinké	N/A	4.00	Female	None	N/A	None	N/A	No	N/A	Male	63.00	Married	30.00	sheet metal	N/A	Ciment	N/A	Cement	N/A	Tap	N/A	Shared latrine	N/A	Firewood	N/A	No	No	No	No	No	No	No	Yes	No	Yes
Khos-567	Negative	N/A	N/A	N/A	2021-11-17	TD	13.1842181 -11.9307042 144.09781959396528 38.639	13.18	-11.93	144.10	38.64	Kho	Lef	Malinké	N/A	18.00	Male	Gold digger	N/A	Primary	N/A	No	N/A	Male	63.00	Married	30.00	sheet metal	N/A	Ciment	N/A	Cement	N/A	Tap	N/A	Shared latrine	N/A	Firewood	N/A	No	No	No	No	No	No	No	Yes	No	Yes
KHOS-013	Negative	N/A	N/A	N/A	2021-11-18	TD	13.03109 -11.964505 153.41404229979955 2.94	13.03	-11.96	153.41	2.94	Kho	Man	Malinké	N/A	9.00	Female	Student	N/A	Primary	N/A	No	N/A	Male	49.00	Married	7.00	Straw/thatch	N/A	Bamboo	N/A	Cement	N/A	Tap	N/A	Shared latrine	N/A	Firewood	N/A	Yes	No	Yes	Yes	No	No	No	Yes	No	No
Khos358	Negative	N/A	N/A	N/A	2021-11-18	AN	13.2009706 -11.9329859 114.45834729340447 8.96	13.20	-11.93	114.46	8.96	Kho	Mad	Malinké	N/A	3.00	Male	None	N/A	None	N/A	No	N/A	Male	999.00	Married	45.00	sheet metal	N/A	Ciment	N/A	Cement	N/A	Tap	N/A	Shared latrine	N/A	Firewood	N/A	Yes	Yes	No	Yes	No	No	No	Yes	No	Yes
KHOS-222	Negative	N/A	N/A	N/A	2021-11-17	TD	13.1839335 -11.9303278 123.36982120434479 5.92	13.18	-11.93	123.37	5.92	Kho	Lef	Malinké	N/A	2.00	Male	None	N/A	None	N/A	No	N/A	Male	42.00	Married	8.00	Straw/thatch	N/A	Bamboo	N/A	Cement	N/A	Tap	N/A	Shared latrine	N/A	Firewood	N/A	Yes	No	No	Yes	No	No	No	Yes	No	No
Khos119	Negative	N/A	N/A	N/A	2021-11-17	AN	13.1634531 -11.9485368 105.36162768531152 2599.999	13.16	-11.95	105.36	2600.00	Kho	Lef	Malinké	N/A	3.00	Male	None	N/A	None	N/A	No	N/A	Male	42.00	Married	42.00	sheet metal	N/A	Ciment	N/A	Other	N/A	Tap	N/A	Shared latrine	N/A	Firewood	N/A	Yes	No	No	Yes	No	No	No	Yes	No	No
KHOS-580	Negative	N/A	N/A	N/A	2021-11-16	TD	13.1329855 -11.9713645 108.6634423133835 1899.999	13.13	-11.97	108.66	1900.00	Kho	Kho	Malinké	N/A	11.00	Female	Student	N/A	Primary	N/A	No	N/A	Male	999.00	Married	33.00	sheet metal	N/A	Bambou	N/A	Cement	N/A	Tap	N/A	Shared latrine	N/A	Firewood	N/A	Yes	Yes	No	Yes	No	No	No	Yes	No	Yes
Khos474	Negative	N/A	N/A	N/A	2021-11-15	AN	13.1309863 -11.969092 136.7186389467869 5.0	13.13	-11.97	136.72	5.00	Kho	Kho	Malinké	N/A	8.00	Female	Student	N/A	Primary	N/A	No	N/A	Female	999.00	Married	8.00	sheet metal	N/A	Ciment	N/A	Cement	N/A	Tap	N/A	Shared latrine	N/A	Firewood	N/A	Yes	Yes	Yes	Yes	No	No	No	Yes	No	Yes
Khos-294	Positive	Tropho	208	PF	2021-11-16	TD	13.1319608 -11.9672984 158.8507711157971 17.887	13.13	-11.97	158.85	17.89	Kho	Kho	Malinké	N/A	26.00	Female	None	household wife	Primary	N/A	No	N/A	Male	30.00	Married	6.00	sheet metal	N/A	Ciment	N/A	Cement	N/A	Tap	N/A	Shared latrine	N/A	Firewood	N/A	No	No	No	Yes	No	No	No	Yes	No	Yes
Khos-088	Positive	Tropho	80	PF	2021-11-17	TD	13.1842181 -11.9307042 144.09781959396528 38.639	13.18	-11.93	144.10	38.64	Kho	Lef	Malinké	N/A	14.00	Male	Student	N/A	Primary	N/A	No	N/A	Male	38.00	Married	9.00	sheet metal	N/A	Ciment	N/A	Cement	N/A	Tap	N/A	Shared latrine	N/A	Firewood	N/A	No	No	No	No	No	No	No	Yes	No	Yes
Khos459	Negative	N/A	N/A	N/A	2021-11-15	AN	13.1309863 -11.969092 136.7186389467869 5.0	13.13	-11.97	136.72	5.00	Kho	Kho	Malinké	N/A	36.00	Female	None	household wife	Primary	N/A	No	N/A	Male	44.00	Married	14.00	sheet metal	N/A	Ciment	N/A	Cement	N/A	In-house well	N/A	Shared latrine	N/A	Firewood	N/A	Yes	Yes	Yes	Yes	No	No	No	Yes	No	Yes
Khos-093	Negative	N/A	N/A	N/A	2021-11-17	TD	13.1842181 -11.9307042 144.09781959396528 38.639	13.18	-11.93	144.10	38.64	Kho	Lef	Malinké	N/A	11.00	Male	Student	N/A	Primary	N/A	No	N/A	Male	68.00	Married	23.00	sheet metal	N/A	Ciment	N/A	Cement	N/A	Tap	N/A	Shared latrine	N/A	Firewood	N/A	No	No	No	No	No	No	No	Yes	No	Yes
Khos320	Negative	N/A	N/A	N/A	2021-11-18	AN	13.2009706 -11.9329859 114.45834729340447 8.96	13.20	-11.93	114.46	8.96	Kho	Mad	Malinké	N/A	1.30	Female	None	N/A	None	N/A	No	N/A	Male	44.00	Married	65.00	sheet metal	N/A	Ciment	N/A	Cement	N/A	In-house well	N/A	Shared latrine	N/A	Firewood	N/A	Yes	Yes	Yes	Yes	No	No	No	Yes	No	Yes
KHOS-010	Negative	N/A	N/A	N/A	2021-11-18	TD	13.03109 -11.964505 153.41404229979955 2.94	13.03	-11.96	153.41	2.94	Kho	Man	Malinké	N/A	17.00	Male	Student	N/A	Primary	N/A	No	N/A	Male	49.00	Married	7.00	Straw/thatch	N/A	Bamboo	N/A	Cement	N/A	Tap	N/A	Shared latrine	N/A	Firewood	N/A	Yes	No	Yes	Yes	No	No	No	Yes	No	No
Khos354	Positive	Tropho	1536	PF	2021-11-18	AN	13.2009706 -11.9329859 114.45834729340447 8.96	13.20	-11.93	114.46	8.96	Kho	Mad	Malinké	N/A	15.00	Male	Student	N/A	Primary	N/A	No	N/A	Male	999.00	Married	16.00	Straw/thatch	N/A	Wood/boards	N/A	Cement	N/A	Tap	N/A	Shared latrine	N/A	Firewood	N/A	Yes	No	No	Yes	Yes	Yes	Yes	No	No	Yes
Khos-089	Positive	Tropho	5758	PF	2021-11-17	TD	13.1842181 -11.9307042 144.09781959396528 38.639	13.18	-11.93	144.10	38.64	Kho	Lef	Malinké	N/A	14.00	Male	Student	N/A	Primary	N/A	No	N/A	Male	38.00	Married	13.00	sheet metal	N/A	Ciment	N/A	Cement	N/A	Tap	N/A	Shared latrine	N/A	Firewood	N/A	No	No	No	No	No	No	No	Yes	No	Yes
Khos-420	Positive	Gameto	N/A	PF	2021-11-15	TD	13.1321463 -11.9657542 193.0510604642352 14.053	13.13	-11.97	193.05	14.05	Kho	Kho	Malinké	N/A	1.00	Male	None	N/A	None	N/A	No	N/A	Male	29.00	Married	3.00	sheet metal	N/A	Ciment	N/A	Cement	N/A	Tap	N/A	Shared latrine	N/A	Firewood	N/A	No	Yes	Yes	No	No	No	No	Yes	No	Yes
Khos037	Negative	N/A	N/A	N/A	2021-11-16	AN	13.132155 -11.969496 147.91040969644806 5.0	13.13	-11.97	147.91	5.00	Kho	Kho	Malinké	N/A	28.00	Male	Gold digger	N/A	Primary	N/A	No	N/A	Male	999.00	Married	18.00	sheet metal	N/A	Ciment	N/A	Cement	N/A	In-house well	N/A	Shared latrine	N/A	Firewood	N/A	Yes	Yes	No	Yes	No	No	No	Yes	No	Yes
Khos-427	Negative	N/A	N/A	N/A	2021-11-15	TD	13.1319466 -11.9657161 169.10566717910706 4.735	13.13	-11.97	169.11	4.74	Kho	Kho	Malinké	N/A	5.00	Male	Student	N/A	Primary	N/A	No	N/A	Male	42.00	Married	20.00	sheet metal	N/A	Ciment	N/A	Cement	N/A	Tap	N/A	Shared latrine	N/A	Firewood	N/A	Yes	Yes	No	Yes	No	No	No	Yes	No	Yes
Khos471	Negative	N/A	N/A	N/A	2021-11-15	AN	13.1309863 -11.969092 136.7186389467869 5.0	13.13	-11.97	136.72	5.00	Kho	Kho	Malinké	N/A	70.00	Female	None	N/A	None	N/A	No	N/A	Male	44.00	Married	14.00	sheet metal	N/A	Ciment	N/A	Cement	N/A	In-house well	N/A	Shared latrine	N/A	Firewood	N/A	Yes	No	No	Yes	No	No	No	Yes	No	Yes
Khos128	Negative	N/A	N/A	N/A	2021-11-17	AN	13.1634531 -11.9485368 105.36162768531152 2599.999	13.16	-11.95	105.36	2600.00	Kho	Lef	Malinké	N/A	10.00	Female	Student	N/A	Primary	N/A	No	N/A	Female	45.00	Married	42.00	sheet metal	N/A	Ciment	N/A	Cement	N/A	Tap	N/A	Shared latrine	N/A	Firewood	N/A	Yes	No	No	No	No	No	No	Yes	No	Yes
KHOS-164	Negative	N/A	N/A	N/A	2021-11-17	TD	13.1840017 -11.930295 109.66361142978383 11.2	13.18	-11.93	109.66	11.20	Kho	Lef	Malinké	N/A	45.00	Female	Farmer	N/A	None	N/A	No	N/A	Male	62.00	Married	30.00	sheet metal	N/A	Bambou	N/A	Cement	N/A	Tap	N/A	Shared latrine	N/A	Firewood	N/A	Yes	Yes	No	Yes	No	No	Yes	Yes	No	Yes
Khos142	Positive	Tropho	48	PF	2021-11-17	AN	13.1634364 -11.9488934 82.4935636756112 2599.999	13.16	-11.95	82.49	2600.00	Kho	Lef	Malinké	N/A	28.00	Female	Farmer	N/A	None	N/A	No	N/A	Male	50.00	Married	8.00	Straw/thatch	N/A	Wood/boards	N/A	Sand	N/A	Tap	N/A	Shared latrine	N/A	Firewood	N/A	Yes	No	No	No	No	No	No	Yes	No	No
KHOS-519	Negative	N/A	N/A	N/A	2021-11-15	TD	13.1318967 -11.96599 120.61888247795706 1.24	13.13	-11.97	120.62	1.24	Kho	Kho	Malinké	N/A	6.00	Male	Student	N/A	Primary	N/A	No	N/A	Male	999.00	Married	12.00	Straw/thatch	N/A	Bamboo	N/A	Cement	N/A	Tap	N/A	Shared latrine	N/A	Firewood	N/A	Yes	Yes	No	Yes	No	No	Yes	Yes	No	No
Khos-253	Negative	N/A	N/A	N/A	2021-11-18	TD	13.1620497 -11.9507293 160.20302903593065 7.734	13.16	-11.95	160.20	7.73	Kho	Nia	Malinké	N/A	2.00	Male	None	N/A	None	N/A	No	N/A	Male	63.00	Married	40.00	sheet metal	N/A	Ciment	N/A	Cement	N/A	Tap	N/A	Shared latrine	N/A	Firewood	N/A	No	Yes	No	No	No	No	No	Yes	No	Yes
Khos050	Negative	N/A	N/A	N/A	2021-11-17	AN	13.1836527 -11.9313799 105.36162768531152 4.74	13.18	-11.93	105.36	4.74	Kho	Lef	Malinké	N/A	22.00	Female	Farmer	N/A	Primary	N/A	No	N/A	Male	999.00	Married	22.00	sheet metal	N/A	Ciment	N/A	Cement	N/A	Tap	N/A	Shared latrine	N/A	Firewood	N/A	Yes	Yes	No	Yes	No	No	No	Yes	No	No
Khos359	Positive	Tropho	96	PF	2021-11-18	AN	13.2009706 -11.9329859 114.45834729340447 8.96	13.20	-11.93	114.46	8.96	Kho	Mad	Malinké	N/A	6.00	Male	Student	N/A	Primary	N/A	No	N/A	Male	999.00	Married	45.00	sheet metal	N/A	Ciment	N/A	Cement	N/A	In-house well	N/A	Shared latrine	N/A	Firewood	N/A	Yes	Yes	No	Yes	No	No	No	Yes	No	No
Khos-291	Negative	N/A	N/A	N/A	2021-11-16	TD	13.1326508 -11.9672108 163.50152546120327 7.193	13.13	-11.97	163.50	7.19	Kho	Kho	Malinké	N/A	8.00	Female	Student	N/A	Primary	N/A	No	N/A	Male	36.00	Single	9.00	sheet metal	N/A	Ciment	N/A	Cement	N/A	Tap	N/A	Shared latrine	N/A	Firewood	N/A	No	No	No	No	No	No	No	Yes	No	Yes
KHOS-528	Negative	N/A	N/A	N/A	2021-11-15	TD	13.1328083 -11.9670383 130.16704346315274 1.84	13.13	-11.97	130.17	1.84	Kho	Kho	Malinké	N/A	9.00	Male	Student	N/A	Primary	N/A	No	N/A	Male	999.00	Married	58.00	sheet metal	N/A	Bambou	N/A	Cement	N/A	Public well	N/A	Shared latrine	N/A	Firewood	N/A	Yes	Yes	No	Yes	No	No	No	Yes	No	No
Khos-288	Negative	N/A	N/A	N/A	2021-11-16	TD	13.1325839 -11.9671734 173.11175734234885 11.104	13.13	-11.97	173.11	11.10	Kho	Kho	Malinké	N/A	25.00	Female	vendor/trader	N/A	Primary	N/A	No	N/A	Male	36.00	Married	12.00	sheet metal	N/A	Ciment	N/A	Cement	N/A	Public well	N/A	Shared latrine	N/A	Firewood	N/A	Yes	Yes	Yes	Yes	No	No	No	Yes	No	Yes
KHOS-504	Negative	N/A	N/A	N/A	2021-11-15	TD	13.1323923 -11.9656979 128.66735036887084 11.5	13.13	-11.97	128.67	11.50	Kho	Kho	Malinké	N/A	5.00	Female	Student	N/A	Other	Case des tout petits	No	N/A	Male	57.00	Married	17.00	Cement/concrete	N/A	Ciment	N/A	Cement	N/A	Tap	N/A	Shared latrine	N/A	Firewood	N/A	Yes	Yes	No	Yes	No	No	No	Yes	No	No
Khos-549	Negative	N/A	N/A	N/A	2021-11-16	TD	13.1320366 -11.9673682 161.50337046312265 16.473	13.13	-11.97	161.50	16.47	Kho	Kho	Malinké	N/A	28.00	Female	None	household wife	Primary	N/A	No	N/A	Male	39.00	Married	12.00	sheet metal	N/A	Ciment	N/A	Cement	N/A	Tap	N/A	Shared latrine	N/A	Firewood	N/A	No	No	No	No	No	No	No	Yes	No	Yes
Khos318	Negative	N/A	N/A	N/A	2021-11-18	AN	13.2009706 -11.9329859 114.45834729340447 8.96	13.20	-11.93	114.46	8.96	Kho	Mad	Malinké	N/A	4.00	Male	None	N/A	None	N/A	No	N/A	Male	44.00	Married	65.00	sheet metal	N/A	Ciment	N/A	Cement	N/A	Tap	N/A	Shared latrine	N/A	Firewood	N/A	Yes	No	Yes	Yes	No	No	No	Yes	No	Yes
Khos118	Negative	N/A	N/A	N/A	2021-11-17	AN	13.1634531 -11.9485368 105.36162768531152 2599.999	13.16	-11.95	105.36	2600.00	Kho	Lef	Malinké	N/A	5.00	Female	None	N/A	None	N/A	No	N/A	Male	42.00	Married	42.00	sheet metal	N/A	Ciment	N/A	Cement	N/A	Tap	N/A	Shared latrine	N/A	Firewood	N/A	Yes	Yes	No	Yes	No	No	No	Yes	No	No
Khos-244	Negative	N/A	N/A	N/A	2021-11-18	TD	13.1616124 -11.9509782 165.49199025224624 4.64	13.16	-11.95	165.49	4.64	Kho	Nia	Malinké	N/A	8.00	Male	Student	N/A	Primary	N/A	No	N/A	Male	57.00	Married	11.00	sheet metal	N/A	Ciment	N/A	Cement	N/A	Tap	N/A	Shared latrine	N/A	Firewood	N/A	No	No	No	No	No	No	No	Yes	No	No
Khos-433	Negative	N/A	N/A	N/A	2021-11-15	TD	13.1319366 -11.9656608 164.68571776946249 7.06	13.13	-11.97	164.69	7.06	Kho	Kho	Malinké	N/A	31.00	Male	Gold digger	N/A	Primary	N/A	Yes	Married	N/A	N/A	N/A	20.00	sheet metal	N/A	Ciment	N/A	Cement	N/A	Tap	N/A	Shared latrine	N/A	Firewood	N/A	No	Yes	No	No	No	No	No	Yes	No	Yes
Khos450	Positive	Tropho	80	PF	2021-11-15	AN	13.1309863 -11.969092 136.7186389467869 5.0	13.13	-11.97	136.72	5.00	Kho	Kho	Malinké	N/A	15.00	Male	Student	N/A	Secondary	N/A	No	N/A	Male	999.00	Married	25.00	sheet metal	N/A	Ciment	N/A	Cement	N/A	Tap	N/A	Shared latrine	N/A	Firewood	N/A	Yes	Yes	Yes	Yes	No	No	No	Yes	No	Yes
Khos036	Negative	N/A	N/A	N/A	2021-11-16	AN	13.132155 -11.969496 147.91040969644806 5.0	13.13	-11.97	147.91	5.00	Kho	Kho	Malinké	N/A	40.00	Female	Gold digger	N/A	None	N/A	No	N/A	Male	999.00	Married	20.00	sheet metal	N/A	Ciment	N/A	Cement	N/A	In-house well	N/A	Shared latrine	N/A	Firewood	N/A	Yes	Yes	No	Yes	No	No	No	Yes	No	Yes
khos097	Negative	N/A	N/A	N/A	2021-11-18	TD	13.1615978 -11.951049 154.72319581087874 7.944	13.16	-11.95	154.72	7.94	Kho	Nia	Malinké	N/A	30.00	Male	Gold digger	N/A	Primary	N/A	No	N/A	Male	70.00	Married	38.00	sheet metal	N/A	Ciment	N/A	Cement	N/A	Tap	N/A	Shared latrine	N/A	Firewood	N/A	No	Yes	Yes	Yes	No	No	No	Yes	No	Yes
Khos473	Negative	N/A	N/A	N/A	2021-11-15	AN	13.1309863 -11.969092 136.7186389467869 5.0	13.13	-11.97	136.72	5.00	Kho	Kho	Malinké	N/A	7.00	Female	Student	N/A	Quranic school	N/A	No	N/A	Male	999.00	Married	8.00	Cement/concrete	N/A	Terre battue/boue	N/A	Cement	N/A	In-house well	N/A	Shared latrine	N/A	Firewood	N/A	Yes	Yes	No	Yes	No	No	No	Yes	No	Yes
Khos-293	Positive	Gameto	N/A	PF	2021-11-16	TD	13.1323271 -11.967238 172.59892157191084 6.055	13.13	-11.97	172.60	6.05	Kho	Kho	Malinké	N/A	20.00	Female	None	household wife	Primary	N/A	No	N/A	Male	46.00	Married	17.00	sheet metal	N/A	Ciment	N/A	Cement	N/A	Tap	N/A	Shared latrine	N/A	Firewood	N/A	No	No	No	Yes	No	No	No	Yes	No	Yes
Khos328	Positive	Tropho	13228	PF	2021-11-18	AN	13.2009706 -11.9329859 114.45834729340447 8.96	13.20	-11.93	114.46	8.96	Kho	Mad	Malinké	N/A	2.00	Female	None	N/A	None	N/A	No	N/A	Male	999.00	Married	65.00	sheet metal	N/A	Ciment	N/A	Cement	N/A	Tap	N/A	Shared latrine	N/A	Firewood	N/A	Yes	Yes	Yes	Yes	No	No	No	Yes	No	Yes
Khos-254	Negative	N/A	N/A	N/A	2021-11-18	TD	13.1620497 -11.9507293 160.20302903593065 7.734	13.16	-11.95	160.20	7.73	Kho	Nia	Malinké	N/A	30.00	Female	None	N/A	Primary	N/A	No	N/A	Male	63.00	Married	40.00	sheet metal	N/A	Ciment	N/A	Cement	N/A	Tap	N/A	Shared latrine	N/A	Firewood	N/A	No	Yes	No	No	No	No	No	Yes	No	Yes
Khos052	Negative	N/A	N/A	N/A	2021-11-17	AN	13.1634531 -11.9485368 105.36162768531152 2599.999	13.16	-11.95	105.36	2600.00	Kho	Lef	Malinké	N/A	2.00	Male	None	N/A	None	N/A	No	N/A	Male	40.00	Married	22.00	sheet metal	N/A	Ciment	N/A	Cement	N/A	Tap	N/A	Shared latrine	N/A	Firewood	N/A	Yes	Yes	No	Yes	No	No	No	Yes	No	No
KHOS-021	Positive	Tropho	5953	PF	2021-11-18	TD	13.03109 -11.964505 153.41404229979955 2.94	13.03	-11.96	153.41	2.94	Kho	Man	Malinké	N/A	3.00	Female	None	N/A	None	N/A	No	N/A	Male	999.00	Married	39.00	sheet metal	N/A	Bambou	N/A	Cement	N/A	Tap	N/A	Shared latrine	N/A	Firewood	N/A	Yes	Yes	No	Yes	No	No	No	Yes	No	No
Khos488	Negative	N/A	N/A	N/A	2021-11-15	AN	13.1309863 -11.969092 136.7186389467869 5.0	13.13	-11.97	136.72	5.00	Kho	Kho	Malinké	N/A	40.00	Male	Gold digger	N/A	None	N/A	Yes	Married	N/A	N/A	N/A	14.00	sheet metal	N/A	Ciment	N/A	Cement	N/A	In-house well	N/A	Shared latrine	N/A	Firewood	N/A	Yes	Yes	No	Yes	No	No	No	Yes	No	Yes
Khos-255	Negative	N/A	N/A	N/A	2021-11-18	TD	13.1620497 -11.9507293 160.20302903593065 7.734	13.16	-11.95	160.20	7.73	Kho	Nia	Malinké	N/A	9.00	Female	Student	N/A	Primary	N/A	No	N/A	Male	63.00	Married	40.00	sheet metal	N/A	Ciment	N/A	Cement	N/A	Tap	N/A	Shared latrine	N/A	Firewood	N/A	No	No	No	No	No	No	No	Yes	No	Yes
KHOS-377	Negative	N/A	N/A	N/A	2021-11-16	TD	13.1321639 -11.9676959 125.40009107588853 96.0	13.13	-11.97	125.40	96.00	Kho	Kho	Malinké	N/A	6.00	Female	Student	N/A	Other	Case des tout petits	No	N/A	Male	999.00	Married	22.00	Cement/concrete	N/A	Bambou	N/A	Cement	N/A	In-house well	N/A	Shared latrine	N/A	Firewood	N/A	Yes	Yes	No	Yes	No	No	Yes	Yes	No	Yes
Khos344	Negative	N/A	N/A	N/A	2021-11-18	AN	13.2009706 -11.9329859 114.45834729340447 8.96	13.20	-11.93	114.46	8.96	Kho	Mad	Malinké	N/A	4.00	Male	None	N/A	None	N/A	No	N/A	Male	999.00	Married	62.00	sheet metal	N/A	Ciment	N/A	Cement	N/A	Tap	N/A	Shared latrine	N/A	Firewood	N/A	Yes	Yes	Yes	Yes	No	No	No	Yes	No	Yes
Khos-431	Negative	N/A	N/A	N/A	2021-11-15	TD	13.1319541 -11.9656744 174.35147292241737 7.659	13.13	-11.97	174.35	7.66	Kho	Kho	Malinké	N/A	15.00	Female	Student	N/A	Primary	N/A	No	N/A	Male	72.00	Married	20.00	sheet metal	N/A	Ciment	N/A	Cement	N/A	Tap	N/A	Shared latrine	N/A	Firewood	N/A	No	Yes	No	No	No	No	No	Yes	No	Yes
Khos-418	Negative	N/A	N/A	N/A	2021-11-15	TD	13.1319772 -11.9658469 181.1064455685198 9.835	13.13	-11.97	181.11	9.84	Kho	Kho	Malinké	N/A	23.00	Female	Gold digger	N/A	Primary	N/A	No	N/A	Male	29.00	Married	3.00	sheet metal	N/A	Ciment	N/A	Cement	N/A	Tap	N/A	Shared latrine	N/A	Firewood	N/A	No	Yes	Yes	No	No	No	No	Yes	No	Yes
KHOS-521	Negative	N/A	N/A	N/A	2021-11-15	TD	13.1328083 -11.9670383 130.16704346315274 1.84	13.13	-11.97	130.17	1.84	Kho	Kho	Malinké	N/A	30.00	Female	Gold digger	N/A	None	N/A	No	N/A	Male	999.00	Married	58.00	sheet metal	N/A	Bambou	N/A	Cement	N/A	Public well	N/A	Shared latrine	N/A	Firewood	N/A	Yes	Yes	No	Yes	No	No	No	Yes	No	No
Khos076	Negative	N/A	N/A	N/A	2021-11-16	AN	13.132155 -11.969496 147.91040969644806 5.0	13.13	-11.97	147.91	5.00	Kho	Kho	Malinké	N/A	33.00	Male	Gold digger	N/A	Quranic school	N/A	No	N/A	Male	81.00	Married	42.00	sheet metal	N/A	Ciment	N/A	Cement	N/A	In-house well	N/A	Shared latrine	N/A	Firewood	N/A	Yes	Yes	Yes	Yes	No	No	No	Yes	No	No
Khos106	Negative	N/A	N/A	N/A	2021-11-17	AN	13.1634531 -11.9485368 105.36162768531152 2599.999	13.16	-11.95	105.36	2600.00	Kho	Lef	Malinké	N/A	70.00	Female	Farmer	N/A	None	N/A	No	N/A	Male	999.00	Married	22.00	sheet metal	N/A	Ciment	N/A	Cement	N/A	Tap	N/A	Shared latrine	N/A	Firewood	N/A	Yes	Yes	No	Yes	No	No	No	Yes	No	No
Khos113	Negative	N/A	N/A	N/A	2021-11-17	AN	13.1634531 -11.9485368 105.36162768531152 2599.999	13.16	-11.95	105.36	2600.00	Kho	Lef	Malinké	N/A	27.00	Female	Farmer	N/A	Primary	N/A	No	N/A	Male	46.00	Married	41.00	sheet metal	N/A	Ciment	N/A	Cement	N/A	Tap	N/A	Shared latrine	N/A	Firewood	N/A	Yes	Yes	No	Yes	No	No	No	Yes	No	No
Khos-439	Negative	N/A	N/A	N/A	2021-11-15	TD	13.1325839 -11.9671734 173.11175734234885 11.104	13.13	-11.97	173.11	11.10	Kho	Kho	Malinké	N/A	3.00	Male	None	N/A	None	N/A	No	N/A	Male	42.00	Married	12.00	sheet metal	N/A	Ciment	N/A	Sand	N/A	Tap	N/A	Shared latrine	N/A	Firewood	N/A	Yes	Yes	Yes	Yes	No	No	No	Yes	No	Yes
KHOS-541	Negative	N/A	N/A	N/A	2021-11-15	TD	13.1328083 -11.9670383 130.16704346315274 1.84	13.13	-11.97	130.17	1.84	Kho	Kho	Malinké	N/A	13.00	Female	Student	N/A	Primary	N/A	No	N/A	Male	36.00	Married	12.00	sheet metal	N/A	Bambou	N/A	Cement	N/A	Public well	N/A	Shared latrine	N/A	Firewood	N/A	Yes	Yes	Yes	Yes	No	No	No	Yes	No	Yes
KHOS-210	Negative	N/A	N/A	N/A	2021-11-17	TD	13.1634531 -11.9485368 78.91396970793015 2599.999	13.16	-11.95	78.91	2600.00	Kho	Lef	Autre	Mossi	32.00	Male	Gold digger	N/A	None	N/A	Yes	Married	N/A	N/A	N/A	4.00	Straw/thatch	N/A	Bamboo	N/A	Cement	N/A	Tap	N/A	Shared latrine	N/A	Firewood	N/A	Yes	No	No	Yes	No	No	No	Yes	No	No
Khos332	Positive	Tropho	1852	PF	2021-11-18	AN	13.2009706 -11.9329859 114.45834729340447 8.96	13.20	-11.93	114.46	8.96	Kho	Mad	Malinké	N/A	3.00	Female	None	N/A	None	N/A	No	N/A	Male	44.00	Married	65.00	sheet metal	N/A	Ciment	N/A	Cement	N/A	Tap	N/A	Shared latrine	N/A	Firewood	N/A	Yes	Yes	Yes	Yes	No	No	No	Yes	No	Yes
KHOS-544	Negative	N/A	N/A	N/A	2021-11-16	TD	13.1329855 -11.9713645 128.95265629817635 1899.999	13.13	-11.97	128.95	1900.00	Kho	Kho	Malinké	N/A	39.00	Female	Farmer	N/A	None	N/A	No	N/A	Male	52.00	Married	35.00	sheet metal	N/A	Bambou	N/A	Cement	N/A	Tap	N/A	Shared latrine	N/A	Firewood	N/A	Yes	Yes	No	Yes	No	No	Yes	Yes	No	Yes
KHOS-575	Negative	N/A	N/A	N/A	2021-11-16	TD	13.1329855 -11.9713645 145.8889467687038 1899.999	13.13	-11.97	145.89	1900.00	Kho	Kho	Malinké	N/A	6.00	Male	Student	N/A	Primary	N/A	No	N/A	Male	999.00	Married	33.00	sheet metal	N/A	Bambou	N/A	Cement	N/A	Tap	N/A	Shared latrine	N/A	Firewood	N/A	Yes	Yes	No	Yes	No	No	No	Yes	No	Yes
Khos-084	Negative	N/A	N/A	N/A	2021-11-17	TD	13.1842181 -11.9307042 144.09781959396528 38.639	13.18	-11.93	144.10	38.64	Kho	Lef	Malinké	N/A	10.00	Male	Student	N/A	Primary	N/A	No	N/A	Male	63.00	Married	30.00	sheet metal	N/A	Ciment	N/A	Cement	N/A	Tap	N/A	Shared latrine	N/A	Firewood	N/A	No	No	No	No	No	No	No	Yes	No	Yes
KHOS-538	Positive	Tropho	504	PF	2021-11-15	TD	13.1328083 -11.9670383 130.16704346315274 1.84	13.13	-11.97	130.17	1.84	Kho	Kho	Malinké	N/A	19.00	Female	None	N/A	Secondary	N/A	No	N/A	Male	36.00	Married	12.00	sheet metal	N/A	Bambou	N/A	Cement	N/A	Public well	N/A	Shared latrine	N/A	Firewood	N/A	Yes	Yes	Yes	Yes	No	No	No	Yes	No	Yes
KHOS-177	Negative	N/A	N/A	N/A	2021-11-17	TD	13.1838829 -11.9302936 78.91396970793015 7.225	13.18	-11.93	78.91	7.22	Kho	Lef	Malinké	N/A	5.00	Male	Student	N/A	Primary	N/A	No	N/A	Male	62.00	Married	30.00	sheet metal	N/A	Bambou	N/A	Cement	N/A	Tap	N/A	Shared latrine	N/A	Firewood	N/A	Yes	Yes	No	Yes	No	No	Yes	Yes	No	Yes
Khos-235	Negative	N/A	N/A	N/A	2021-11-18	TD	13.1615978 -11.951049 154.72319581087874 7.944	13.16	-11.95	154.72	7.94	Kho	Nia	Malinké	N/A	4.00	Male	None	N/A	None	N/A	No	N/A	Male	70.00	Married	38.00	sheet metal	N/A	Ciment	N/A	Cement	N/A	Tap	N/A	Shared latrine	N/A	Firewood	N/A	No	Yes	Yes	Yes	No	No	No	Yes	No	Yes
Khos-419	Negative	N/A	N/A	N/A	2021-11-15	TD	13.1320094 -11.9657716 170.61833749861535 7.93	13.13	-11.97	170.62	7.93	Kho	Kho	Malinké	N/A	1.00	Male	None	N/A	None	N/A	No	N/A	Male	29.00	Married	3.00	sheet metal	N/A	Ciment	N/A	Cement	N/A	Tap	N/A	Shared latrine	N/A	Firewood	N/A	No	Yes	Yes	Yes	No	No	No	Yes	No	Yes
KHOS-161	Negative	N/A	N/A	N/A	2021-11-17	TD	13.1840848 -11.9306829 113.17822020059687 11.2	13.18	-11.93	113.18	11.20	Kho	Lef	Malinké	N/A	50.00	Female	Farmer	N/A	None	N/A	No	N/A	Male	62.00	Married	30.00	sheet metal	N/A	Bambou	N/A	Cement	N/A	Tap	N/A	Shared latrine	N/A	Firewood	N/A	Yes	Yes	No	Yes	No	No	Yes	Yes	No	Yes
KHOS-158	Negative	N/A	N/A	N/A	2021-11-17	TD	13.1839099 -11.9303551 98.93622646970297 2.2	13.18	-11.93	98.94	2.20	Kho	Lef	Malinké	N/A	34.00	Male	Farmer	N/A	Secondary	N/A	No	N/A	Male	62.00	Married	30.00	sheet metal	N/A	Bambou	N/A	Cement	N/A	Tap	N/A	Shared latrine	N/A	Firewood	N/A	Yes	Yes	No	Yes	No	No	Yes	Yes	No	Yes
Khos463	Negative	N/A	N/A	N/A	2021-11-15	AN	13.1309863 -11.969092 136.7186389467869 5.0	13.13	-11.97	136.72	5.00	Kho	Kho	Malinké	N/A	4.00	Male	None	N/A	None	N/A	No	N/A	Male	44.00	Married	14.00	sheet metal	N/A	Terre battue/boue	N/A	Cement	N/A	In-house well	N/A	Shared latrine	N/A	Firewood	N/A	Yes	Yes	Yes	Yes	No	No	No	Yes	No	Yes
Khos-304	Negative	N/A	N/A	N/A	2021-11-16	TD	13.131987 -11.9671869 197.45404233115397 5.533	13.13	-11.97	197.45	5.53	Kho	Kho	Malinké	N/A	4.00	Male	None	N/A	None	N/A	No	N/A	Male	40.00	Married	12.00	sheet metal	N/A	Ciment	N/A	Cement	N/A	Tap	N/A	Shared latrine	N/A	Firewood	N/A	No	No	No	No	No	No	No	Yes	No	Yes
Khos-241	Negative	N/A	N/A	N/A	2021-11-18	TD	13.1616124 -11.9509782 165.49199025224624 4.64	13.16	-11.95	165.49	4.64	Kho	Nia	Malinké	N/A	7.00	Male	Student	N/A	Primary	N/A	No	N/A	Male	57.00	Married	11.00	sheet metal	N/A	Ciment	N/A	Cement	N/A	Tap	N/A	Shared latrine	N/A	Firewood	N/A	No	No	No	No	No	No	No	Yes	No	No
KHOS-213	Negative	N/A	N/A	N/A	2021-11-17	TD	13.1634531 -11.9485368 78.91396970793015 2599.999	13.16	-11.95	78.91	2600.00	Kho	Lef	Malinké	N/A	5.00	Female	Student	N/A	Primary	N/A	No	N/A	Male	62.00	Married	30.00	sheet metal	N/A	Bambou	N/A	Cement	N/A	Tap	N/A	Shared latrine	N/A	Firewood	N/A	Yes	Yes	No	Yes	No	No	Yes	Yes	No	Yes
Khos055	Negative	N/A	N/A	N/A	2021-11-16	AN	13.1330357 -11.9702943 0.0 2299.999	13.13	-11.97	0.00	2300.00	Kho	Kho	Malinké	N/A	1.50	Male	None	N/A	None	N/A	No	N/A	Male	81.00	Married	42.00	sheet metal	N/A	Ciment	N/A	Cement	N/A	In-house well	N/A	Shared latrine	N/A	Firewood	N/A	Yes	Yes	Yes	Yes	No	No	No	Yes	No	No
Khos-289	Negative	N/A	N/A	N/A	2021-11-16	TD	13.1326508 -11.9672108 163.50152546120327 7.193	13.13	-11.97	163.50	7.19	Kho	Kho	Malinké	N/A	15.00	Female	None	Household wife	Primary	N/A	No	N/A	Male	36.00	Married	12.00	sheet metal	N/A	Ciment	N/A	Cement	N/A	Public well	N/A	Shared latrine	N/A	Firewood	N/A	Yes	Yes	Yes	Yes	No	No	No	Yes	No	Yes
Khos-409	Negative	N/A	N/A	N/A	2021-11-15	TD	13.1318578 -11.9657267 168.4464555844907 5.401	13.13	-11.97	168.45	5.40	Kho	Kho	Malinké	N/A	1.00	Male	None	N/A	None	N/A	No	N/A	Male	29.00	Married	5.00	sheet metal	N/A	Ciment	N/A	Cement	N/A	Tap	N/A	Shared latrine	N/A	Firewood	N/A	No	Yes	Yes	Yes	No	No	No	Yes	No	Yes
KHOS-404	Positive	Tropho	55481	PF	2021-11-15	TD	13.13212 -11.9659875 171.56035837927064 8.043	13.13	-11.97	171.56	8.04	Kho	Kho	Malinké	N/A	9.00	Male	Student	N/A	Primary	N/A	No	N/A	Male	72.00	Married	20.00	sheet metal	N/A	Ciment	N/A	Cement	N/A	Tap	N/A	Shared latrine	N/A	Firewood	N/A	Yes	Yes	Yes	Yes	No	No	No	Yes	No	Yes
Khos077	Negative	N/A	N/A	N/A	2021-11-16	AN	13.132155 -11.969496 147.91040969644806 5.0	13.13	-11.97	147.91	5.00	Kho	Kho	Malinké	N/A	3.00	Male	None	N/A	None	N/A	No	N/A	Male	81.00	Married	42.00	sheet metal	N/A	Ciment	N/A	Cement	N/A	In-house well	N/A	Shared latrine	N/A	Firewood	N/A	Yes	Yes	Yes	Yes	No	No	No	Yes	No	No
KHOS-170	Negative	N/A	N/A	N/A	2021-11-17	TD	13.1838829 -11.9302936 78.91396970793015 7.225	13.18	-11.93	78.91	7.22	Kho	Lef	Malinké	N/A	30.00	Male	Gold digger	N/A	Secondary	N/A	No	N/A	Male	62.00	Married	30.00	sheet metal	N/A	Bambou	N/A	Cement	N/A	Tap	N/A	Shared latrine	N/A	Firewood	N/A	Yes	Yes	No	Yes	No	No	Yes	Yes	No	Yes
Khos345	Negative	N/A	N/A	N/A	2021-11-18	AN	13.2009706 -11.9329859 114.45834729340447 8.96	13.20	-11.93	114.46	8.96	Kho	Mad	Malinké	N/A	2.00	Male	None	N/A	None	N/A	No	N/A	Male	999.00	Married	130.00	Straw/thatch	N/A	Clay/mud	N/A	Cement	N/A	Tap	N/A	Shared latrine	N/A	Firewood	N/A	Yes	Yes	Yes	Yes	No	No	No	No	No	Yes
Khos355	Positive	Tropho	48	PF	2021-11-18	AN	13.2009706 -11.9329859 114.45834729340447 8.96	13.20	-11.93	114.46	8.96	Kho	Mad	Malinké	N/A	60.00	Female	Farmer	N/A	Quranic school	N/A	No	N/A	Male	44.00	Married	45.00	sheet metal	N/A	Ciment	N/A	Cement	N/A	Tap	N/A	Shared latrine	N/A	Firewood	N/A	Yes	Yes	No	Yes	No	No	No	Yes	No	Yes
Khos040	Positive	Tropho	288	PF	2021-11-16	AN	13.132155 -11.969496 147.91040969644806 5.0	13.13	-11.97	147.91	5.00	Kho	Kho	Malinké	N/A	9.00	Female	Student	N/A	Primary	N/A	No	N/A	Male	999.00	Married	18.00	sheet metal	N/A	Ciment	N/A	Cement	N/A	Tap	N/A	Shared latrine	N/A	Firewood	N/A	Yes	Yes	Yes	Yes	No	No	No	Yes	No	Yes
Khos469	Negative	N/A	N/A	N/A	2021-11-15	AN	13.1309863 -11.969092 136.7186389467869 5.0	13.13	-11.97	136.72	5.00	Kho	Kho	Malinké	N/A	55.00	Male	Gold digger	N/A	None	N/A	No	N/A	Male	44.00	Married	14.00	sheet metal	N/A	Ciment	N/A	Cement	N/A	In-house well	N/A	Shared latrine	N/A	Firewood	N/A	Yes	Yes	Yes	Yes	No	No	No	No	No	Yes
Khos122	Negative	N/A	N/A	N/A	2021-11-17	AN	13.1634531 -11.9485368 105.36162768531152 2599.999	13.16	-11.95	105.36	2600.00	Kho	Lef	Malinké	N/A	39.00	Female	Farmer	N/A	Primary	N/A	No	N/A	Male	46.00	Married	42.00	sheet metal	N/A	Ciment	N/A	Cement	N/A	Tap	N/A	Shared latrine	N/A	Firewood	N/A	Yes	Yes	No	Yes	No	No	No	Yes	No	No
Khos317	Negative	N/A	N/A	N/A	2021-11-18	AN	13.2009706 -11.9329859 114.45834729340447 8.96	13.20	-11.93	114.46	8.96	Kho	Mad	Malinké	N/A	44.00	Male	Farmer	N/A	Primary	N/A	Yes	Married	N/A	N/A	N/A	65.00	sheet metal	N/A	Ciment	N/A	Cement	N/A	Tap	N/A	Shared latrine	N/A	Firewood	N/A	Yes	No	No	Yes	No	No	No	Yes	No	Yes
Khos-096	Positive	Tropho	5560	PF	2021-11-18	TD	13.1615769 -11.9504425 158.30190566994924 3.809	13.16	-11.95	158.30	3.81	Kho	Nia	Malinké	N/A	18.00	Female	Gold digger	N/A	Primary	N/A	No	N/A	Male	70.00	Married	38.00	sheet metal	N/A	Ciment	N/A	Cement	N/A	Tap	N/A	Shared latrine	N/A	Firewood	N/A	No	Yes	Yes	Yes	No	No	No	Yes	No	Yes
Khos-475	Negative	N/A	N/A	N/A	2021-11-15	AN	13.1309863 -11.969092 136.7186389467869 5.0	13.13	-11.97	136.72	5.00	Kho	Kho	Malinké	N/A	9.00	Male	Student	N/A	Primary	N/A	No	N/A	Male	44.00	Married	14.00	sheet metal	N/A	Ciment	N/A	Cement	N/A	In-house well	N/A	Shared latrine	N/A	Firewood	N/A	Yes	No	Yes	Yes	No	No	No	No	No	Yes
Khos-102	Negative	N/A	N/A	N/A	2021-11-18	TD	13.1615978 -11.951049 154.72319581087874 7.944	13.16	-11.95	154.72	7.94	Kho	Nia	Malinké	N/A	5.00	Male	None	N/A	None	N/A	No	N/A	Male	70.00	Married	38.00	sheet metal	N/A	Ciment	N/A	Cement	N/A	Tap	N/A	Shared latrine	N/A	Firewood	N/A	No	Yes	Yes	Yes	No	No	No	Yes	No	Yes
KHOS-380	Negative	N/A	N/A	N/A	2021-11-16	TD	13.1321312 -11.9676242 132.5475389008768 9.8	13.13	-11.97	132.55	9.80	Kho	Kho	Malinké	N/A	6.00	Male	Student	N/A	Other	Case des tout petits	No	N/A	Male	999.00	Married	22.00	Cement/concrete	N/A	Bambou	N/A	Cement	N/A	In-house well	N/A	Shared latrine	N/A	Firewood	N/A	Yes	Yes	No	Yes	No	No	Yes	Yes	No	Yes
Khos-242	Negative	N/A	N/A	N/A	2021-11-18	TD	13.1616124 -11.9509782 165.49199025224624 4.64	13.16	-11.95	165.49	4.64	Kho	Nia	Malinké	N/A	11.00	Male	Student	N/A	Primary	N/A	No	N/A	Male	57.00	Married	11.00	sheet metal	N/A	Ciment	N/A	Cement	N/A	Tap	N/A	Shared latrine	N/A	Firewood	N/A	No	No	No	No	No	No	No	Yes	No	No
Khos-245	Negative	N/A	N/A	N/A	2021-11-18	TD	13.1616124 -11.9509782 165.49199025224624 4.64	13.16	-11.95	165.49	4.64	Kho	Nia	Malinké	N/A	6.00	Male	Student	N/A	Primary	N/A	No	N/A	Male	66.00	Married	40.00	sheet metal	N/A	Ciment	N/A	Cement	N/A	Tap	N/A	Shared latrine	N/A	Firewood	N/A	No	No	No	No	No	No	No	Yes	No	Yes
KHOS-191	Positive	Tropho	464	PF	2021-11-18	TD	13.0309617 -11.9646133 168.9159595735469 2.16	13.03	-11.96	168.92	2.16	Kho	Man	Malinké	N/A	16.00	Male	Farmer	N/A	Secondary	N/A	No	N/A	Male	45.00	Married	27.00	Straw/thatch	N/A	Bamboo	N/A	Cement	N/A	Tap	N/A	Shared latrine	N/A	Firewood	N/A	Yes	No	Yes	Yes	No	No	No	Yes	No	Yes
Khos-267	Negative	N/A	N/A	N/A	2021-11-18	TD	13.1620497 -11.9507293 160.20302903593065 7.734	13.16	-11.95	160.20	7.73	Kho	Nia	Malinké	N/A	12.00	Male	Student	N/A	Primary	N/A	No	N/A	Male	63.00	Married	40.00	sheet metal	N/A	Ciment	N/A	Cement	N/A	Tap	N/A	Shared latrine	N/A	Firewood	N/A	No	No	No	No	No	No	No	No	No	Yes
Khos346	Negative	N/A	N/A	N/A	2021-11-18	AN	13.2009706 -11.9329859 114.45834729340447 8.96	13.20	-11.93	114.46	8.96	Kho	Mad	Malinké	N/A	30.00	Female	Farmer	N/A	None	N/A	No	N/A	Male	999.00	Married	45.00	Straw/thatch	N/A	Wood/boards	N/A	Sand	N/A	Tap	N/A	Shared latrine	N/A	Firewood	N/A	Yes	Yes	No	Yes	No	No	No	Yes	No	Yes
Khos465	Negative	N/A	N/A	N/A	2021-11-15	AN	13.1309863 -11.969092 136.7186389467869 5.0	13.13	-11.97	136.72	5.00	Kho	Kho	Malinké	N/A	30.00	Female	None	household wife	None	N/A	No	N/A	Male	44.00	Married	14.00	sheet metal	N/A	Ciment	N/A	Cement	N/A	In-house well	N/A	Shared latrine	N/A	Firewood	N/A	Yes	No	Yes	Yes	No	No	No	Yes	No	Yes
Khos031	Negative	N/A	N/A	N/A	2021-11-16	AN	13.132155 -11.969496 147.91040969644806 5.0	13.13	-11.97	147.91	5.00	Kho	Kho	Malinké	N/A	26.00	Female	None	Household wife	Primary	N/A	No	N/A	Male	999.00	Married	20.00	sheet metal	N/A	Ciment	N/A	Cement	N/A	Tap	N/A	Shared latrine	N/A	Firewood	N/A	Yes	Yes	No	No	No	No	No	Yes	No	Yes
KHOS-520	Negative	N/A	N/A	N/A	2021-11-15	TD	13.1318967 -11.96599 120.61888247795706 1.24	13.13	-11.97	120.62	1.24	Kho	Kho	Malinké	N/A	12.00	Female	Student	N/A	Primary	N/A	No	N/A	Male	999.00	Married	12.00	Straw/thatch	N/A	Bamboo	N/A	Cement	N/A	Tap	N/A	Shared latrine	N/A	Firewood	N/A	Yes	Yes	No	Yes	No	No	Yes	Yes	No	No
KHOS-024	Negative	N/A	N/A	N/A	2021-11-18	TD	13.03109 -11.964505 153.41404229979955 2.94	13.03	-11.96	153.41	2.94	Kho	Man	Malinké	N/A	19.00	Female	None	N/A	Secondary	N/A	No	N/A	Male	999.00	Married	39.00	sheet metal	N/A	Bambou	N/A	Cement	N/A	Tap	N/A	Shared latrine	N/A	Firewood	N/A	Yes	Yes	No	Yes	No	No	No	Yes	No	No
Khos313	Negative	N/A	N/A	N/A	2021-11-18	AN	13.1620294 -11.9496506 116.20225215078973 3.86	13.16	-11.95	116.20	3.86	Kho	Mad	Malinké	N/A	45.00	Female	Farmer	N/A	None	N/A	No	N/A	Male	999.00	Married	60.00	sheet metal	N/A	Ciment	N/A	Cement	N/A	Tap	N/A	Shared latrine	N/A	Firewood	N/A	Yes	No	Yes	Yes	No	No	No	Yes	Yes	Yes
KHOS-004	Negative	N/A	N/A	N/A	2021-11-18	TD	13.0309017 -11.9646483 158.41864216362134 1.56	13.03	-11.96	158.42	1.56	Kho	Man	Malinké	N/A	70.00	Female	None	N/A	None	N/A	No	N/A	Male	45.00	Married	26.00	Straw/thatch	N/A	Bamboo	N/A	Cement	N/A	Tap	N/A	Shared latrine	N/A	Firewood	N/A	Yes	No	Yes	Yes	No	No	No	Yes	No	Yes
KHOS-411	Negative	N/A	N/A	N/A	2021-11-15	TD	13.1318578 -11.9657267 168.4464555844907 5.401	13.13	-11.97	168.45	5.40	Kho	Kho	Malinké	N/A	21.00	Female	None	household wife	Primary	N/A	No	N/A	Male	29.00	Married	5.00	sheet metal	N/A	Ciment	N/A	Cement	N/A	Tap	N/A	Shared latrine	N/A	Firewood	N/A	No	Yes	Yes	Yes	No	No	Yes	Yes	No	Yes
Khos325	Negative	N/A	N/A	N/A	2021-11-18	AN	13.2009706 -11.9329859 114.45834729340447 8.96	13.20	-11.93	114.46	8.96	Kho	Mad	Malinké	N/A	3.00	Male	None	N/A	None	N/A	No	N/A	Male	44.00	Married	65.00	sheet metal	N/A	Ciment	N/A	Cement	N/A	Tap	N/A	Shared latrine	N/A	Firewood	N/A	Yes	Yes	Yes	Yes	No	No	No	Yes	No	Yes
KHOS-008	Negative	N/A	N/A	N/A	2021-11-18	TD	13.0309017 -11.9646483 158.41864216362134 1.56	13.03	-11.96	158.42	1.56	Kho	Man	Malinké	N/A	23.00	Female	None	N/A	Primary	N/A	No	N/A	Male	45.00	Married	26.00	Straw/thatch	N/A	Bamboo	N/A	Cement	N/A	Tap	N/A	Shared latrine	N/A	Firewood	N/A	Yes	No	Yes	Yes	No	No	No	Yes	No	Yes
KHOS-506	Negative	N/A	N/A	N/A	2021-11-15	TD	13.1323923 -11.9656979 128.66735036887084 11.5	13.13	-11.97	128.67	11.50	Kho	Kho	Malinké	N/A	1.00	Female	None	N/A	None	N/A	No	N/A	Male	57.00	Married	17.00	Cement/concrete	N/A	Ciment	N/A	Cement	N/A	Tap	N/A	Shared latrine	N/A	Firewood	N/A	Yes	Yes	No	Yes	No	No	No	Yes	No	No
KHOS-183	Positive	Tropho	25926	PF	2021-11-18	TD	13.03109 -11.964505 153.41404229979955 2.94	13.03	-11.96	153.41	2.94	Kho	Man	Malinké	N/A	8.00	Male	Student	N/A	Primary	N/A	No	N/A	Male	999.00	Married	39.00	sheet metal	N/A	Bambou	N/A	Cement	N/A	Tap	N/A	Shared latrine	N/A	Firewood	N/A	Yes	Yes	No	Yes	No	No	No	Yes	No	No
KHOS-505	Positive	Tropho	9240	PF	2021-11-15	TD	13.1323923 -11.9656979 128.66735036887084 11.5	13.13	-11.97	128.67	11.50	Kho	Kho	Malinké	N/A	5.00	Male	Student	N/A	Other	Case des tout petits	No	N/A	Male	57.00	Married	17.00	Cement/concrete	N/A	Ciment	N/A	Cement	N/A	Tap	N/A	Shared latrine	N/A	Firewood	N/A	Yes	Yes	No	Yes	No	No	No	Yes	No	No
Khos144	Negative	N/A	N/A	N/A	2021-11-17	AN	13.1839817 -11.9313967 82.4935636756112 1335.659	13.18	-11.93	82.49	1335.66	Kho	Lef	Malinké	N/A	8.00	Male	Student	N/A	Primary	N/A	No	N/A	Male	999.00	Married	20.00	Straw/thatch	N/A	Clay/mud	N/A	Cement	N/A	Tap	N/A	Shared latrine	N/A	Firewood	N/A	Yes	Yes	Yes	Yes	No	No	No	Yes	No	Yes
Khos056	Negative	N/A	N/A	N/A	2021-11-16	AN	13.1330357 -11.9702943 0.0 2299.999	13.13	-11.97	0.00	2300.00	Kho	Kho	Malinké	N/A	26.00	Male	Farmer	N/A	Secondary	N/A	No	N/A	Male	81.00	Married	42.00	sheet metal	N/A	Ciment	N/A	Cement	N/A	In-house well	N/A	Shared latrine	N/A	Firewood	N/A	Yes	Yes	Yes	Yes	No	No	No	Yes	No	No
Khos-436	Negative	N/A	N/A	N/A	2021-11-15	TD	13.1319366 -11.9656608 164.68571776946249 7.06	13.13	-11.97	164.69	7.06	Kho	Kho	Malinké	N/A	26.00	Female	vendor/trader	N/A	Primary	N/A	No	N/A	Male	28.00	Married	5.00	sheet metal	N/A	Ciment	N/A	Cement	N/A	Tap	N/A	Shared latrine	N/A	Firewood	N/A	No	Yes	No	Yes	No	No	No	Yes	No	Yes
Khos-249	Negative	N/A	N/A	N/A	2021-11-18	TD	13.1616124 -11.9509782 165.49199025224624 4.64	13.16	-11.95	165.49	4.64	Kho	Nia	Malinké	N/A	9.00	Male	Student	N/A	Primary	N/A	No	N/A	Male	63.00	Married	40.00	sheet metal	N/A	Ciment	N/A	Cement	N/A	Tap	N/A	Shared latrine	N/A	Firewood	N/A	No	Yes	No	No	No	No	No	Yes	No	Yes
KHOS-387	Negative	N/A	N/A	N/A	2021-11-16	TD	13.1321312 -11.9676242 132.5475389008768 9.8	13.13	-11.97	132.55	9.80	Kho	Kho	Malinké	N/A	8.00	Female	Student	N/A	Primary	N/A	No	N/A	Male	999.00	Married	22.00	Cement/concrete	N/A	Bambou	N/A	Cement	N/A	In-house well	N/A	Shared latrine	N/A	Firewood	N/A	Yes	Yes	No	Yes	No	No	Yes	Yes	No	Yes
Khos-398	Negative	N/A	N/A	N/A	2021-11-15	TD	13.13212 -11.9659875 171.56035837927064 8.043	13.13	-11.97	171.56	8.04	Kho	Kho	Malinké	N/A	6.00	Male	Student	N/A	Primary	N/A	No	N/A	Male	44.00	Married	20.00	sheet metal	N/A	Ciment	N/A	Cement	N/A	Tap	N/A	Shared latrine	N/A	Firewood	N/A	No	No	No	No	No	No	No	Yes	Yes	Yes
khos048	Negative	N/A	N/A	N/A	2021-11-17	AN	13.1634531 -11.9485368 105.05750315323387 2599.999	13.16	-11.95	105.06	2600.00	Kho	Lef	Malinké	N/A	61.00	Female	Farmer	N/A	None	N/A	No	N/A	Male	40.00	Married	22.00	sheet metal	N/A	Ciment	N/A	Cement	N/A	Tap	N/A	Shared latrine	N/A	Firewood	N/A	Yes	No	No	Yes	No	No	No	Yes	No	No
KHOS-190	Negative	N/A	N/A	N/A	2021-11-18	TD	13.0312494 -11.9637909 144.63591686011526 5.5	13.03	-11.96	144.64	5.50	Kho	Man	Malinké	N/A	5.00	Female	None	N/A	None	N/A	No	N/A	Male	31.00	Married	18.00	sheet metal	N/A	Bambou	N/A	Cement	N/A	Tap	N/A	Shared latrine	N/A	Firewood	N/A	No	Yes	No	Yes	No	No	No	Yes	No	Yes
Khos-094	Negative	N/A	N/A	N/A	2021-11-17	TD	13.1842181 -11.9307042 144.09781959396528 38.639	13.18	-11.93	144.10	38.64	Kho	Lef	Malinké	N/A	65.00	Male	Farmer	N/A	None	N/A	Yes	Married	N/A	N/A	N/A	3.00	Straw/thatch	N/A	Clay/mud	N/A	Cement	N/A	Tap	N/A	Shared latrine	N/A	Firewood	N/A	Yes	No	No	No	No	No	No	Yes	No	Yes
Khos-290	Positive	Tropho	9273	PF	2021-11-16	TD	13.1326508 -11.9672108 163.50152546120327 7.193	13.13	-11.97	163.50	7.19	Kho	Kho	Malinké	N/A	9.00	Female	Student	N/A	Primary	N/A	No	N/A	Male	36.00	Married	9.00	sheet metal	N/A	Ciment	N/A	Cement	N/A	Tap	N/A	Shared latrine	N/A	Firewood	N/A	No	No	No	Yes	No	No	No	Yes	No	Yes
Khos-300	Negative	N/A	N/A	N/A	2021-11-16	TD	13.1319622 -11.9671872 191.79004437152616 4.533	13.13	-11.97	191.79	4.53	Kho	Kho	Malinké	N/A	20.00	Female	None	household wife	Primary	N/A	No	N/A	Male	35.00	Married	4.00	sheet metal	N/A	Ciment	N/A	Cement	N/A	Tap	N/A	Shared latrine	N/A	Firewood	N/A	Yes	No	No	Yes	No	No	No	Yes	No	No
KHOS-581	Negative	N/A	N/A	N/A	2021-11-16	TD	13.1329855 -11.9713645 108.6634423133835 1899.999	13.13	-11.97	108.66	1900.00	Kho	Kho	Autre	bambara	38.00	Female	None	N/A	None	N/A	No	N/A	Male	999.00	Married	33.00	sheet metal	N/A	Bambou	N/A	Cement	N/A	Tap	N/A	Shared latrine	N/A	Firewood	N/A	Yes	Yes	No	Yes	No	No	No	Yes	No	Yes
Khos478	Negative	N/A	N/A	N/A	2021-11-15	AN	13.1309863 -11.969092 136.7186389467869 5.0	13.13	-11.97	136.72	5.00	Kho	Kho	Malinké	N/A	7.00	Male	Student	N/A	Primary	N/A	No	N/A	Male	999.00	Married	15.00	sheet metal	N/A	Ciment	N/A	Cement	N/A	In-house well	N/A	Shared latrine	N/A	Firewood	N/A	Yes	Yes	No	Yes	No	No	No	Yes	No	Yes
Khos066	Negative	N/A	N/A	N/A	2021-11-16	AN	13.132155 -11.969496 147.91040969644806 5.0	13.13	-11.97	147.91	5.00	Kho	Kho	Malinké	N/A	17.00	Female	None	N/A	None	N/A	No	N/A	Male	81.00	Married	42.00	sheet metal	N/A	Ciment	N/A	Cement	N/A	In-house well	N/A	Shared latrine	N/A	Firewood	N/A	Yes	Yes	Yes	Yes	No	No	No	Yes	No	No
KHOS-026	Positive	Tropho	96	PF	2021-11-18	TD	13.03109 -11.964505 153.41404229979955 2.94	13.03	-11.96	153.41	2.94	Kho	Man	Malinké	N/A	10.00	Male	Student	N/A	Primary	N/A	No	N/A	Male	999.00	Married	39.00	sheet metal	N/A	Bambou	N/A	Cement	N/A	Tap	N/A	Shared latrine	N/A	Firewood	N/A	Yes	Yes	No	Yes	No	No	No	Yes	No	No
Khos071	Negative	N/A	N/A	N/A	2021-11-16	AN	13.132155 -11.969496 147.91040969644806 5.0	13.13	-11.97	147.91	5.00	Kho	Kho	Malinké	N/A	7.00	Female	Student	N/A	Primary	N/A	No	N/A	Male	81.00	Married	42.00	sheet metal	N/A	Ciment	N/A	Cement	N/A	In-house well	N/A	Shared latrine	N/A	Firewood	N/A	Yes	Yes	Yes	Yes	No	No	No	Yes	No	No
Khos493	Positive	Tropho	42000	PF	2021-11-16	AN	13.1330357 -11.9702943 0.0 2299.999	13.13	-11.97	0.00	2300.00	Kho	Kho	Malinké	N/A	9.00	Male	Student	N/A	Primary	N/A	No	N/A	Male	81.00	Married	42.00	sheet metal	N/A	Ciment	N/A	Cement	N/A	In-house well	N/A	Shared latrine	N/A	Firewood	N/A	Yes	Yes	Yes	Yes	No	No	No	No	No	No
Khos032	Positive	Tropho	11485	PF	2021-11-16	AN	13.132155 -11.969496 147.91040969644806 5.0	13.13	-11.97	147.91	5.00	Kho	Kho	Malinké	N/A	12.00	Female	Student	N/A	Quranic school	N/A	No	N/A	Female	999.00	Married	20.00	sheet metal	N/A	Ciment	N/A	Cement	N/A	In-house well	N/A	Shared latrine	N/A	Firewood	N/A	Yes	Yes	No	Yes	No	No	No	Yes	No	Yes
Khos-271	Negative	N/A	N/A	N/A	2021-11-18	TD	13.1620497 -11.9507293 160.20302903593065 7.734	13.16	-11.95	160.20	7.73	Kho	Nia	Malinké	N/A	63.00	Female	None	N/A	None	N/A	No	N/A	Male	63.00	Married	40.00	sheet metal	N/A	Ciment	N/A	Cement	N/A	Tap	N/A	Shared latrine	N/A	Firewood	N/A	No	No	No	No	No	No	No	Yes	No	Yes
KHOS-503	Negative	N/A	N/A	N/A	2021-11-15	TD	13.1323923 -11.9656979 128.66735036887084 11.5	13.13	-11.97	128.67	11.50	Kho	Kho	Malinké	N/A	5.00	Male	Student	N/A	Other	Case des tout petits	No	N/A	Male	57.00	Married	17.00	Cement/concrete	N/A	Ciment	N/A	Cement	N/A	Tap	N/A	Shared latrine	N/A	Firewood	N/A	Yes	Yes	No	Yes	No	No	No	Yes	No	No
KHOS-410	Negative	N/A	N/A	N/A	2021-11-15	TD	13.1318578 -11.9657267 168.4464555844907 5.401	13.13	-11.97	168.45	5.40	Kho	Kho	Malinké	N/A	8.00	Female	Student	N/A	Primary	N/A	No	N/A	Male	29.00	Married	5.00	sheet metal	N/A	Ciment	N/A	Cement	N/A	Tap	N/A	Shared latrine	N/A	Firewood	N/A	No	Yes	Yes	Yes	No	No	Yes	Yes	No	Yes
KHOS-211	Positive	Tropho	25952	PF	2021-11-17	TD	13.1634531 -11.9485368 78.91396970793015 2599.999	13.16	-11.95	78.91	2600.00	Kho	Lef	Malinké	N/A	12.00	Female	Student	N/A	Primary	N/A	No	N/A	Male	62.00	Married	30.00	sheet metal	N/A	Bambou	N/A	Cement	N/A	Tap	N/A	Shared latrine	N/A	Firewood	N/A	Yes	Yes	No	Yes	No	No	Yes	Yes	No	Yes
Khos-085	Positive	Tropho	720	PF	2021-11-17	TD	13.1842181 -11.9307042 144.09781959396528 38.639	13.18	-11.93	144.10	38.64	Kho	Lef	Malinké	N/A	16.00	Female	Student	N/A	Primary	N/A	No	N/A	Male	63.00	Married	30.00	sheet metal	N/A	Ciment	N/A	Cement	N/A	Tap	N/A	Shared latrine	N/A	Firewood	N/A	No	No	No	No	No	No	No	Yes	No	Yes
KHOS-373	Positive	Tropho	3280	PF	2021-11-16	TD	13.1337105 -11.9710077 131.40403955821873 2200.0	13.13	-11.97	131.40	2200.00	Kho	Kho	Malinké	N/A	5.00	Female	Student	N/A	Other	Case des tout petits	No	N/A	Male	52.00	Married	52.00	sheet metal	N/A	Bambou	N/A	Cement	N/A	Tap	N/A	Shared latrine	N/A	Firewood	N/A	Yes	Yes	No	Yes	No	No	Yes	Yes	No	Yes
Khos121	Positive	Tropho	368	PF	2021-11-17	AN	13.1634531 -11.9485368 105.36162768531152 2599.999	13.16	-11.95	105.36	2600.00	Kho	Lef	Malinké	N/A	12.00	Female	Student	N/A	Primary	N/A	No	N/A	Male	46.00	Married	42.00	sheet metal	N/A	Ciment	N/A	Cement	N/A	Tap	N/A	Shared latrine	N/A	Firewood	N/A	Yes	Yes	No	Yes	No	No	No	Yes	No	No
Khos-250	Negative	N/A	N/A	N/A	2021-11-18	TD	13.1620497 -11.9507293 160.20302903593065 7.734	13.16	-11.95	160.20	7.73	Kho	Nia	Malinké	N/A	9.00	Male	Student	N/A	Primary	N/A	No	N/A	Male	38.00	Married	12.00	sheet metal	N/A	Ciment	N/A	Cement	N/A	Tap	N/A	Shared latrine	N/A	Firewood	N/A	No	No	No	No	No	No	No	No	No	Yes
Khos321	Positive	Tropho	44000	PF	2021-11-18	AN	13.2009706 -11.9329859 114.45834729340447 8.96	13.20	-11.93	114.46	8.96	Kho	Mad	Malinké	N/A	5.00	Female	None	N/A	None	N/A	No	N/A	Male	44.00	Married	65.00	sheet metal	N/A	Ciment	N/A	Cement	N/A	Tap	N/A	Shared latrine	N/A	Firewood	N/A	Yes	Yes	Yes	Yes	No	No	No	Yes	No	Yes
KHOS-375	Negative	N/A	N/A	N/A	2021-11-16	TD	13.1337105 -11.9710077 131.40403955821873 2200.0	13.13	-11.97	131.40	2200.00	Kho	Kho	Malinké	N/A	1.00	Male	None	N/A	None	N/A	No	N/A	Male	999.00	Married	22.00	Cement/concrete	N/A	Bambou	N/A	Cement	N/A	In-house well	N/A	Shared latrine	N/A	Firewood	N/A	Yes	Yes	No	Yes	No	No	Yes	Yes	No	Yes
Khos-413	Negative	N/A	N/A	N/A	2021-11-15	TD	13.1319772 -11.9658469 181.1064455685198 9.835	13.13	-11.97	181.11	9.84	Kho	Kho	Malinké	N/A	3.00	Female	None	N/A	None	N/A	No	N/A	Male	72.00	Married	20.00	sheet metal	N/A	Ciment	N/A	Cement	N/A	Tap	N/A	Shared latrine	N/A	Firewood	N/A	No	Yes	Yes	Yes	No	No	No	Yes	No	Yes
Khos063	Negative	N/A	N/A	N/A	2021-11-16	AN	13.1330357 -11.9702943 0.0 2299.999	13.13	-11.97	0.00	2300.00	Kho	Kho	Malinké	N/A	1.50	Male	None	N/A	None	N/A	No	N/A	Male	81.00	Married	42.00	sheet metal	N/A	Ciment	N/A	Cement	N/A	In-house well	N/A	Shared latrine	N/A	Firewood	N/A	Yes	Yes	Yes	Yes	No	No	No	Yes	No	No
khos561	Positive	Tropho	160	PF	2021-11-17	TD	13.1842181 -11.9307042 144.09781959396528 38.639	13.18	-11.93	144.10	38.64	Kho	Lef	Malinké	N/A	18.00	Male	Gold digger	N/A	Primary	N/A	No	N/A	Male	62.00	Married	30.00	sheet metal	N/A	Ciment	N/A	Cement	N/A	Tap	N/A	Shared latrine	N/A	Firewood	N/A	No	No	No	No	No	No	No	Yes	No	Yes
KHOS-022	Negative	N/A	N/A	N/A	2021-11-18	TD	13.03109 -11.964505 153.41404229979955 2.94	13.03	-11.96	153.41	2.94	Kho	Man	Malinké	N/A	3.00	Female	None	N/A	None	N/A	No	N/A	Male	999.00	Married	39.00	sheet metal	N/A	Bambou	N/A	Cement	N/A	Tap	N/A	Shared latrine	N/A	Firewood	N/A	Yes	Yes	No	Yes	No	No	No	Yes	No	No
Khos-412	Negative	N/A	N/A	N/A	2021-11-15	TD	13.1319575 -11.9658416 180.50111449263412 10.112	13.13	-11.97	180.50	10.11	Kho	Kho	Malinké	N/A	5.00	Female	Student	N/A	Primary	N/A	No	N/A	Male	30.00	Married	3.00	sheet metal	N/A	Ciment	N/A	Cement	N/A	Tap	N/A	Shared latrine	N/A	Firewood	N/A	No	Yes	No	Yes	No	No	No	Yes	No	No
KHOS-522	Negative	N/A	N/A	N/A	2021-11-15	TD	13.1328083 -11.9670383 130.16704346315274 1.84	13.13	-11.97	130.17	1.84	Kho	Kho	Malinké	N/A	14.00	Female	None	N/A	Secondary	N/A	No	N/A	Male	999.00	Married	58.00	sheet metal	N/A	Bambou	N/A	Cement	N/A	Public well	N/A	Shared latrine	N/A	Firewood	N/A	Yes	Yes	No	Yes	No	No	No	Yes	No	No
Khos147	Negative	N/A	N/A	N/A	2021-11-17	AN	13.1634364 -11.9488934 82.4935636756112 2599.999	13.16	-11.95	82.49	2600.00	Kho	Lef	Malinké	N/A	7.00	Male	Student	N/A	Primary	N/A	No	N/A	Male	999.00	Married	20.00	Straw/thatch	N/A	Clay/mud	N/A	Cement	N/A	Tap	N/A	Shared latrine	N/A	Firewood	N/A	Yes	Yes	Yes	Yes	No	No	No	No	No	Yes
KHOS-370	Negative	N/A	N/A	N/A	2021-11-16	TD	13.1337105 -11.9710077 131.40403955821873 2200.0	13.13	-11.97	131.40	2200.00	Kho	Kho	Malinké	N/A	9.00	Male	Student	N/A	Primary	N/A	No	N/A	Male	52.00	Married	35.00	sheet metal	N/A	Bambou	N/A	Cement	N/A	Tap	N/A	Shared latrine	N/A	Firewood	N/A	Yes	Yes	No	Yes	No	No	Yes	Yes	No	Yes
Khos051	Positive	Tropho	528	PF	2021-11-17	AN	13.1836527 -11.9313799 105.36162768531152 4.74	13.18	-11.93	105.36	4.74	Kho	Lef	Malinké	N/A	25.00	Female	None	Household wife	Primary	N/A	No	N/A	Male	40.00	Married	22.00	sheet metal	N/A	Ciment	N/A	Cement	N/A	Tap	N/A	Shared latrine	N/A	Firewood	N/A	Yes	Yes	No	Yes	No	No	No	Yes	No	No
KHOS-198	Negative	N/A	N/A	N/A	2021-11-18	TD	13.0309433 -11.9649683 162.47094545404875 1.54	13.03	-11.96	162.47	1.54	Kho	Man	Malinké	N/A	4.00	Female	None	N/A	None	N/A	No	N/A	Male	999.00	Married	30.00	sheet metal	N/A	Bambou	N/A	Cement	N/A	Tap	N/A	Shared latrine	N/A	Firewood	N/A	Yes	Yes	No	Yes	No	No	No	Yes	No	Yes
KHOS-181	Positive	Tropho	80	PF	2021-11-17	TD	13.1838829 -11.9302936 78.91396970793015 7.225	13.18	-11.93	78.91	7.22	Kho	Lef	Malinké	N/A	32.00	Male	Other	Autre_occu_parti	Secondary	N/A	No	N/A	Male	62.00	Married	30.00	sheet metal	N/A	Bambou	N/A	Cement	N/A	Tap	N/A	Shared latrine	N/A	Firewood	N/A	Yes	Yes	No	Yes	No	No	Yes	Yes	No	Yes
Khos349	Negative	N/A	N/A	N/A	2021-11-18	AN	13.2009706 -11.9329859 114.45834729340447 8.96	13.20	-11.93	114.46	8.96	Kho	Mad	Malinké	N/A	4.00	Male	None	N/A	None	N/A	No	N/A	Male	999.00	Married	45.00	Straw/thatch	N/A	Wood/boards	N/A	Cement	N/A	Tap	N/A	Shared latrine	N/A	Firewood	N/A	Yes	Yes	Yes	Yes	No	No	No	Yes	No	Yes
Khos-426	Positive	Tropho	3214.863	PF	2021-11-15	TD	13.1319466 -11.9657161 169.10566717910706 4.735	13.13	-11.97	169.11	4.74	Kho	Kho	Malinké	N/A	6.00	Female	vendor/trader	N/A	Primary	N/A	No	Married	N/A	N/A	N/A	3.00	Straw/thatch	N/A	Clay/mud	N/A	Cement	N/A	Tap	N/A	Shared latrine	N/A	Coal	N/A	Yes	No	No	No	No	No	No	Yes	No	No
KHOS-215	Positive	Tropho	2182	PF	2021-11-17	TD	13.1634531 -11.9485368 78.91396970793015 2599.999	13.16	-11.95	78.91	2600.00	Kho	Lef	Malinké	N/A	7.00	Male	Student	N/A	Primary	N/A	No	N/A	Male	62.00	Married	30.00	sheet metal	N/A	Bambou	N/A	Cement	N/A	Tap	N/A	Shared latrine	N/A	Firewood	N/A	Yes	Yes	No	Yes	No	No	Yes	Yes	No	Yes
Khos-560	Negative	N/A	N/A	N/A	2021-11-16	TD	13.1320096 -11.9672246 175.53659271328544 9.637	13.13	-11.97	175.54	9.64	Kho	Kho	Malinké	N/A	16.00	Female	Student	N/A	Primary	N/A	No	N/A	Female	43.00	Married	12.00	sheet metal	N/A	Ciment	N/A	Cement	N/A	Tap	N/A	Shared toilet	N/A	Firewood	N/A	No	No	No	No	No	No	No	Yes	No	No
Khos447	Negative	N/A	N/A	N/A	2021-11-15	AN	13.1309863 -11.969092 136.7186389467869 5.0	13.13	-11.97	136.72	5.00	Kho	Kho	Malinké	N/A	9.00	Female	Student	N/A	Primary	N/A	No	N/A	Male	999.00	Married	25.00	sheet metal	N/A	Ciment	N/A	Cement	N/A	In-house well	N/A	Shared latrine	N/A	Firewood	N/A	Yes	Yes	Yes	Yes	No	No	No	Yes	No	No
KHOS-214	Negative	N/A	N/A	N/A	2021-11-17	TD	13.1634531 -11.9485368 78.91396970793015 2599.999	13.16	-11.95	78.91	2600.00	Kho	Lef	Malinké	N/A	12.00	Female	Student	N/A	Primary	N/A	No	N/A	Male	62.00	Married	30.00	sheet metal	N/A	Bambou	N/A	Cement	N/A	Tap	N/A	Shared latrine	N/A	Firewood	N/A	Yes	Yes	No	Yes	No	No	Yes	Yes	No	Yes
Khos039	Negative	N/A	N/A	N/A	2021-11-16	AN	13.132155 -11.969496 147.91040969644806 5.0	13.13	-11.97	147.91	5.00	Kho	Kho	Malinké	N/A	40.00	Male	Gold digger	N/A	None	N/A	No	N/A	Male	999.00	Married	18.00	sheet metal	N/A	Ciment	N/A	Cement	N/A	Tap	N/A	Shared latrine	N/A	Firewood	N/A	Yes	Yes	Yes	Yes	No	No	No	Yes	No	Yes
KHOS-178	Negative	N/A	N/A	N/A	2021-11-17	TD	13.1838829 -11.9302936 78.91396970793015 7.225	13.18	-11.93	78.91	7.22	Kho	Lef	Malinké	N/A	3.00	Female	None	N/A	None	N/A	No	N/A	Male	62.00	Married	30.00	sheet metal	N/A	Bambou	N/A	Cement	N/A	Tap	N/A	Shared latrine	N/A	Firewood	N/A	Yes	Yes	No	Yes	No	No	Yes	Yes	No	Yes
Khos341	Negative	N/A	N/A	N/A	2021-11-18	AN	13.2009706 -11.9329859 114.45834729340447 8.96	13.20	-11.93	114.46	8.96	Kho	Mad	Malinké	N/A	6.00	Male	Student	N/A	Primary	N/A	No	N/A	Male	999.00	Married	45.00	Straw/thatch	N/A	Wood/boards	N/A	Cement	N/A	Tap	N/A	Shared latrine	N/A	Firewood	N/A	Yes	Yes	Yes	Yes	No	No	No	Yes	No	Yes
Khos342	Negative	N/A	N/A	N/A	2021-11-18	AN	13.2009706 -11.9329859 114.45834729340447 8.96	13.20	-11.93	114.46	8.96	Kho	Mad	Malinké	N/A	31.00	Female	Farmer	N/A	Primary	N/A	No	N/A	Male	999.00	Married	45.00	Straw/thatch	N/A	Clay/mud	N/A	Cement	N/A	Tap	N/A	Shared latrine	N/A	Firewood	N/A	Yes	Yes	Yes	Yes	No	No	No	Yes	No	No
Khos-417	Negative	N/A	N/A	N/A	2021-11-15	TD	13.1319772 -11.9658469 181.1064455685198 9.835	13.13	-11.97	181.11	9.84	Kho	Kho	Malinké	N/A	11.00	Male	Student	N/A	Primary	N/A	No	N/A	Male	72.00	Married	20.00	sheet metal	N/A	Ciment	N/A	Cement	N/A	Tap	N/A	Shared latrine	N/A	Firewood	N/A	No	Yes	Yes	No	No	No	No	Yes	No	Yes
Khos-553	Negative	N/A	N/A	N/A	2021-11-16	TD	13.1320096 -11.9672246 175.53659271328544 9.637	13.13	-11.97	175.54	9.64	Kho	Kho	Malinké	N/A	11.00	Male	Student	N/A	Primary	N/A	No	N/A	Male	43.00	Married	9.00	sheet metal	N/A	Ciment	N/A	Cement	N/A	Tap	N/A	Shared latrine	N/A	Firewood	N/A	No	No	No	No	No	No	No	Yes	Yes	Yes
Khos135	Negative	N/A	N/A	N/A	2021-11-17	AN	13.1634531 -11.9485368 105.36162768531152 2599.999	13.16	-11.95	105.36	2600.00	Kho	Lef	Malinké	N/A	23.00	Female	Farmer	N/A	Primary	N/A	No	N/A	Male	45.00	Married	42.00	sheet metal	N/A	Ciment	N/A	Cement	N/A	Tap	N/A	Shared latrine	N/A	Firewood	N/A	Yes	Yes	No	Yes	No	No	No	Yes	No	No
KHOS-421	Negative	N/A	N/A	N/A	2021-11-15	TD	13.1321463 -11.9657542 193.0510604642352 14.053	13.13	-11.97	193.05	14.05	Kho	Kho	Malinké	N/A	42.00	Female	None	Household wife	None	N/A	No	N/A	Female	72.00	Married	20.00	sheet metal	N/A	Ciment	N/A	Cement	N/A	Tap	N/A	Shared latrine	N/A	Firewood	N/A	No	Yes	No	No	No	No	No	Yes	No	Yes
KHOS-397	Negative	N/A	N/A	N/A	2021-11-15	TD	13.1321499 -11.9660239 181.1932677452098 10.255	13.13	-11.97	181.19	10.26	Kho	Kho	Malinké	N/A	7.00	Male	Student	N/A	Primary	N/A	No	N/A	Male	44.00	Married	20.00	sheet metal	N/A	Ciment	N/A	Cement	N/A	Tap	N/A	Shared latrine	N/A	Firewood	N/A	No	Yes	No	No	No	No	No	Yes	Yes	Yes
KHOS-497	Negative	N/A	N/A	N/A	2021-11-15	TD	13.1329167 -11.9661667 130.06951979137463 1.6	13.13	-11.97	130.07	1.60	Kho	Kho	Malinké	N/A	24.00	Female	None	N/A	Primary	N/A	No	N/A	Male	57.00	Married	17.00	Cement/concrete	N/A	Ciment	N/A	Cement	N/A	Tap	N/A	Shared latrine	N/A	Firewood	N/A	Yes	Yes	No	Yes	No	No	No	Yes	No	No
Khos444	Positive	Tropho	144	PF	2021-11-15	AN	13.1310733 -11.9691917 137.20336045422047 7.3	13.13	-11.97	137.20	7.30	Kho	Kho	Malinké	N/A	2.00	Male	None	N/A	None	N/A	No	N/A	Male	999.00	Married	25.00	sheet metal	N/A	Ciment	N/A	Cement	N/A	Tap	N/A	Shared latrine	N/A	Firewood	N/A	Yes	Yes	Yes	Yes	No	No	No	Yes	Yes	No
Khos-442	Negative	N/A	N/A	N/A	2021-11-15	TD	13.1325839 -11.9671734 173.11175734234885 11.104	13.13	-11.97	173.11	11.10	Kho	Kho	Malinké	N/A	8.00	Female	Student	N/A	Primary	N/A	No	N/A	Male	36.00	Married	12.00	sheet metal	N/A	Ciment	N/A	Cement	N/A	Tap	N/A	Shared latrine	N/A	Firewood	N/A	Yes	Yes	Yes	Yes	No	No	No	Yes	No	Yes
Khos105	Positive	Tropho	22368.252	PF	2021-11-17	AN	13.1634531 -11.9485368 105.36162768531152 2599.999	13.16	-11.95	105.36	2600.00	Kho	Lef	Malinké	N/A	10.00	Female	Student	N/A	Primary	N/A	No	N/A	Male	999.00	Married	22.00	sheet metal	N/A	Ciment	N/A	Cement	N/A	Tap	N/A	Shared latrine	N/A	Firewood	N/A	Yes	Yes	No	Yes	No	No	No	Yes	No	No
Khos340	Negative	N/A	N/A	N/A	2021-11-18	AN	13.2009706 -11.9329859 114.45834729340447 8.96	13.20	-11.93	114.46	8.96	Kho	Mad	Malinké	N/A	4.00	Male	None	N/A	None	N/A	No	N/A	Male	999.00	Married	45.00	Straw/thatch	N/A	Wood/boards	N/A	Cement	N/A	Tap	N/A	Shared latrine	N/A	Firewood	N/A	Yes	Yes	Yes	Yes	No	No	No	Yes	No	Yes
Khos486	Negative	N/A	N/A	N/A	2021-11-15	AN	13.1309863 -11.969092 136.7186389467869 5.0	13.13	-11.97	136.72	5.00	Kho	Kho	Malinké	N/A	15.00	Male	Student	N/A	Primary	N/A	No	N/A	Male	999.00	Married	14.00	sheet metal	N/A	Ciment	N/A	Cement	N/A	In-house well	N/A	Shared latrine	N/A	Firewood	N/A	Yes	Yes	No	Yes	No	No	No	Yes	No	Yes
KHOS-513	Positive	Tropho	384	PF	2021-11-15	TD	13.1318967 -11.96599 120.61888247795706 1.24	13.13	-11.97	120.62	1.24	Kho	Kho	Malinké	N/A	48.00	Female	None	N/A	None	N/A	No	N/A	Male	999.00	Married	12.00	Straw/thatch	N/A	Bamboo	N/A	Cement	N/A	Tap	N/A	Shared latrine	N/A	Firewood	N/A	Yes	Yes	No	Yes	No	No	Yes	Yes	No	No
KHOS-175	Negative	N/A	N/A	N/A	2021-11-17	TD	13.1838829 -11.9302936 78.91396970793015 7.225	13.18	-11.93	78.91	7.22	Kho	Lef	Malinké	N/A	6.00	Female	Student	N/A	Primary	N/A	No	N/A	Male	62.00	Married	30.00	sheet metal	N/A	Bambou	N/A	Cement	N/A	Tap	N/A	Shared latrine	N/A	Firewood	N/A	Yes	Yes	No	Yes	No	No	Yes	Yes	No	Yes
KHOS-514	Positive	Tropho	112	PF	2021-11-15	TD	13.1318967 -11.96599 120.61888247795706 1.24	13.13	-11.97	120.62	1.24	Kho	Kho	Malinké	N/A	28.00	Female	None	N/A	Primary	N/A	No	N/A	Male	999.00	Married	12.00	Straw/thatch	N/A	Bamboo	N/A	Cement	N/A	Tap	N/A	Shared latrine	N/A	Firewood	N/A	Yes	Yes	No	Yes	No	No	Yes	Yes	No	No
Khos357	Positive	Tropho	26987	PF	2021-11-18	AN	13.2009706 -11.9329859 114.45834729340447 8.96	13.20	-11.93	114.46	8.96	Kho	Mad	Malinké	N/A	5.00	Female	None	N/A	None	N/A	No	N/A	Male	999.00	Married	5.00	Straw/thatch	N/A	Wood/boards	N/A	Cement	N/A	Tap	N/A	Shared latrine	N/A	Firewood	N/A	Yes	Yes	No	Yes	No	No	No	Yes	No	No
Khos-259	Positive	Tropho	544	PF	2021-11-18	TD	13.1620497 -11.9507293 160.20302903593065 7.734	13.16	-11.95	160.20	7.73	Kho	Nia	Malinké	N/A	4.00	Male	None	N/A	None	N/A	No	N/A	Male	63.00	Married	40.00	sheet metal	N/A	Ciment	N/A	Cement	N/A	Tap	N/A	Shared latrine	N/A	Firewood	N/A	No	No	No	No	No	No	No	Yes	No	Yes
KHOS-523	Positive	Tropho	848	PF	2021-11-15	TD	13.1328083 -11.9670383 130.16704346315274 1.84	13.13	-11.97	130.17	1.84	Kho	Kho	Malinké	N/A	12.00	Female	None	N/A	Primary	N/A	No	N/A	Male	999.00	Married	58.00	sheet metal	N/A	Bambou	N/A	Cement	N/A	Public well	N/A	Shared latrine	N/A	Firewood	N/A	Yes	Yes	No	Yes	No	No	No	Yes	No	No
KHOS-579	Positive	Tropho	80	PF	2021-11-16	TD	13.1329855 -11.9713645 108.6634423133835 1899.999	13.13	-11.97	108.66	1900.00	Kho	Kho	Malinké	N/A	7.00	Female	Student	N/A	Primary	N/A	No	N/A	Male	999.00	Married	33.00	sheet metal	N/A	Bambou	N/A	Cement	N/A	Tap	N/A	Shared latrine	N/A	Firewood	N/A	Yes	Yes	No	Yes	No	No	No	Yes	No	Yes
Khos-248	Negative	N/A	N/A	N/A	2021-11-18	TD	13.1616124 -11.9509782 165.49199025224624 4.64	13.16	-11.95	165.49	4.64	Kho	Nia	Malinké	N/A	7.00	Female	Student	N/A	Primary	N/A	No	N/A	Male	63.00	Married	40.00	sheet metal	N/A	Ciment	N/A	Cement	N/A	Tap	N/A	Shared latrine	N/A	Firewood	N/A	No	Yes	No	No	No	No	No	Yes	No	Yes
Khos-080	Positive	Tropho	10520	PF	2021-11-17	TD	13.1842181 -11.9307042 144.09781959396528 38.639	13.18	-11.93	144.10	38.64	Kho	Lef	Malinké	N/A	13.00	Male	Student	N/A	Primary	N/A	No	N/A	Male	63.00	Married	30.00	sheet metal	N/A	Ciment	N/A	Cement	N/A	Tap	N/A	Shared latrine	N/A	Firewood	N/A	No	No	No	No	No	No	No	Yes	No	Yes
Khos-559	Negative	N/A	N/A	N/A	2021-11-16	TD	13.1320096 -11.9672246 175.53659271328544 9.637	13.13	-11.97	175.54	9.64	Kho	Kho	Malinké	N/A	12.00	Female	Student	N/A	Primary	N/A	No	N/A	Male	38.00	Married	9.00	sheet metal	N/A	Ciment	N/A	Cement	N/A	Tap	N/A	Shared latrine	N/A	Firewood	N/A	No	No	No	No	No	No	No	Yes	No	Yes
Khos-441	Positive	Tropho	96	PF	2021-11-15	TD	13.1325839 -11.9671734 173.11175734234885 11.104	13.13	-11.97	173.11	11.10	Kho	Kho	Malinké	N/A	4.00	Male	None	N/A	None	N/A	No	N/A	Male	36.00	Married	12.00	sheet metal	N/A	Ciment	N/A	Cement	N/A	Public well	N/A	Shared latrine	N/A	Firewood	N/A	Yes	Yes	Yes	Yes	No	No	No	Yes	No	Yes
KHOS-195	Negative	N/A	N/A	N/A	2021-11-18	TD	13.0309433 -11.9649683 162.47094545404875 1.54	13.03	-11.96	162.47	1.54	Kho	Man	Malinké	N/A	4.00	Male	None	N/A	None	N/A	No	N/A	Male	999.00	Married	30.00	sheet metal	N/A	Bambou	N/A	Cement	N/A	Tap	N/A	Shared latrine	N/A	Firewood	N/A	Yes	Yes	No	Yes	No	No	No	Yes	No	Yes
Khos060	Negative	N/A	N/A	N/A	2021-11-16	AN	13.1330357 -11.9702943 0.0 2299.999	13.13	-11.97	0.00	2300.00	Kho	Kho	Malinké	N/A	20.00	Female	None	Household wife	Primary	N/A	No	N/A	Male	81.00	Married	42.00	sheet metal	N/A	Ciment	N/A	Cement	N/A	Tap	N/A	Shared latrine	N/A	Firewood	N/A	Yes	Yes	Yes	Yes	No	No	No	Yes	No	No
KHOS-188	Positive	Tropho	37164	PF	2021-11-18	TD	13.0312494 -11.9637909 144.63591686011526 5.5	13.03	-11.96	144.64	5.50	Kho	Man	Malinké	N/A	5.00	Male	None	N/A	None	N/A	No	N/A	Male	31.00	Married	18.00	sheet metal	N/A	Bambou	N/A	Cement	N/A	Tap	N/A	Shared latrine	N/A	Firewood	N/A	No	Yes	No	Yes	No	No	No	Yes	No	Yes
Khos129	Negative	N/A	N/A	N/A	2021-11-17	AN	13.1634531 -11.9485368 105.36162768531152 2599.999	13.16	-11.95	105.36	2600.00	Kho	Lef	Malinké	N/A	15.00	Female	Gold digger	N/A	Primary	N/A	No	N/A	Male	45.00	Married	42.00	sheet metal	N/A	Ciment	N/A	Cement	N/A	In-house well	N/A	Shared latrine	N/A	Firewood	N/A	Yes	No	No	Yes	No	No	No	Yes	No	Yes
KHOS-531	Negative	N/A	N/A	N/A	2021-11-15	TD	13.1328083 -11.9670383 130.16704346315274 1.84	13.13	-11.97	130.17	1.84	Kho	Kho	Malinké	N/A	8.00	Female	Student	N/A	Primary	N/A	No	N/A	Male	999.00	Married	58.00	sheet metal	N/A	Bambou	N/A	Cement	N/A	Public well	N/A	Shared latrine	N/A	Firewood	N/A	Yes	Yes	No	Yes	No	No	No	Yes	No	No
Khos351	Negative	N/A	N/A	N/A	2021-11-18	AN	13.2009706 -11.9329859 114.45834729340447 8.96	13.20	-11.93	114.46	8.96	Kho	Mad	Malinké	N/A	3.00	Male	None	N/A	None	N/A	No	N/A	Male	999.00	Married	45.00	Cement/concrete	N/A	Bois/planches	N/A	Sand	N/A	Tap	N/A	Shared latrine	N/A	Firewood	N/A	Yes	Yes	Yes	Yes	No	No	No	Yes	No	Yes
Khos461	Negative	N/A	N/A	N/A	2021-11-15	AN	13.1309863 -11.969092 136.7186389467869 5.0	13.13	-11.97	136.72	5.00	Kho	Kho	Malinké	N/A	6.00	Male	Student	N/A	Primary	N/A	No	N/A	Male	44.00	Married	14.00	sheet metal	N/A	Ciment	N/A	Cement	N/A	In-house well	N/A	Shared latrine	N/A	Firewood	N/A	Yes	No	Yes	Yes	No	No	No	Yes	No	Yes
Khos041	Negative	N/A	N/A	N/A	2021-11-16	AN	13.132155 -11.969496 147.91040969644806 5.0	13.13	-11.97	147.91	5.00	Kho	Kho	Malinké	N/A	2.00	Female	None	N/A	None	N/A	No	N/A	Male	999.00	Married	18.00	sheet metal	N/A	Ciment	N/A	Cement	N/A	Tap	N/A	Shared latrine	N/A	Firewood	N/A	Yes	Yes	Yes	Yes	No	No	No	Yes	No	Yes
KHOS-394	Positive	Tropho	14115	PF	2021-11-15	TD	13.1321635 -11.9659375 162.45429095922182 3.811	13.13	-11.97	162.45	3.81	Kho	Kho	Malinké	N/A	32.00	Female	Gold digger	N/A	Primary	N/A	No	N/A	Male	44.00	Married	20.00	sheet metal	N/A	Ciment	N/A	Cement	N/A	Tap	N/A	Shared latrine	N/A	Firewood	N/A	No	Yes	No	No	No	No	No	Yes	Yes	Yes
Khos058	Negative	N/A	N/A	N/A	2021-11-16	AN	13.1330357 -11.9702943 0.0 2299.999	13.13	-11.97	0.00	2300.00	Kho	Kho	Malinké	N/A	3.00	Female	None	N/A	None	N/A	No	N/A	Male	42.00	Married	42.00	sheet metal	N/A	Ciment	N/A	Cement	N/A	In-house well	N/A	Shared latrine	N/A	Firewood	N/A	Yes	Yes	Yes	Yes	No	No	No	Yes	No	No
KHOS-578	Negative	N/A	N/A	N/A	2021-11-16	TD	13.1329855 -11.9713645 108.6634423133835 1899.999	13.13	-11.97	108.66	1900.00	Kho	Kho	Malinké	N/A	4.00	Female	None	N/A	None	N/A	No	N/A	Male	999.00	Married	33.00	sheet metal	N/A	Bambou	N/A	Cement	N/A	Tap	N/A	Shared latrine	N/A	Firewood	N/A	Yes	Yes	No	Yes	No	No	No	Yes	No	Yes
Khos-099	Negative	N/A	N/A	N/A	2021-11-18	TD	13.1615978 -11.951049 154.72319581087874 7.944	13.16	-11.95	154.72	7.94	Kho	Nia	Malinké	N/A	25.00	Female	Gold digger	N/A	Primary	N/A	No	N/A	Male	70.00	Married	38.00	sheet metal	N/A	Ciment	N/A	Cement	N/A	Tap	N/A	Shared latrine	N/A	Firewood	N/A	No	Yes	Yes	Yes	No	No	No	Yes	No	Yes
KHOS-529	Negative	N/A	N/A	N/A	2021-11-15	TD	13.1328083 -11.9670383 130.16704346315274 1.84	13.13	-11.97	130.17	1.84	Kho	Kho	Malinké	N/A	2.00	Male	None	N/A	None	N/A	No	N/A	Male	999.00	Married	58.00	sheet metal	N/A	Bambou	N/A	Cement	N/A	Public well	N/A	Shared latrine	N/A	Firewood	N/A	Yes	Yes	No	Yes	No	No	No	Yes	No	No
Khos-568	Negative	N/A	N/A	N/A	2021-11-17	TD	13.1842181 -11.9307042 144.09781959396528 38.639	13.18	-11.93	144.10	38.64	Kho	Lef	Malinké	N/A	5.00	Female	None	N/A	None	N/A	No	N/A	Male	30.00	Married	6.00	sheet metal	N/A	Ciment	N/A	Cement	N/A	Tap	N/A	Shared latrine	N/A	Firewood	N/A	No	No	No	No	No	No	No	Yes	No	Yes
Khos132	Negative	N/A	N/A	N/A	2021-11-17	AN	13.1634531 -11.9485368 105.36162768531152 2599.999	13.16	-11.95	105.36	2600.00	Kho	Lef	Malinké	N/A	3.00	Female	None	N/A	None	N/A	No	N/A	Male	45.00	Married	42.00	sheet metal	N/A	Ciment	N/A	Cement	N/A	Tap	N/A	Shared latrine	N/A	Firewood	N/A	Yes	Yes	No	Yes	No	No	No	Yes	No	No
KHOS-374	Negative	N/A	N/A	N/A	2021-11-16	TD	13.1337105 -11.9710077 131.40403955821873 2200.0	13.13	-11.97	131.40	2200.00	Kho	Kho	Malinké	N/A	2.00	Male	None	N/A	None	N/A	No	N/A	Male	52.00	Married	52.00	sheet metal	N/A	Bambou	N/A	Cement	N/A	Tap	N/A	Shared latrine	N/A	Firewood	N/A	Yes	Yes	No	Yes	No	No	Yes	Yes	No	Yes
KHOS-573	Positive	Tropho	48	PF	2021-11-16	TD	13.1329855 -11.9713645 145.8889467687038 1899.999	13.13	-11.97	145.89	1900.00	Kho	Kho	Malinké	N/A	0.50	Male	None	N/A	None	N/A	No	N/A	Male	999.00	Married	33.00	sheet metal	N/A	Bambou	N/A	Cement	N/A	Tap	N/A	Shared latrine	N/A	Firewood	N/A	Yes	Yes	No	Yes	No	No	No	Yes	No	Yes
Khos108	Positive	Tropho	41961	PF	2021-11-17	AN	13.1634531 -11.9485368 105.36162768531152 2599.999	13.16	-11.95	105.36	2600.00	Kho	Lef	Malinké	N/A	2.00	Male	None	N/A	None	N/A	No	N/A	Male	40.00	Married	22.00	sheet metal	N/A	Ciment	N/A	Cement	N/A	Tap	N/A	Shared latrine	N/A	Firewood	N/A	Yes	Yes	No	Yes	No	No	No	Yes	No	No
Khos-273	Negative	N/A	N/A	N/A	2021-11-18	TD	13.1620497 -11.9507293 160.20302903593065 7.734	13.16	-11.95	160.20	7.73	Kho	Nia	Malinké	N/A	25.00	Female	None	Household wife	Primary	N/A	No	N/A	Male	63.00	Married	40.00	sheet metal	N/A	Ciment	N/A	Cement	N/A	Tap	N/A	Shared latrine	N/A	Firewood	N/A	No	No	No	No	No	No	No	Yes	No	Yes
Khos112	Negative	N/A	N/A	N/A	2021-11-17	AN	13.1634531 -11.9485368 105.36162768531152 2599.999	13.16	-11.95	105.36	2600.00	Kho	Lef	Malinké	N/A	46.00	Male	Farmer	N/A	None	N/A	Yes	Married	N/A	N/A	N/A	42.00	sheet metal	N/A	Ciment	N/A	Cement	N/A	Tap	N/A	Shared latrine	N/A	Firewood	N/A	Yes	Yes	No	Yes	No	No	Yes	Yes	No	Yes
khos462	Negative	N/A	N/A	N/A	2021-11-15	AN	13.1309863 -11.969092 136.7186389467869 5.0	13.13	-11.97	136.72	5.00	Kho	Kho	Malinké	N/A	15.00	Male	Farmer	N/A	Quranic school	N/A	No	N/A	Male	44.00	Married	14.00	sheet metal	N/A	Ciment	N/A	Cement	N/A	In-house well	N/A	Shared latrine	N/A	Firewood	N/A	Yes	No	Yes	Yes	No	No	No	Yes	No	Yes
Khos470	Negative	N/A	N/A	N/A	2021-11-15	AN	13.1309863 -11.969092 136.7186389467869 5.0	13.13	-11.97	136.72	5.00	Kho	Kho	Malinké	N/A	56.00	Female	Farmer	N/A	Quranic school	N/A	No	N/A	Male	44.00	Married	14.00	sheet metal	N/A	Ciment	N/A	Cement	N/A	In-house well	N/A	Shared latrine	N/A	Firewood	N/A	Yes	Yes	Yes	Yes	No	No	No	Yes	No	Yes
khos137	Negative	N/A	N/A	N/A	2021-11-17	AN	13.1634531 -11.9485368 105.36162768531152 2599.999	13.16	-11.95	105.36	2600.00	Kho	Lef	Malinké	N/A	32.00	Female	Farmer	N/A	None	N/A	No	N/A	Male	45.00	Married	42.00	sheet metal	N/A	Ciment	N/A	Cement	N/A	Tap	N/A	Shared latrine	N/A	Firewood	N/A	Yes	Yes	No	Yes	No	No	No	Yes	No	No
Khos061	Negative	N/A	N/A	N/A	2021-11-16	AN	13.1330357 -11.9702943 0.0 2299.999	13.13	-11.97	0.00	2300.00	Kho	Kho	Malinké	N/A	6.00	Female	Student	N/A	Primary	N/A	No	N/A	Male	81.00	Married	42.00	sheet metal	N/A	Ciment	N/A	Cement	N/A	In-house well	N/A	Shared latrine	N/A	Firewood	N/A	Yes	Yes	Yes	Yes	No	No	No	Yes	No	No
Khos338	Negative	N/A	N/A	N/A	2021-11-18	AN	13.2009706 -11.9329859 114.45834729340447 8.96	13.20	-11.93	114.46	8.96	Kho	Mad	Malinké	N/A	36.00	Female	Farmer	N/A	Quranic school	N/A	No	N/A	Male	999.00	Married	62.00	sheet metal	N/A	Ciment	N/A	Cement	N/A	Tap	N/A	Shared latrine	N/A	Firewood	N/A	Yes	Yes	Yes	Yes	No	No	No	Yes	No	Yes
Khos114	Negative	N/A	N/A	N/A	2021-11-17	AN	13.1634531 -11.9485368 105.36162768531152 2599.999	13.16	-11.95	105.36	2600.00	Kho	Lef	Malinké	N/A	11.00	Male	Student	N/A	Primary	N/A	No	N/A	Male	46.00	Married	42.00	sheet metal	N/A	Ciment	N/A	Cement	N/A	Tap	N/A	Shared latrine	N/A	Firewood	N/A	Yes	Yes	No	Yes	No	No	No	Yes	No	No
Khos-091	Negative	N/A	N/A	N/A	2021-11-17	TD	13.1842181 -11.9307042 144.09781959396528 38.639	13.18	-11.93	144.10	38.64	Kho	Lef	Malinké	N/A	13.00	Male	Student	N/A	Primary	N/A	No	N/A	Male	40.00	Married	3.00	sheet metal	N/A	Ciment	N/A	Cement	N/A	Tap	N/A	Shared latrine	N/A	Firewood	N/A	No	No	No	No	No	No	No	Yes	No	Yes
Khos043	Negative	N/A	N/A	N/A	2021-11-16	AN	13.132155 -11.969496 147.91040969644806 5.0	13.13	-11.97	147.91	5.00	Kho	Kho	Malinké	N/A	8.00	Female	Student	N/A	Primary	N/A	No	N/A	Male	999.00	Married	18.00	sheet metal	N/A	Ciment	N/A	Cement	N/A	Tap	N/A	Shared latrine	N/A	Firewood	N/A	Yes	Yes	Yes	Yes	No	No	No	Yes	No	Yes
KHOS-162	Negative	N/A	N/A	N/A	2021-11-17	TD	13.1840848 -11.9306829 113.17822020059687 11.2	13.18	-11.93	113.18	11.20	Kho	Lef	Malinké	N/A	50.00	Female	Farmer	N/A	None	N/A	No	N/A	Male	62.00	Married	30.00	sheet metal	N/A	Bambou	N/A	Cement	N/A	Tap	N/A	Shared latrine	N/A	Firewood	N/A	Yes	Yes	No	Yes	No	No	Yes	Yes	No	Yes
Khos322	Positive	Tropho	368	PF	2021-11-18	AN	13.2009706 -11.9329859 114.45834729340447 8.96	13.20	-11.93	114.46	8.96	Kho	Mad	Malinké	N/A	60.00	Female	Farmer	N/A	None	N/A	No	N/A	Male	44.00	Married	65.00	sheet metal	N/A	Ciment	N/A	Cement	N/A	Tap	N/A	Shared latrine	N/A	Firewood	N/A	Yes	Yes	Yes	Yes	No	No	No	Yes	No	Yes
KHOS-585	Negative	N/A	N/A	N/A	2021-11-16	TD	13.1329855 -11.9713645 108.6634423133835 1899.999	13.13	-11.97	108.66	1900.00	Kho	Kho	Malinké	N/A	2.50	Female	None	N/A	None	N/A	No	N/A	Male	999.00	Married	33.00	sheet metal	N/A	Bambou	N/A	Cement	N/A	Tap	N/A	Shared latrine	N/A	Firewood	N/A	Yes	Yes	No	Yes	No	No	No	Yes	No	Yes
Khos038	Negative	N/A	N/A	N/A	2021-11-16	AN	13.132155 -11.969496 147.91040969644806 5.0	13.13	-11.97	147.91	5.00	Kho	Kho	Malinké	N/A	12.00	Male	Student	N/A	Secondary	N/A	No	N/A	Male	999.00	Married	18.00	sheet metal	N/A	Ciment	N/A	Cement	N/A	Tap	N/A	Shared latrine	N/A	Firewood	N/A	Yes	Yes	Yes	Yes	No	No	No	Yes	No	Yes
Khos453	Positive	Tropho	64	PF	2021-11-15	AN	13.1309863 -11.969092 136.7186389467869 5.0	13.13	-11.97	136.72	5.00	Kho	Kho	Malinké	N/A	4.00	Female	None	N/A	None	N/A	No	N/A	Male	999.00	Married	25.00	sheet metal	N/A	Ciment	N/A	Cement	N/A	Tap	N/A	Shared latrine	N/A	Firewood	N/A	Yes	Yes	Yes	Yes	No	No	No	Yes	No	Yes
KHOS-365	Negative	N/A	N/A	N/A	2021-11-16	TD	13.1328917 -11.9672883 128.9240588148965 12.3	13.13	-11.97	128.92	12.30	Kho	Kho	Malinké	N/A	3.00	Male	None	N/A	None	N/A	No	N/A	Male	52.00	Married	35.00	sheet metal	N/A	Bambou	N/A	Cement	N/A	Tap	N/A	Shared latrine	N/A	Firewood	N/A	Yes	Yes	No	Yes	No	No	Yes	Yes	No	Yes
Khos466	Negative	N/A	N/A	N/A	2021-11-15	AN	13.1309863 -11.969092 136.7186389467869 5.0	13.13	-11.97	136.72	5.00	Kho	Kho	Malinké	N/A	6.00	Male	Student	N/A	Primary	N/A	No	N/A	Male	44.00	Married	14.00	sheet metal	N/A	Ciment	N/A	Cement	N/A	In-house well	N/A	Shared latrine	N/A	Firewood	N/A	Yes	Yes	Yes	Yes	No	No	No	Yes	No	Yes
Khos339	Negative	N/A	N/A	N/A	2021-11-18	AN	13.2009706 -11.9329859 114.45834729340447 8.96	13.20	-11.93	114.46	8.96	Kho	Mad	Malinké	N/A	65.00	Female	Farmer	N/A	Quranic school	N/A	No	N/A	Male	999.00	Married	65.00	sheet metal	N/A	Ciment	N/A	Cement	N/A	Tap	N/A	Shared latrine	N/A	Firewood	N/A	Yes	Yes	Yes	Yes	No	No	No	Yes	No	Yes
KHOS-525	Negative	N/A	N/A	N/A	2021-11-15	TD	13.1328083 -11.9670383 130.16704346315274 1.84	13.13	-11.97	130.17	1.84	Kho	Kho	Malinké	N/A	17.00	Female	None	N/A	Secondary	N/A	No	N/A	Male	999.00	Married	58.00	sheet metal	N/A	Bambou	N/A	Cement	N/A	Public well	N/A	Shared latrine	N/A	Firewood	N/A	Yes	Yes	No	Yes	No	No	No	Yes	No	No
Khos-408	Negative	N/A	N/A	N/A	2021-11-15	TD	13.1318578 -11.9657267 168.4464555844907 5.401	13.13	-11.97	168.45	5.40	Kho	Kho	Malinké	N/A	3.00	Male	None	N/A	None	N/A	No	N/A	Male	29.00	Married	5.00	sheet metal	N/A	Ciment	N/A	Cement	N/A	Tap	N/A	Shared latrine	N/A	Firewood	N/A	No	Yes	Yes	Yes	No	No	Yes	Yes	No	Yes
Khos-236	Negative	N/A	N/A	N/A	2021-11-18	TD	13.1615978 -11.951049 154.72319581087874 7.944	13.16	-11.95	154.72	7.94	Kho	Nia	Malinké	N/A	73.00	Female	None	N/A	None	N/A	No	N/A	Male	57.00	Married	11.00	sheet metal	N/A	Ciment	N/A	Cement	N/A	Tap	N/A	Shared latrine	N/A	Firewood	N/A	No	No	No	No	No	No	No	Yes	No	No
Khos487	Negative	N/A	N/A	N/A	2021-11-15	AN	13.1309863 -11.969092 136.7186389467869 5.0	13.13	-11.97	136.72	5.00	Kho	Kho	Malinké	N/A	30.00	Female	Farmer	N/A	None	N/A	No	N/A	Male	999.00	Married	14.00	sheet metal	N/A	Ciment	N/A	Cement	N/A	In-house well	N/A	Shared latrine	N/A	Firewood	N/A	Yes	No	Yes	Yes	No	No	No	Yes	No	Yes
KHOS-540	Negative	N/A	N/A	N/A	2021-11-15	TD	13.1328083 -11.9670383 130.16704346315274 1.84	13.13	-11.97	130.17	1.84	Kho	Kho	Malinké	N/A	18.00	Female	Other	Autre_occu_parti	Secondary	N/A	No	N/A	Male	36.00	Married	12.00	sheet metal	N/A	Bambou	N/A	Cement	N/A	Public well	N/A	Shared latrine	N/A	Firewood	N/A	Yes	Yes	Yes	Yes	No	No	No	Yes	No	Yes
KHOS-396	Positive	Tropho	464	PF	2021-11-15	TD	13.1321499 -11.9660239 181.1932677452098 10.255	13.13	-11.97	181.19	10.26	Kho	Kho	Malinké	N/A	2.00	Female	None	N/A	None	N/A	No	N/A	Male	44.00	Married	20.00	sheet metal	N/A	Ciment	N/A	Cement	N/A	Tap	N/A	Shared latrine	N/A	Firewood	N/A	No	Yes	No	No	No	No	No	Yes	Yes	Yes
KHOS-545	Negative	N/A	N/A	N/A	2021-11-16	TD	13.1329855 -11.9713645 128.95265629817635 1899.999	13.13	-11.97	128.95	1900.00	Kho	Kho	Malinké	N/A	5.00	Male	Student	N/A	Other	Case des tout petits	No	N/A	Male	52.00	Married	35.00	sheet metal	N/A	Bambou	N/A	Cement	N/A	Tap	N/A	Shared latrine	N/A	Firewood	N/A	Yes	Yes	No	Yes	No	No	Yes	Yes	No	Yes
Khos-406	Negative	N/A	N/A	N/A	2021-11-15	TD	13.13212 -11.9659875 171.56035837927064 8.043	13.13	-11.97	171.56	8.04	Kho	Kho	Malinké	N/A	7.00	Female	Student	N/A	Primary	N/A	No	N/A	Male	72.00	Married	20.00	sheet metal	N/A	Ciment	N/A	Cement	N/A	Tap	N/A	Shared latrine	N/A	Firewood	N/A	Yes	Yes	Yes	Yes	No	No	No	Yes	No	Yes
Khos-547	Negative	N/A	N/A	N/A	2021-11-16	TD	13.1320366 -11.9673682 161.50337046312265 16.473	13.13	-11.97	161.50	16.47	Kho	Kho	Malinké	N/A	6.00	Male	Student	N/A	Primary	N/A	No	N/A	Male	43.00	Married	12.00	sheet metal	N/A	Ciment	N/A	Cement	N/A	Tap	N/A	Shared latrine	N/A	Firewood	N/A	No	No	No	No	No	No	No	Yes	No	Yes
KHOS-199	Positive	Tropho	62909	PF	2021-11-18	TD	13.0309433 -11.9649683 162.47094545404875 1.54	13.03	-11.96	162.47	1.54	Kho	Man	Malinké	N/A	3.00	Female	None	N/A	None	N/A	No	N/A	Male	999.00	Married	30.00	sheet metal	N/A	Bambou	N/A	Cement	N/A	Tap	N/A	Shared latrine	N/A	Firewood	N/A	Yes	Yes	No	Yes	No	No	No	Yes	No	Yes
KHOS-508	Negative	N/A	N/A	N/A	2021-11-15	TD	13.1318967 -11.96599 120.61888247795706 1.24	13.13	-11.97	120.62	1.24	Kho	Kho	Malinké	N/A	49.00	Male	Workers	N/A	None	N/A	No	N/A	Male	999.00	Married	12.00	Straw/thatch	N/A	Bamboo	N/A	Cement	N/A	Tap	N/A	Shared latrine	N/A	Firewood	N/A	Yes	Yes	No	Yes	No	No	Yes	Yes	No	No
KHOS-223	Positive	Tropho	6772	PF	2021-11-17	TD	13.1839335 -11.9303278 123.36982120434479 5.92	13.18	-11.93	123.37	5.92	Kho	Lef	Malinké	N/A	4.00	Male	None	N/A	None	N/A	No	N/A	Male	42.00	Married	8.00	Straw/thatch	N/A	Bamboo	N/A	Cement	N/A	Tap	N/A	Shared latrine	N/A	Firewood	N/A	Yes	No	No	Yes	No	No	No	Yes	No	No
KHOS-501	Negative	N/A	N/A	N/A	2021-11-15	TD	13.1323923 -11.9656979 128.66735036887084 11.5	13.13	-11.97	128.67	11.50	Kho	Kho	Malinké	N/A	3.00	Female	None	N/A	None	N/A	No	N/A	Male	57.00	Married	17.00	Cement/concrete	N/A	Ciment	N/A	Cement	N/A	Tap	N/A	Shared latrine	N/A	Firewood	N/A	Yes	Yes	No	Yes	No	No	No	Yes	No	No
Khos336	Negative	N/A	N/A	N/A	2021-11-18	AN	13.2009706 -11.9329859 114.45834729340447 8.96	13.20	-11.93	114.46	8.96	Kho	Mad	Malinké	N/A	6.00	Male	Farmer	N/A	Quranic school	N/A	No	N/A	Male	999.00	Married	62.00	sheet metal	N/A	Ciment	N/A	Cement	N/A	Tap	N/A	Shared latrine	N/A	Firewood	N/A	Yes	Yes	Yes	Yes	No	No	No	Yes	No	Yes
KHOS-025	Positive	Tropho	21334.416	PF	2021-11-18	TD	13.03109 -11.964505 153.41404229979955 2.94	13.03	-11.96	153.41	2.94	Kho	Man	Malinké	N/A	7.00	Male	Student	N/A	Primary	N/A	No	N/A	Male	999.00	Married	39.00	sheet metal	N/A	Bambou	N/A	Cement	N/A	Tap	N/A	Shared latrine	N/A	Firewood	N/A	Yes	Yes	No	Yes	No	No	No	Yes	No	No
Khos-309	Negative	N/A	N/A	N/A	2021-11-16	TD	13.1320019 -11.9672653 176.25170146368396 10.181	13.13	-11.97	176.25	10.18	Kho	Kho	Malinké	N/A	6.00	Female	Student	N/A	Primary	N/A	No	N/A	Female	39.00	Married	6.00	sheet metal	N/A	Ciment	N/A	Cement	N/A	Tap	N/A	Shared latrine	N/A	Firewood	N/A	No	Yes	No	No	No	No	No	Yes	Yes	Yes
KHOS-499	Negative	N/A	N/A	N/A	2021-11-15	TD	13.1325176 -11.9659391 123.10091551786192 4.733	13.13	-11.97	123.10	4.73	Kho	Kho	Malinké	N/A	7.00	Female	Student	N/A	Primary	N/A	No	N/A	Male	57.00	Married	17.00	Cement/concrete	N/A	Ciment	N/A	Cement	N/A	Tap	N/A	Shared latrine	N/A	Firewood	N/A	Yes	Yes	No	Yes	No	No	No	Yes	No	No
Khos-095	Negative	N/A	N/A	N/A	2021-11-18	TD	13.1615769 -11.9504425 158.30190566994924 3.809	13.16	-11.95	158.30	3.81	Kho	Nia	Malinké	N/A	31.00	Male	Gold digger	N/A	Primary	N/A	No	N/A	Male	70.00	Married	38.00	sheet metal	N/A	Ciment	N/A	Cement	N/A	Tap	N/A	Shared latrine	N/A	Firewood	N/A	No	Yes	Yes	No	No	No	No	Yes	No	Yes
KHOS-379	Negative	N/A	N/A	N/A	2021-11-16	TD	13.1321312 -11.9676242 132.5475389008768 9.8	13.13	-11.97	132.55	9.80	Kho	Kho	Malinké	N/A	8.00	Female	Student	N/A	Primary	N/A	No	N/A	Male	999.00	Married	22.00	Cement/concrete	N/A	Bambou	N/A	Cement	N/A	In-house well	N/A	Shared latrine	N/A	Firewood	N/A	Yes	Yes	No	Yes	No	No	Yes	Yes	No	Yes
Khos348	Negative	N/A	N/A	N/A	2021-11-18	AN	13.2009706 -11.9329859 114.45834729340447 8.96	13.20	-11.93	114.46	8.96	Kho	Mad	Malinké	N/A	7.00	Male	Student	N/A	Primary	N/A	No	N/A	Male	999.00	Married	45.00	Straw/thatch	N/A	Wood/boards	N/A	Cement	N/A	Tap	N/A	Shared latrine	N/A	Firewood	N/A	Yes	Yes	Yes	Yes	No	No	No	Yes	Yes	No
Khos352	Negative	N/A	N/A	N/A	2021-11-18	AN	13.2009706 -11.9329859 114.45834729340447 8.96	13.20	-11.93	114.46	8.96	Kho	Mad	Malinké	N/A	30.00	Female	Farmer	N/A	Quranic school	N/A	No	N/A	Male	44.00	Married	65.00	sheet metal	N/A	Ciment	N/A	Cement	N/A	Tap	N/A	Shared latrine	N/A	Firewood	N/A	Yes	Yes	Yes	Yes	No	No	No	Yes	No	Yes
Khos-424	Negative	N/A	N/A	N/A	2021-11-15	TD	13.1319825 -11.9656934 166.5314022509961 10.998	13.13	-11.97	166.53	11.00	Kho	Kho	Malinké	N/A	16.00	Male	Student	N/A	Primary	N/A	No	N/A	Male	48.00	Married	3.00	sheet metal	N/A	Ciment	N/A	Cement	N/A	Tap	N/A	Shared latrine	N/A	Firewood	N/A	No	Yes	Yes	Yes	No	No	Yes	Yes	No	Yes
Khos337	Negative	N/A	N/A	N/A	2021-11-18	AN	13.2009706 -11.9329859 114.45834729340447 8.96	13.20	-11.93	114.46	8.96	Kho	Mad	Malinké	N/A	6.00	Female	None	N/A	None	N/A	No	N/A	Male	999.00	Married	62.00	sheet metal	N/A	Ciment	N/A	Cement	N/A	Tap	N/A	Shared latrine	N/A	Firewood	N/A	Yes	Yes	No	Yes	No	No	No	Yes	No	Yes
Khos452	Negative	N/A	N/A	N/A	2021-11-15	AN	13.1309863 -11.969092 136.7186389467869 5.0	13.13	-11.97	136.72	5.00	Kho	Kho	Malinké	N/A	10.00	Female	Student	N/A	Primary	N/A	No	N/A	Male	999.00	Married	25.00	sheet metal	N/A	Ciment	N/A	Cement	N/A	In-house well	N/A	Shared latrine	N/A	Firewood	N/A	Yes	Yes	Yes	Yes	No	No	No	Yes	No	Yes
Khos-295	Negative	N/A	N/A	N/A	2021-11-16	TD	13.1319557 -11.9672553 168.3890780676743 7.345	13.13	-11.97	168.39	7.34	Kho	Kho	Malinké	N/A	1.00	Male	None	N/A	None	N/A	No	N/A	Male	38.00	Married	12.00	sheet metal	N/A	Ciment	N/A	Cement	N/A	Tap	N/A	Shared latrine	N/A	Firewood	N/A	No	No	No	Yes	No	No	No	Yes	No	Yes
Khos143	Negative	N/A	N/A	N/A	2021-11-17	AN	13.1634364 -11.9488934 82.4935636756112 2599.999	13.16	-11.95	82.49	2600.00	Kho	Lef	Malinké	N/A	50.00	Male	Farmer	N/A	None	N/A	Yes	Married	N/A	N/A	N/A	8.00	Straw/thatch	N/A	Wood/boards	N/A	Cement	N/A	Tap	N/A	Shared latrine	N/A	Firewood	N/A	Yes	No	No	No	No	No	No	Yes	No	No
Khos-303	Negative	N/A	N/A	N/A	2021-11-16	TD	13.131987 -11.9671869 197.45404233115397 5.533	13.13	-11.97	197.45	5.53	Kho	Kho	Malinké	N/A	5.00	Female	Student	N/A	Primary	N/A	No	N/A	Male	40.00	Married	12.00	sheet metal	N/A	Ciment	N/A	Cement	N/A	Tap	N/A	Shared latrine	N/A	Firewood	N/A	No	No	No	No	No	No	No	Yes	No	Yes
KHOS-496	Negative	N/A	N/A	N/A	2021-11-15	TD	13.1329167 -11.9661667 130.06951979137463 1.6	13.13	-11.97	130.07	1.60	Kho	Kho	Malinké	N/A	63.00	Male	Farmer	N/A	None	N/A	Yes	Married	N/A	N/A	N/A	22.00	Cement/concrete	N/A	Bambou	N/A	Cement	N/A	Tap	N/A	Shared latrine	N/A	Firewood	N/A	Yes	Yes	Yes	Yes	No	No	No	Yes	No	No
Khos-299	Negative	N/A	N/A	N/A	2021-11-16	TD	13.1319409 -11.9672611 181.76694406968195 5.53	13.13	-11.97	181.77	5.53	Kho	Kho	Malinké	N/A	4.00	Female	None	N/A	None	N/A	No	N/A	Male	43.00	Married	19.00	sheet metal	N/A	Ciment	N/A	Cement	N/A	Tap	N/A	Shared latrine	N/A	Firewood	N/A	No	No	No	No	No	No	No	Yes	No	Yes
Khos494	Positive	Tropho	80	PF	2021-11-16	AN	13.1330357 -11.9702943 0.0 2299.999	13.13	-11.97	0.00	2300.00	Kho	Kho	Malinké	N/A	20.00	Female	None	Household wife	Secondary	N/A	No	N/A	Male	81.00	Married	42.00	sheet metal	N/A	Ciment	N/A	Cement	N/A	In-house well	N/A	Shared latrine	N/A	Firewood	N/A	Yes	Yes	No	Yes	No	No	No	Yes	No	No
Khos059	Negative	N/A	N/A	N/A	2021-11-16	AN	13.1330357 -11.9702943 0.0 2299.999	13.13	-11.97	0.00	2300.00	Kho	Kho	Malinké	N/A	2.00	Male	None	N/A	None	N/A	No	N/A	Male	81.00	Married	42.00	sheet metal	N/A	Ciment	N/A	Cement	N/A	In-house well	N/A	Shared latrine	N/A	Firewood	N/A	Yes	Yes	Yes	Yes	No	No	No	Yes	No	No
KHOS-515	Negative	N/A	N/A	N/A	2021-11-15	TD	13.1318967 -11.96599 120.61888247795706 1.24	13.13	-11.97	120.62	1.24	Kho	Kho	Malinké	N/A	14.00	Male	Student	N/A	Primary	N/A	No	N/A	Male	999.00	Married	12.00	Straw/thatch	N/A	Bamboo	N/A	Cement	N/A	Tap	N/A	Shared latrine	N/A	Firewood	N/A	Yes	Yes	No	Yes	No	No	Yes	Yes	No	No
Khos-264	Positive	Tropho	1160	PF	2021-11-18	TD	13.1620497 -11.9507293 160.20302903593065 7.734	13.16	-11.95	160.20	7.73	Kho	Nia	Malinké	N/A	15.00	Female	None	N/A	Primary	N/A	No	N/A	Male	63.00	Married	40.00	sheet metal	N/A	Ciment	N/A	Cement	N/A	Tap	N/A	Shared latrine	N/A	Firewood	N/A	No	No	No	No	No	No	No	Yes	No	Yes
Khos489	Negative	N/A	N/A	N/A	2021-11-16	AN	13.133744 -11.9702943 162.3048877114943 2099.999	13.13	-11.97	162.30	2100.00	Kho	Kho	Malinké	N/A	49.00	Male	Gold digger	N/A	Quranic school	N/A	No	N/A	Male	81.00	Married	42.00	sheet metal	N/A	Ciment	N/A	Cement	N/A	Tap	N/A	Shared latrine	N/A	Firewood	N/A	Yes	Yes	Yes	Yes	No	No	No	Yes	No	No
Khos-550	Negative	N/A	N/A	N/A	2021-11-16	TD	13.1320366 -11.9673682 161.50337046312265 16.473	13.13	-11.97	161.50	16.47	Kho	Kho	Malinké	N/A	3.00	Male	None	N/A	None	N/A	No	N/A	Male	39.00	Married	12.00	sheet metal	N/A	Ciment	N/A	Cement	N/A	Tap	N/A	Shared latrine	N/A	Firewood	N/A	No	No	No	No	No	No	No	Yes	No	Yes
Khos-428	Negative	N/A	N/A	N/A	2021-11-15	TD	13.1318749 -11.9656005 156.22595915223138 18.301	13.13	-11.97	156.23	18.30	Kho	Kho	Malinké	N/A	5.00	Male	Student	N/A	Primary	N/A	No	N/A	Male	43.00	Married	20.00	sheet metal	N/A	Ciment	N/A	Cement	N/A	Tap	N/A	Shared latrine	N/A	Firewood	N/A	No	Yes	No	No	No	No	No	Yes	No	Yes
Khos330	Negative	N/A	N/A	N/A	2021-11-18	AN	13.2009706 -11.9329859 114.45834729340447 8.96	13.20	-11.93	114.46	8.96	Kho	Mad	Malinké	N/A	4.00	Female	None	N/A	None	N/A	No	N/A	Male	44.00	Married	65.00	Straw/thatch	N/A	Wood/boards	N/A	Wooden planks	N/A	Tap	N/A	Shared latrine	N/A	Firewood	N/A	Yes	Yes	Yes	Yes	No	No	No	Yes	No	Yes
Khos492	Positive	Tropho	96	PF	2021-11-16	AN	13.1330357 -11.9702943 0.0 2299.999	13.13	-11.97	0.00	2300.00	Kho	Kho	Malinké	N/A	41.00	Male	Student	N/A	Primary	N/A	No	N/A	Male	81.00	Married	42.00	sheet metal	N/A	Ciment	N/A	Cement	N/A	In-house well	N/A	Shared latrine	N/A	Firewood	N/A	Yes	Yes	No	No	No	No	No	Yes	No	No
Khos476	Positive	Tropho	304	PF	2021-11-15	AN	13.1309863 -11.969092 136.7186389467869 5.0	13.13	-11.97	136.72	5.00	Kho	Kho	Malinké	N/A	30.00	Female	Farmer	N/A	Primary	N/A	No	N/A	Male	999.00	Married	8.00	sheet metal	N/A	Ciment	N/A	Cement	N/A	Tap	N/A	Shared latrine	N/A	Firewood	N/A	Yes	No	No	Yes	No	No	No	Yes	No	Yes
Khos125	Negative	N/A	N/A	N/A	2021-11-17	AN	13.1634531 -11.9485368 105.36162768531152 2599.999	13.16	-11.95	105.36	2600.00	Kho	Lef	Malinké	N/A	4.00	Male	None	N/A	None	N/A	No	N/A	Male	45.00	Married	42.00	sheet metal	N/A	Ciment	N/A	Cement	N/A	Tap	N/A	Shared latrine	N/A	Firewood	N/A	Yes	No	No	Yes	No	No	No	No	No	No
Khos-098	Positive	Tropho	760	PF	2021-11-18	TD	13.1615978 -11.951049 154.72319581087874 7.944	13.16	-11.95	154.72	7.94	Kho	Nia	Malinké	N/A	14.00	Male	Student	N/A	Primary	N/A	No	N/A	Male	70.00	Married	38.00	sheet metal	N/A	Ciment	N/A	Cement	N/A	Tap	N/A	Shared latrine	N/A	Firewood	N/A	No	Yes	Yes	Yes	No	No	No	Yes	No	Yes
KHOS-169	Positive	Tropho	32	PF	2021-11-17	TD	13.1840017 -11.930295 109.66361142978383 11.2	13.18	-11.93	109.66	11.20	Kho	Lef	Malinké	N/A	22.00	Female	None	N/A	Primary	N/A	No	N/A	Male	62.00	Married	30.00	sheet metal	N/A	Bambou	N/A	Cement	N/A	Tap	N/A	Shared latrine	N/A	Firewood	N/A	Yes	Yes	No	Yes	No	No	Yes	Yes	No	Yes
Khos315	Positive	Tropho	72516	PF	2021-11-18	AN	13.1620294 -11.9496506 116.20225215078973 3.86	13.16	-11.95	116.20	3.86	Kho	Mad	Malinké	N/A	8.00	Male	Student	N/A	Primary	N/A	No	N/A	Male	999.00	Married	62.00	sheet metal	N/A	Ciment	N/A	Cement	N/A	Tap	N/A	Shared latrine	N/A	Firewood	N/A	Yes	No	Yes	Yes	No	No	No	Yes	No	Yes
KHOS-194	Positive	Tropho	42167	PF	2021-11-18	TD	13.0309433 -11.9649683 162.47094545404875 1.54	13.03	-11.96	162.47	1.54	Kho	Man	Malinké	N/A	5.00	Male	None	N/A	None	N/A	No	N/A	Male	999.00	Married	30.00	sheet metal	N/A	Bambou	N/A	Cement	N/A	Tap	N/A	Shared latrine	N/A	Firewood	N/A	Yes	Yes	No	Yes	No	No	No	Yes	No	Yes
Khos-562	Negative	N/A	N/A	N/A	2021-11-17	TD	13.1842181 -11.9307042 144.09781959396528 38.639	13.18	-11.93	144.10	38.64	Kho	Lef	Malinké	N/A	20.00	Female	Farmer	N/A	Primary	N/A	No	N/A	Male	30.00	Married	5.00	sheet metal	N/A	Ciment	N/A	Cement	N/A	Tap	N/A	Shared latrine	N/A	Firewood	N/A	No	No	No	No	No	No	No	Yes	No	Yes
KHOS-502	Negative	N/A	N/A	N/A	2021-11-15	TD	13.1323923 -11.9656979 128.66735036887084 11.5	13.13	-11.97	128.67	11.50	Kho	Kho	Malinké	N/A	5.00	Male	Student	N/A	Other	Case des tout petits	No	N/A	Male	57.00	Married	17.00	Cement/concrete	N/A	Ciment	N/A	Cement	N/A	Tap	N/A	Shared latrine	N/A	Firewood	N/A	Yes	Yes	No	Yes	No	No	No	Yes	No	No
Khos-297	Negative	N/A	N/A	N/A	2021-11-16	TD	13.1319409 -11.9672611 181.76694406968195 5.53	13.13	-11.97	181.77	5.53	Kho	Kho	Malinké	N/A	1.00	Female	None	N/A	None	N/A	No	N/A	Male	28.00	Married	4.00	sheet metal	N/A	Ciment	N/A	Cement	N/A	Tap	N/A	Shared latrine	N/A	Firewood	N/A	No	No	No	Yes	No	No	No	Yes	No	Yes
Khos-311	Negative	N/A	N/A	N/A	2021-11-16	TD	13.1320019 -11.9672653 176.25170146368396 10.181	13.13	-11.97	176.25	10.18	Kho	Kho	Malinké	N/A	5.00	Male	Student	N/A	Primary	N/A	No	N/A	Male	43.00	Married	12.00	sheet metal	N/A	Ciment	N/A	Cement	N/A	Tap	N/A	Shared latrine	N/A	Firewood	N/A	No	No	No	No	No	No	No	Yes	No	Yes
Khos455	Positive	Tropho	144	PF	2021-11-15	AN	13.1309863 -11.969092 136.7186389467869 5.0	13.13	-11.97	136.72	5.00	Kho	Kho	Malinké	N/A	29.00	Male	Gold digger	N/A	Primary	N/A	Yes	Married	N/A	N/A	N/A	15.00	sheet metal	N/A	Ciment	N/A	Cement	N/A	In-house well	N/A	Shared latrine	N/A	Firewood	N/A	Yes	No	Yes	No	No	No	No	Yes	No	Yes
Khos324	Negative	N/A	N/A	N/A	2021-11-18	AN	13.2009706 -11.9329859 114.45834729340447 8.96	13.20	-11.93	114.46	8.96	Kho	Mad	Malinké	N/A	25.00	Female	Farmer	N/A	None	N/A	No	N/A	Male	44.00	Married	65.00	sheet metal	N/A	Ciment	N/A	Cement	N/A	Tap	N/A	Shared latrine	N/A	Firewood	N/A	Yes	Yes	Yes	Yes	No	No	No	Yes	No	Yes
KHOS-015	Negative	N/A	N/A	N/A	2021-11-18	TD	13.03109 -11.964505 153.41404229979955 2.94	13.03	-11.96	153.41	2.94	Kho	Man	Malinké	N/A	19.00	Male	Workers	N/A	Primary	N/A	No	N/A	Male	49.00	Married	7.00	Straw/thatch	N/A	Bamboo	N/A	Cement	N/A	Tap	N/A	Shared latrine	N/A	Firewood	N/A	Yes	No	Yes	Yes	No	No	No	Yes	No	No
Khos467	Negative	N/A	N/A	N/A	2021-11-15	AN	13.1309863 -11.969092 136.7186389467869 5.0	13.13	-11.97	136.72	5.00	Kho	Kho	Malinké	N/A	4.00	Male	None	N/A	None	N/A	No	N/A	Male	44.00	Married	14.00	sheet metal	N/A	Ciment	N/A	Cement	N/A	In-house well	N/A	Shared latrine	N/A	Firewood	N/A	No	No	No	No	No	No	No	Yes	No	Yes
Khos054	Negative	N/A	N/A	N/A	2021-11-16	AN	13.1330357 -11.9702943 0.0 2299.999	13.13	-11.97	0.00	2300.00	Kho	Kho	Malinké	N/A	3.00	Female	None	N/A	None	N/A	No	N/A	Male	81.00	Married	42.00	sheet metal	N/A	Ciment	N/A	Cement	N/A	Tap	N/A	Shared latrine	N/A	Firewood	N/A	Yes	Yes	Yes	Yes	No	No	No	Yes	No	No
Khos029	Negative	N/A	N/A	N/A	2021-11-16	AN	13.132155 -11.969496 147.91040969644806 5.0	13.13	-11.97	147.91	5.00	Kho	Kho	Malinké	N/A	15.00	Male	Student	N/A	Secondary	N/A	No	N/A	Male	999.00	Married	20.00	sheet metal	N/A	Ciment	N/A	Cement	N/A	In-house well	N/A	Shared latrine	N/A	Firewood	N/A	Yes	Yes	No	Yes	No	No	No	Yes	No	Yes
Khos-571	Negative	N/A	N/A	N/A	2021-11-17	TD	13.1842181 -11.9307042 144.09781959396528 38.639	13.18	-11.93	144.10	38.64	Kho	Lef	Malinké	N/A	20.00	Female	Farmer	N/A	None	N/A	No	N/A	Male	63.00	Married	30.00	sheet metal	N/A	Ciment	N/A	Cement	N/A	Tap	N/A	Shared latrine	N/A	Firewood	N/A	No	No	No	No	No	No	No	Yes	No	Yes
Khos138	Positive	Tropho	144	PF	2021-11-17	AN	13.1634531 -11.9485368 105.36162768531152 2599.999	13.16	-11.95	105.36	2600.00	Kho	Lef	Malinké	N/A	19.00	Male	Farmer	N/A	Primary	N/A	No	N/A	Male	45.00	Married	42.00	sheet metal	N/A	Ciment	N/A	Cement	N/A	Tap	N/A	Shared latrine	N/A	Firewood	N/A	Yes	Yes	No	Yes	No	No	No	Yes	No	No
KHOS-200	Negative	N/A	N/A	N/A	2021-11-18	TD	13.0309433 -11.9649683 162.47094545404875 1.54	13.03	-11.96	162.47	1.54	Kho	Man	Malinké	N/A	1.30	Female	None	N/A	None	N/A	No	N/A	Male	999.00	Married	30.00	sheet metal	N/A	Bambou	N/A	Cement	N/A	Tap	N/A	Shared latrine	N/A	Firewood	N/A	Yes	Yes	No	Yes	No	No	No	Yes	No	Yes
KHOS-186	Negative	N/A	N/A	N/A	2021-11-18	TD	13.03109 -11.964505 153.41404229979955 2.94	13.03	-11.96	153.41	2.94	Kho	Man	Malinké	N/A	4.00	Female	None	N/A	None	N/A	No	N/A	Male	999.00	Married	39.00	sheet metal	N/A	Bambou	N/A	Cement	N/A	Tap	N/A	Shared latrine	N/A	Firewood	N/A	Yes	Yes	No	Yes	No	No	No	Yes	No	No
Khos127	Negative	N/A	N/A	N/A	2021-11-17	AN	13.1634531 -11.9485368 105.36162768531152 2599.999	13.16	-11.95	105.36	2600.00	Kho	Lef	Malinké	N/A	8.00	Female	Student	N/A	Primary	N/A	No	N/A	Male	45.00	Married	42.00	sheet metal	N/A	Terre battue/boue	N/A	Cement	N/A	Tap	N/A	Shared latrine	N/A	Firewood	N/A	No	No	No	Yes	No	No	No	Yes	No	No
KHOS-368	Negative	N/A	N/A	N/A	2021-11-16	TD	13.1329855 -11.9713645 127.96323866756194 1899.999	13.13	-11.97	127.96	1900.00	Kho	Kho	Malinké	N/A	9.00	Female	Student	N/A	Primary	N/A	No	N/A	Male	52.00	Married	35.00	sheet metal	N/A	Bambou	N/A	Cement	N/A	Tap	N/A	Shared latrine	N/A	Firewood	N/A	Yes	Yes	No	Yes	No	No	Yes	Yes	No	Yes
KHOS-171	Negative	N/A	N/A	N/A	2021-11-17	TD	13.1838829 -11.9302936 78.91396970793015 7.225	13.18	-11.93	78.91	7.22	Kho	Lef	Malinké	N/A	38.00	Male	None	N/A	None	N/A	No	N/A	Male	62.00	Married	30.00	sheet metal	N/A	Bambou	N/A	Cement	N/A	Tap	N/A	Shared latrine	N/A	Firewood	N/A	Yes	Yes	No	Yes	No	No	Yes	Yes	No	Yes
MAMA-309	Positive	Tropho	576	PF	2021-11-13	TD	13.1810139 -12.0554261 180.9793446310786 5.475	13.18	-12.06	180.98	5.47	Mama	Mama	Pular	N/A	13.00	Female	None	N/A	None	N/A	No	N/A	Male	83.00	Married	16.00	sheet metal	N/A	Ciment	N/A	Cement	N/A	Tap	N/A	Shared latrine	N/A	Firewood	N/A	Yes	No	No	No	No	No	No	Yes	No	No
Mama254	Negative	N/A	N/A	N/A	2021-11-12	AN	13.1820593 -12.061038 161.55232481240463 7.85	13.18	-12.06	161.55	7.85	Mama	Mama	Malinké	N/A	4.00	Female	None	N/A	None	N/A	No	N/A	Male	999.00	Married	4.00	Cement/concrete	N/A	Bois/planches	N/A	Cement	N/A	In-house well	N/A	Shared latrine	N/A	Firewood	N/A	No	Yes	Yes	Yes	No	No	No	Yes	No	Yes
MAMA-297	Negative	N/A	N/A	N/A	2021-11-13	TD	13.1814076 -12.0559999 190.79184440695929 5.854	13.18	-12.06	190.79	5.85	Mama	Mama	Malinké	N/A	10.00	Female	None	N/A	None	N/A	No	N/A	Male	50.00	Married	11.00	sheet metal	N/A	Ciment	N/A	Cement	N/A	Tap	N/A	Shared latrine	N/A	Firewood	N/A	No	Yes	No	No	No	No	No	Yes	No	No
MAMA-234	Positive	Tropho	78.383672	PF	2021-11-11	AN	13.1815922 -12.0614228 171.69763340180202 3.9	13.18	-12.06	171.70	3.90	Mama	Mama	Malinké	N/A	18.00	Female	None	Household wife	Primary	N/A	No	N/A	Male	46.00	Married	10.00	sheet metal	N/A	Ciment	N/A	Cement	N/A	Other	Public borehole	Shared latrine	N/A	Firewood	N/A	Yes	Yes	Yes	Yes	No	No	No	Yes	No	No
Mama278	Positive	Tropho	1312	PF	2021-11-12	AN	13.1816215 -12.0606142 185.6512796313944 5.016	13.18	-12.06	185.65	5.02	Mama	Mama	Pular	N/A	22.00	Male	Gold digger	N/A	Quranic school	N/A	No	N/A	Male	999.00	Married	5.00	Straw/thatch	N/A	Wood/boards	N/A	Sand	N/A	Tap	N/A	Shared latrine	N/A	Firewood	N/A	No	No	No	Yes	No	No	No	No	No	No
MAMA-156	Positive	Tropho	3540	PF	2021-11-12	TD	13.1815073 -12.0561672 204.1350560225387 5.661	13.18	-12.06	204.14	5.66	Mama	Mama	Malinké	N/A	8.00	Male	Student	N/A	Primary	N/A	No	N/A	Male	36.00	Married	9.00	Straw/thatch	N/A	Clay/mud	N/A	Sand	N/A	Tap	N/A	Shared latrine	N/A	Firewood	N/A	Yes	No	No	No	No	No	No	Yes	No	No
MAMA-036	Negative	N/A	N/A	N/A	2021-11-11	TD	13.183215 -12.058505 158.0905207956206 30.1	13.18	-12.06	158.09	30.10	Mama	Mama	Pular	N/A	11.00	Male	Student	N/A	Primary	N/A	No	N/A	Male	999.00	Married	40.00	Straw/thatch	N/A	Bamboo	N/A	Cement	N/A	Tap	N/A	Shared latrine	N/A	Firewood	N/A	Yes	Yes	Yes	Yes	No	No	No	Yes	No	Yes
MAMA-073	Negative	N/A	N/A	N/A	2021-11-12	TD	13.1816432 -12.056407 176.80682657665815 1.383	13.18	-12.06	176.81	1.38	Mama	Mama	Malinké	N/A	1.00	Female	None	N/A	None	N/A	No	N/A	Male	999.00	Married	34.00	sheet metal	N/A	Bambou	N/A	Cement	N/A	Tap	N/A	Shared latrine	N/A	Firewood	N/A	Yes	Yes	Yes	Yes	No	No	Yes	Yes	No	Yes
MAMA-071	Negative	N/A	N/A	N/A	2021-11-12	TD	13.1816432 -12.056407 176.80682657665815 1.383	13.18	-12.06	176.81	1.38	Mama	Mama	Malinké	N/A	11.00	Female	None	N/A	None	N/A	No	N/A	Male	999.00	Married	34.00	sheet metal	N/A	Bambou	N/A	Cement	N/A	Tap	N/A	Shared latrine	N/A	Firewood	N/A	Yes	Yes	Yes	Yes	No	No	Yes	Yes	No	Yes
MAMA-090	Negative	N/A	N/A	N/A	2021-11-13	TD	13.1081844 -12.091084 195.31107376284882 8.02	13.11	-12.09	195.31	8.02	Mama	Bam	Malinké	N/A	12.00	Female	None	N/A	Primary	N/A	No	N/A	Male	999.00	Married	30.00	sheet metal	N/A	Bambou	N/A	Cement	N/A	Tap	N/A	Shared latrine	N/A	Firewood	N/A	Yes	Yes	No	Yes	No	No	Yes	Yes	No	Yes
MAmA-105	Positive	Tropho	1540	PF	2021-11-11	TD	13.1837819 -12.0617674 211.6157128769329 4.083	13.18	-12.06	211.62	4.08	Mama	Mama	Pular	N/A	1.00	Female	None	N/A	None	N/A	No	N/A	Male	39.00	Married	5.00	Straw/thatch	N/A	Clay/mud	N/A	Cement	N/A	Tap	N/A	Shared latrine	N/A	Firewood	N/A	Yes	No	No	No	No	No	No	Yes	No	No
MAMA-046	Negative	N/A	N/A	N/A	2021-11-12	TD	13.18327 -12.0575983 161.61229525398085 1.7	13.18	-12.06	161.61	1.70	Mama	Mama	Malinké	N/A	5.00	Female	Student	N/A	Primary	N/A	No	N/A	Male	999.00	Married	35.00	sheet metal	N/A	Bambou	N/A	Cement	N/A	Tap	N/A	Shared latrine	N/A	Firewood	N/A	Yes	Yes	No	Yes	No	No	Yes	Yes	No	Yes
MAMA-166	Negative	N/A	N/A	N/A	2021-11-13	TD	13.1082977 -12.0910541 193.96653558951786 1.9	13.11	-12.09	193.97	1.90	Mama	Bam	Malinké	N/A	6.00	Male	Student	N/A	Primary	N/A	No	N/A	Male	999.00	Married	30.00	sheet metal	N/A	Bambou	N/A	Cement	N/A	Tap	N/A	Shared latrine	N/A	Firewood	N/A	Yes	Yes	No	Yes	No	No	Yes	Yes	No	Yes
MAMA-504	Negative	N/A	N/A	N/A	2021-11-14	TD	13.1272142 -12.0641989 240.0388021859762 9.935	13.13	-12.06	240.04	9.94	Mama	Bamy	Malinké	N/A	14.00	Female	Gold digger	N/A	Primary	N/A	No	N/A	Male	56.00	Married	25.00	sheet metal	N/A	Ciment	N/A	Cement	N/A	Tap	N/A	Shared latrine	N/A	Firewood	N/A	Yes	Yes	No	Yes	No	No	Yes	Yes	No	No
MAMA-119	Negative	N/A	N/A	N/A	2021-11-11	TD	13.1830352 -12.0591381 200.38675465612783 9.935	13.18	-12.06	200.39	9.94	Mama	Mama	Malinké	N/A	31.00	Male	Gold digger	N/A	Primary	N/A	Yes	Married	N/A	N/A	N/A	4.00	sheet metal	N/A	Ciment	N/A	Cement	N/A	Tap	N/A	Shared latrine	N/A	Firewood	N/A	No	Yes	No	No	No	No	No	Yes	No	Yes
MAMA-304	Negative	N/A	N/A	N/A	2021-11-13	TD	13.1813947 -12.0559367 199.3718870397975 6.875	13.18	-12.06	199.37	6.88	Mama	Mama	Malinké	N/A	18.00	Female	None	N/A	None	N/A	No	N/A	Male	50.00	Married	11.00	sheet metal	N/A	Ciment	N/A	Cement	N/A	Tap	N/A	Shared latrine	N/A	Firewood	N/A	No	No	No	No	No	No	No	Yes	No	No
Mama354	Negative	N/A	N/A	N/A	2021-11-13	AN	13.108913 -12.0909313 188.54153154000437 3.9	13.11	-12.09	188.54	3.90	Mama	Bam	Malinké	N/A	5.00	Male	None	N/A	None	N/A	No	N/A	Male	999.00	Married	27.00	sheet metal	N/A	Ciment	N/A	Cement	N/A	Tap	N/A	Shared latrine	N/A	Firewood	N/A	No	No	No	No	No	No	No	Yes	No	No
MAMA-145	Negative	N/A	N/A	N/A	2021-11-12	TD	13.1832765 -12.0579533 205.3075247159361 4.839	13.18	-12.06	205.31	4.84	Mama	Mama	Malinké	N/A	11.00	Female	Student	N/A	Primary	N/A	No	N/A	Male	52.00	Married	20.00	sheet metal	N/A	Ciment	N/A	Cement	N/A	Tap	N/A	Shared latrine	N/A	Firewood	N/A	Yes	Yes	No	No	No	No	No	Yes	Yes	Yes
MAMA-104	Positive	Tropho	6720	PF	2021-11-11	TD	13.1837819 -12.0617674 211.6157128769329 4.083	13.18	-12.06	211.62	4.08	Mama	Bamy	Malinké	N/A	23.00	Male	Gold digger	N/A	Primary	N/A	Yes	Married	N/A	N/A	N/A	3.00	sheet metal	N/A	Ciment	N/A	Cement	N/A	Tap	N/A	Shared latrine	N/A	Firewood	N/A	Yes	Yes	No	No	No	No	No	Yes	No	No
Mama329	Negative	N/A	N/A	N/A	2021-11-13	AN	13.1091867 -12.0906017 185.60978120915848 8.6	13.11	-12.09	185.61	8.60	Mama	Bam	Malinké	N/A	15.00	Male	Gold digger	N/A	Primary	N/A	No	N/A	Male	999.00	Married	34.00	sheet metal	N/A	Ciment	N/A	Cement	N/A	In-house well	N/A	Shared latrine	N/A	Firewood	N/A	Yes	Yes	Yes	Yes	No	No	Yes	Yes	No	Yes
MAMA-075	Positive	Tropho	6820	PF	2021-11-12	TD	13.1816432 -12.056407 176.80682657665815 1.383	13.18	-12.06	176.81	1.38	Mama	Mama	Malinké	N/A	9.00	Male	None	N/A	Primary	N/A	No	N/A	Male	999.00	Married	34.00	sheet metal	N/A	Bambou	N/A	Cement	N/A	Tap	N/A	Shared latrine	N/A	Firewood	N/A	Yes	Yes	Yes	Yes	No	No	Yes	Yes	No	Yes
MAMA-063	Positive	Tropho	420	PF	2021-11-12	TD	13.1832627 -12.0576555 165.92197079006357 4.88	13.18	-12.06	165.92	4.88	Mama	Mama	Malinké	N/A	0.60	Male	None	N/A	None	N/A	No	N/A	Male	999.00	Married	35.00	sheet metal	N/A	Bambou	N/A	Cement	N/A	Tap	N/A	Shared latrine	N/A	Firewood	N/A	Yes	Yes	No	Yes	No	No	Yes	Yes	No	Yes
Mama379	Positive	Gameto	N/A	PF	2021-11-14	AN	13.1089141 -12.0914604 204.31119782647846 10.6	13.11	-12.09	204.31	10.60	Mama	Bam	Malinké	N/A	32.00	Female	Gold digger	N/A	None	N/A	No	N/A	Male	23.00	Married	15.00	Straw/thatch	N/A	Bamboo	N/A	Sand	N/A	Tap	N/A	Shared latrine	N/A	Firewood	N/A	No	No	No	Yes	No	No	No	Yes	No	Yes
Mama268	Negative	N/A	N/A	N/A	2021-11-12	AN	13.1820818 -12.0609737 179.0694409317617 5.583	13.18	-12.06	179.07	5.58	Mama	Mama	Autre	bambara	29.00	Male	Gold digger	N/A	Quranic school	N/A	No	N/A	Male	32.00	Married	5.00	Straw/thatch	N/A	Wood/boards	N/A	Sand	N/A	Tap	N/A	Shared latrine	N/A	Firewood	N/A	No	No	No	Yes	No	No	No	Yes	No	Yes
Mama396	Negative	N/A	N/A	N/A	2021-11-14	AN	13.1078792 -12.0917538 199.2977005950891 4.38	13.11	-12.09	199.30	4.38	Mama	Bam	Malinké	N/A	3.00	Female	None	N/A	None	N/A	No	N/A	Male	48.00	Married	25.00	sheet metal	N/A	Ciment	N/A	Cement	N/A	Tap	N/A	Shared latrine	N/A	Firewood	N/A	Yes	Yes	Yes	Yes	No	No	No	Yes	No	Yes
MAMA-179	Positive	Tropho	1320	PF	2021-11-13	TD	13.1072089 -12.090333 169.2058873501277 10.0	13.11	-12.09	169.21	10.00	Mama	Bam	Malinké	N/A	8.00	Female	None	N/A	Primary	N/A	No	N/A	Male	66.00	Married	52.00	sheet metal	N/A	Bambou	N/A	Cement	N/A	Tap	N/A	Shared latrine	N/A	Firewood	N/A	Yes	Yes	No	Yes	No	No	No	Yes	No	No
MAMA-083	Negative	N/A	N/A	N/A	2021-11-13	TD	13.1081844 -12.091084 195.31107376284882 8.02	13.11	-12.09	195.31	8.02	Mama	Bam	Malinké	N/A	17.00	Male	Student	N/A	Secondary	N/A	No	N/A	Male	999.00	Married	30.00	sheet metal	N/A	Bambou	N/A	Cement	N/A	Tap	N/A	Shared latrine	N/A	Firewood	N/A	Yes	Yes	No	Yes	No	No	Yes	Yes	No	Yes
MAMA-157	Negative	N/A	N/A	N/A	2021-11-12	TD	13.1815073 -12.0561672 204.1350560225387 5.661	13.18	-12.06	204.14	5.66	Mama	Mama	Malinké	N/A	3.00	Male	None	N/A	None	N/A	No	N/A	Male	38.00	Married	4.00	Straw/thatch	N/A	Clay/mud	N/A	Sand	N/A	Tap	N/A	Other	N/A	Firewood	N/A	Yes	No	No	No	No	No	No	Yes	No	No
MAMA-198	Positive	Tropho	27300	PF	2021-11-14	TD	13.1073667 -12.0906767 189.9739473735236 2.78	13.11	-12.09	189.97	2.78	Mama	Bam	Malinké	N/A	1.90	Male	None	N/A	None	N/A	No	N/A	Male	999.00	Married	23.00	sheet metal	N/A	Bambou	N/A	Cement	N/A	Tap	N/A	Shared latrine	N/A	Firewood	N/A	No	Yes	No	Yes	No	No	No	Yes	No	Yes
Mama376	Negative	N/A	N/A	N/A	2021-11-14	AN	13.1089141 -12.0914604 204.31119782647846 10.6	13.11	-12.09	204.31	10.60	Mama	Bam	Malinké	N/A	18.00	Female	Gold digger	N/A	None	N/A	No	N/A	Male	23.00	Married	15.00	Straw/thatch	N/A	Bamboo	N/A	Sand	N/A	Tap	N/A	Shared latrine	N/A	Firewood	N/A	No	No	No	Yes	No	No	No	Yes	No	No
MAMA-222	Positive	Tropho	94212	PF	2021-11-11	AN	13.1813193 -12.0616655 177.617909485251 3.9	13.18	-12.06	177.62	3.90	Mama	Mama	Malinké	N/A	10.00	Male	Student	N/A	Quranic school	N/A	No	N/A	Male	42.00	Married	20.00	Straw/thatch	N/A	Bamboo	N/A	Cement	N/A	Other	Public borehole	Shared latrine	N/A	Firewood	N/A	Yes	Yes	Yes	Yes	No	No	No	Yes	No	No
MAMA-243	Negative	N/A	N/A	N/A	2021-11-11	AN	13.1793016 -12.0555833 220.97487614311166 2500.0	13.18	-12.06	220.97	2500.00	Mama	Mama	Malinké	N/A	6.00	Female	None	N/A	Quranic school	N/A	No	N/A	Male	50.00	Married	30.00	sheet metal	N/A	Ciment	N/A	Cement	N/A	Other	Public borehole	Shared latrine	N/A	Firewood	N/A	Yes	Yes	Yes	Yes	No	No	No	Yes	No	No
MAMA-109	Positive	Tropho	80	PF	2021-11-11	TD	13.1819339 -12.056414 193.9603968951824 3.79	13.18	-12.06	193.96	3.79	Mama	Mama	Pular	N/A	25.00	Male	Gold digger	N/A	None	N/A	No	N/A	Male	28.00	Single	7.00	Straw/thatch	N/A	Clay/mud	N/A	Sand	N/A	Tap	N/A	Shared latrine	N/A	Firewood	N/A	Yes	No	No	No	No	No	No	Yes	No	No
MAMA-414	Positive	Tropho	2544	PF	2021-11-14	TD	13.1076535 -12.090686 245.56587914018957 6.35	13.11	-12.09	245.57	6.35	Mama	Bam	Malinké	N/A	17.00	Female	None	N/A	None	N/A	No	N/A	Male	69.00	Married	95.00	sheet metal	N/A	Bambou	N/A	Cement	N/A	Tap	N/A	Shared latrine	N/A	Firewood	N/A	No	No	Yes	Yes	No	No	Yes	Yes	No	Yes
MAMA-536	Positive	Tropho	11320	PF	2021-11-14	TD	13.1277155 -12.0636098 237.11118605332058 3.79	13.13	-12.06	237.11	3.79	Mama	Mama	Malinké	N/A	8.00	Male	Student	N/A	Primary	N/A	No	N/A	Female	35.00	Married	9.00	sheet metal	N/A	Ciment	N/A	Cement	N/A	Tap	N/A	Shared latrine	N/A	Firewood	N/A	No	Yes	No	No	No	No	No	Yes	No	No
MAMA-212	Negative	N/A	N/A	N/A	2021-11-11	AN	13.1832516 -12.0616317 167.46111703812537 3.9	13.18	-12.06	167.46	3.90	Mama	Mama	Malinké	N/A	36.00	Female	Gold digger	N/A	Quranic school	N/A	No	N/A	Male	34.00	Married	25.00	Straw/thatch	N/A	Cement	N/A	Cement	N/A	Public well	N/A	Shared latrine	N/A	Firewood	N/A	No	Yes	No	Yes	No	No	No	Yes	No	No
MAMA-209	Positive	Tropho	310.25151	PF	2021-11-11	AN	13.1832516 -12.0616317 167.46111703812537 3.9	13.18	-12.06	167.46	3.90	Mama	Mama	Malinké	N/A	5.00	Male	None	N/A	None	N/A	No	N/A	Male	34.00	Married	25.00	Straw/thatch	N/A	Cement	N/A	Sand	N/A	Public well	N/A	Shared latrine	N/A	Firewood	N/A	No	Yes	No	Yes	No	No	No	Yes	No	No
MAMA-527	Negative	N/A	N/A	N/A	2021-11-14	TD	13.1275405 -12.0640862 246.94919080610813 6.03	13.13	-12.06	246.95	6.03	Mama	Mama	Malinké	N/A	61.00	Male	Gold digger	N/A	Primary	N/A	Yes	Married	N/A	N/A	N/A	12.00	sheet metal	N/A	Bois/planches	N/A	Cement	N/A	Tap	N/A	Shared latrine	N/A	Firewood	N/A	No	No	No	Yes	No	No	No	Yes	No	No
MAMA-235	Negative	N/A	N/A	N/A	2021-11-11	AN	13.1815259 -12.061473 220.97487614311166 4.0	13.18	-12.06	220.97	4.00	Mama	Mama	Malinké	N/A	18.00	Male	None	N/A	Secondary	N/A	No	N/A	Male	50.00	Married	30.00	sheet metal	N/A	Ciment	N/A	Cement	N/A	Other	Public borehole	Shared latrine	N/A	Firewood	N/A	Yes	Yes	Yes	Yes	No	No	Yes	Yes	No	Yes
MaMA-102	Negative	N/A	N/A	N/A	2021-11-11	TD	13.1837819 -12.0617674 211.6157128769329 4.083	13.18	-12.06	211.62	4.08	Mama	Mama	Malinké	N/A	12.00	Male	None	N/A	Primary	N/A	No	N/A	Male	42.00	Married	3.00	Straw/thatch	N/A	Clay/mud	N/A	Sand	N/A	Tap	N/A	Shared latrine	N/A	Firewood	N/A	Yes	No	No	No	No	No	No	Yes	No	No
MAMA-140	Negative	N/A	N/A	N/A	2021-11-12	TD	13.1832952 -12.0578402 284.4571261482989 11.089	13.18	-12.06	284.46	11.09	Mama	Mama	Malinké	N/A	8.00	Female	Student	N/A	Primary	N/A	No	N/A	Male	52.00	Married	20.00	sheet metal	N/A	Ciment	N/A	Cement	N/A	Tap	N/A	Shared latrine	N/A	Firewood	N/A	No	Yes	No	No	No	No	No	Yes	Yes	Yes
MAMA-194	Negative	N/A	N/A	N/A	2021-11-13	TD	13.1074913 -12.090375 199.08518276427094 96.0	13.11	-12.09	199.09	96.00	Mama	Bam	Malinké	N/A	17.00	Male	Student	N/A	Secondary	N/A	No	N/A	Male	66.00	Married	52.00	sheet metal	N/A	Bambou	N/A	Cement	N/A	Tap	N/A	Shared latrine	N/A	Firewood	N/A	Yes	Yes	No	Yes	No	No	No	Yes	No	No
MAMA-423	Negative	N/A	N/A	N/A	2021-11-14	TD	13.1076535 -12.090686 245.56587914018957 6.35	13.11	-12.09	245.57	6.35	Mama	Bam	Malinké	N/A	19.00	Female	None	N/A	Secondary	N/A	No	N/A	Male	69.00	Married	95.00	sheet metal	N/A	Bambou	N/A	Cement	N/A	Tap	N/A	Shared latrine	N/A	Firewood	N/A	No	No	Yes	Yes	No	No	Yes	Yes	No	Yes
MAMA-511	Positive	Tropho	7800	PF	2021-11-14	TD	13.1273257 -12.0640947 249.1242238573199 4.454	13.13	-12.06	249.12	4.45	Mama	Bamy	Malinké	N/A	8.00	Female	Student	N/A	Primary	N/A	No	N/A	Male	56.00	Married	25.00	sheet metal	N/A	Ciment	N/A	Cement	N/A	Tap	N/A	Shared latrine	N/A	Firewood	N/A	Yes	Yes	No	Yes	No	No	Yes	Yes	No	Yes
MAMA-111	Negative	N/A	N/A	N/A	2021-11-11	TD	13.1819339 -12.056414 193.9603968951824 3.79	13.18	-12.06	193.96	3.79	Mama	Mama	Pular	N/A	18.00	Male	Gold digger	N/A	Primary	N/A	No	N/A	Male	19.00	Married	4.00	Straw/thatch	N/A	Clay/mud	N/A	Sand	N/A	Tap	N/A	Shared latrine	N/A	Firewood	N/A	No	No	No	No	No	No	No	Yes	No	No
Mama352	Negative	N/A	N/A	N/A	2021-11-13	AN	13.108913 -12.0909313 188.54153154000437 3.9	13.11	-12.09	188.54	3.90	Mama	Bam	Malinké	N/A	3.00	Female	None	N/A	None	N/A	No	N/A	Male	999.00	Married	27.00	sheet metal	N/A	Ciment	N/A	Cement	N/A	Tap	N/A	Shared latrine	N/A	Firewood	N/A	Yes	No	No	Yes	No	No	No	Yes	No	Yes
MAMA-245	Negative	N/A	N/A	N/A	2021-11-11	AN	13.1793016 -12.0555833 220.97487614311166 2500.0	13.18	-12.06	220.97	2500.00	Mama	Mama	Malinké	N/A	8.00	Female	Student	N/A	Primary	N/A	No	N/A	Male	50.00	Married	30.00	sheet metal	N/A	Ciment	N/A	Cement	N/A	Other	Public borehole	Shared latrine	N/A	Firewood	N/A	Yes	Yes	Yes	Yes	No	No	No	Yes	No	No
MAMA-114	Negative	N/A	N/A	N/A	2021-11-11	TD	13.1819339 -12.056414 193.9603968951824 3.79	13.18	-12.06	193.96	3.79	Mama	Mama	Pular	N/A	16.00	Female	None	N/A	None	N/A	No	N/A	Male	28.00	Married	3.00	Straw/thatch	N/A	Bamboo	N/A	Cement	N/A	Tap	N/A	Shared latrine	N/A	Firewood	N/A	Yes	No	No	No	No	No	No	Yes	No	No
MAMA-080	Negative	N/A	N/A	N/A	2021-11-12	TD	13.181575 -12.056185 159.0346833429792 1.783	13.18	-12.06	159.03	1.78	Mama	Mama	Malinké	N/A	8.00	Male	Student	N/A	Primary	N/A	No	N/A	Male	64.00	Married	12.00	Straw/thatch	N/A	Bamboo	N/A	Cement	N/A	Tap	N/A	Shared latrine	N/A	Firewood	N/A	No	No	Yes	Yes	No	No	No	Yes	No	No
Mama340	Negative	N/A	N/A	N/A	2021-11-13	AN	13.1091867 -12.0906017 185.60978120915848 8.6	13.11	-12.09	185.61	8.60	Mama	Bam	Autre	Other_ethnie	23.00	Female	None	Household wife	None	N/A	No	N/A	Male	999.00	Married	5.00	sheet metal	N/A	Ciment	N/A	Cement	N/A	Tap	N/A	Shared latrine	N/A	Firewood	N/A	Yes	Yes	Yes	Yes	No	No	Yes	Yes	No	Yes
MAMA-003	Negative	N/A	N/A	N/A	2021-11-11	TD	13.1824257 -12.0597602 162.66805370474646 2.6	13.18	-12.06	162.67	2.60	Mama	Mama	Pular	N/A	10.00	Male	Workers	N/A	None	N/A	No	N/A	Male	28.00	Married	12.00	Straw/thatch	N/A	Bamboo	N/A	Cement	N/A	Tap	N/A	Shared latrine	N/A	Firewood	N/A	No	Yes	No	Yes	No	No	No	Yes	No	No
MAMA-237	Negative	N/A	N/A	N/A	2021-11-11	AN	13.1815259 -12.061473 220.97487614311166 4.0	13.18	-12.06	220.97	4.00	Mama	Mama	Malinké	N/A	10.00	Female	Student	N/A	Primary	N/A	No	N/A	Male	50.00	Married	30.00	sheet metal	N/A	Ciment	N/A	Cement	N/A	Other	Public borehole	Shared latrine	N/A	Firewood	N/A	Yes	Yes	Yes	Yes	No	No	No	Yes	No	Yes
Mama270	Negative	N/A	N/A	N/A	2021-11-12	AN	13.1820818 -12.0609737 179.0694409317617 5.583	13.18	-12.06	179.07	5.58	Mama	Mama	Pular	N/A	23.00	Male	Gold digger	N/A	Quranic school	N/A	No	N/A	Male	999.00	Married	15.00	Straw/thatch	N/A	Wood/boards	N/A	Cement	N/A	Tap	N/A	Shared latrine	N/A	Firewood	N/A	No	No	No	Yes	No	No	No	No	No	No
MAMA-074	Negative	N/A	N/A	N/A	2021-11-12	TD	13.1816432 -12.056407 176.80682657665815 1.383	13.18	-12.06	176.81	1.38	Mama	Mama	Malinké	N/A	25.00	Male	Workers	N/A	Primary	N/A	No	N/A	Male	999.00	Married	34.00	sheet metal	N/A	Bambou	N/A	Cement	N/A	Tap	N/A	Shared latrine	N/A	Firewood	N/A	Yes	Yes	Yes	Yes	No	No	Yes	Yes	No	Yes
Mama265	Negative	N/A	N/A	N/A	2021-11-12	AN	13.1820818 -12.0609737 179.0694409317617 5.583	13.18	-12.06	179.07	5.58	Mama	Mama	Autre	bambara	6.00	Female	None	N/A	None	N/A	No	N/A	Male	32.00	Married	5.00	Straw/thatch	N/A	Bamboo	N/A	Sand	N/A	Tap	N/A	Shared latrine	N/A	Firewood	N/A	No	No	No	Yes	No	No	No	No	No	Yes
MAMA-135	Negative	N/A	N/A	N/A	2021-11-12	TD	13.1832438 -12.0579201 213.08409247144027 13.372	13.18	-12.06	213.08	13.37	Mama	Mama	Malinké	N/A	5.00	Male	Student	N/A	Primary	N/A	No	N/A	Male	38.00	Married	12.00	sheet metal	N/A	Ciment	N/A	Cement	N/A	Tap	N/A	Shared latrine	N/A	Firewood	N/A	Yes	Yes	No	Yes	No	No	No	Yes	Yes	Yes
Mama280	Negative	N/A	N/A	N/A	2021-11-12	AN	13.1816215 -12.0606142 185.6512796313944 5.016	13.18	-12.06	185.65	5.02	Mama	Mama	Pular	N/A	36.00	Male	Gold digger	N/A	Quranic school	N/A	Yes	Married	N/A	N/A	N/A	8.00	sheet metal	N/A	Ciment	N/A	Cement	N/A	Tap	N/A	Shared latrine	N/A	Firewood	N/A	Yes	Yes	Yes	Yes	No	Yes	Yes	Yes	No	Yes
MAMA-077	Negative	N/A	N/A	N/A	2021-11-12	TD	13.1816432 -12.056407 176.80682657665815 1.383	13.18	-12.06	176.81	1.38	Mama	Mama	Malinké	N/A	60.00	Female	Farmer	N/A	None	N/A	No	N/A	Male	999.00	Married	34.00	sheet metal	N/A	Bambou	N/A	Cement	N/A	Tap	N/A	Shared latrine	N/A	Firewood	N/A	Yes	Yes	Yes	Yes	No	No	Yes	Yes	No	Yes
MAMA-165	Negative	N/A	N/A	N/A	2021-11-13	TD	13.1082977 -12.0910541 193.96653558951786 1.9	13.11	-12.09	193.97	1.90	Mama	Bam	Malinké	N/A	30.00	Male	Gold digger	N/A	Primary	N/A	No	N/A	Male	999.00	Married	30.00	sheet metal	N/A	Bambou	N/A	Cement	N/A	Tap	N/A	Shared latrine	N/A	Firewood	N/A	Yes	Yes	No	Yes	No	No	Yes	Yes	No	Yes
MAMA-005	Negative	N/A	N/A	N/A	2021-11-11	TD	13.1824257 -12.0597602 162.66805370474646 2.6	13.18	-12.06	162.67	2.60	Mama	Mama	Pular	N/A	9.00	Male	Workers	N/A	None	N/A	No	N/A	Male	28.00	Married	12.00	Straw/thatch	N/A	Bamboo	N/A	Cement	N/A	Tap	N/A	Shared latrine	N/A	Firewood	N/A	No	Yes	No	Yes	No	No	No	Yes	No	No
Mama383	Negative	N/A	N/A	N/A	2021-11-14	AN	13.1087632 -12.0912954 184.81525040832759 6.52	13.11	-12.09	184.82	6.52	Mama	Bam	Malinké	N/A	20.00	Female	Gold digger	N/A	None	N/A	No	N/A	Male	23.00	Married	15.00	Straw/thatch	N/A	Wood/boards	N/A	Sand	N/A	Tap	N/A	Shared latrine	N/A	Firewood	N/A	No	No	No	Yes	No	No	No	Yes	No	No
MAMA-412	Negative	N/A	N/A	N/A	2021-11-14	TD	13.1076535 -12.090686 245.56587914018957 6.35	13.11	-12.09	245.57	6.35	Mama	Bam	Malinké	N/A	6.00	Female	Student	N/A	Primary	N/A	No	N/A	Male	69.00	Married	95.00	sheet metal	N/A	Bambou	N/A	Cement	N/A	Tap	N/A	Shared latrine	N/A	Firewood	N/A	No	No	Yes	Yes	No	No	Yes	Yes	No	Yes
MAMA-067	Negative	N/A	N/A	N/A	2021-11-12	TD	13.183562 -12.0579313 160.14333258076863 9.3	13.18	-12.06	160.14	9.30	Mama	Mama	Malinké	N/A	45.00	Female	Farmer	N/A	None	N/A	No	N/A	Male	999.00	Married	45.00	sheet metal	N/A	Bambou	N/A	Cement	N/A	Tap	N/A	Shared latrine	N/A	Firewood	N/A	Yes	Yes	No	Yes	Yes	No	No	Yes	No	No
MAMA-158	Negative	N/A	N/A	N/A	2021-11-12	TD	13.1815073 -12.0561672 204.1350560225387 5.661	13.18	-12.06	204.14	5.66	Mama	Mama	Malinké	N/A	4.00	Male	None	N/A	None	N/A	No	N/A	Male	52.00	Married	12.00	Straw/thatch	N/A	Clay/mud	N/A	Sand	N/A	Tap	N/A	Other	N/A	Firewood	N/A	Yes	No	No	No	No	No	No	Yes	No	No
Mama397	Negative	N/A	N/A	N/A	2021-11-14	AN	13.1078792 -12.0917538 199.2977005950891 4.38	13.11	-12.09	199.30	4.38	Mama	Bam	Malinké	N/A	3.00	Female	None	N/A	None	N/A	No	N/A	Male	48.00	Married	25.00	sheet metal	N/A	Ciment	N/A	Cement	N/A	Tap	N/A	Shared latrine	N/A	Firewood	N/A	Yes	Yes	Yes	Yes	No	No	No	Yes	No	Yes
MAMA-134	Negative	N/A	N/A	N/A	2021-11-12	TD	13.1832858 -12.0578771 205.80855518140697 5.572	13.18	-12.06	205.81	5.57	Mama	Mama	Malinké	N/A	6.00	Male	Student	N/A	Primary	N/A	No	N/A	Male	52.00	Married	20.00	sheet metal	N/A	Ciment	N/A	Cement	N/A	Tap	N/A	Shared latrine	N/A	Firewood	N/A	Yes	Yes	No	No	No	No	No	Yes	Yes	Yes
Mama455	Positive	Tropho	32	PF	2021-11-14	AN	13.1078792 -12.0917538 199.2977005950891 4.38	13.11	-12.09	199.30	4.38	Mama	Bam	Pular	N/A	3.00	Male	None	N/A	None	N/A	No	N/A	Male	999.00	Married	25.00	sheet metal	N/A	Ciment	N/A	Cement	N/A	Tap	N/A	Shared latrine	N/A	Firewood	N/A	Yes	Yes	Yes	Yes	No	No	No	Yes	No	Yes
MAMA-034	Negative	N/A	N/A	N/A	2021-11-11	TD	13.183215 -12.058505 158.0905207956206 30.1	13.18	-12.06	158.09	30.10	Mama	Mama	Autre	bambara	12.00	Female	None	N/A	Primary	N/A	No	N/A	Male	999.00	Married	40.00	Straw/thatch	N/A	Bamboo	N/A	Cement	N/A	Tap	N/A	Shared latrine	N/A	Firewood	N/A	Yes	Yes	Yes	Yes	No	No	No	Yes	No	Yes
MAMA-116	Negative	N/A	N/A	N/A	2021-11-11	TD	13.1819339 -12.056414 193.9603968951824 3.79	13.18	-12.06	193.96	3.79	Mama	Mama	Malinké	N/A	6.00	Female	None	N/A	None	N/A	No	N/A	Male	52.00	Married	5.00	sheet metal	N/A	Ciment	N/A	Cement	N/A	Tap	N/A	Shared latrine	N/A	Firewood	N/A	Yes	Yes	No	Yes	No	No	No	Yes	No	No
MAMA-193	Negative	N/A	N/A	N/A	2021-11-13	TD	13.1074913 -12.090375 199.08518276427094 96.0	13.11	-12.09	199.09	96.00	Mama	Bam	Malinké	N/A	23.00	Female	Gold digger	N/A	Secondary	N/A	No	N/A	Male	999.00	Married	25.00	Straw/thatch	N/A	Bamboo	N/A	Cement	N/A	Tap	N/A	Shared latrine	N/A	Firewood	N/A	Yes	No	No	Yes	No	No	No	Yes	No	No
MAMA-010	Negative	N/A	N/A	N/A	2021-11-11	TD	13.1824257 -12.0597602 162.66805370474646 2.6	13.18	-12.06	162.67	2.60	Mama	Mama	Pular	N/A	21.00	Male	Workers	N/A	None	N/A	No	N/A	Male	28.00	Married	12.00	Straw/thatch	N/A	Bamboo	N/A	Cement	N/A	Tap	N/A	Shared latrine	N/A	Firewood	N/A	No	Yes	No	Yes	No	No	No	Yes	No	No
MAMA-547	Positive	Tropho	23615	PF	2021-11-14	TD	13.1277155 -12.0636098 237.11118605332058 3.79	13.13	-12.06	237.11	3.79	Mama	Bamy	Malinké	N/A	2.00	Male	None	N/A	None	N/A	No	N/A	Male	30.00	Married	7.00	Straw/thatch	N/A	Cement	N/A	Cement	N/A	Tap	N/A	Shared latrine	N/A	Firewood	N/A	No	No	No	No	No	No	No	Yes	No	No
Mama461	Negative	N/A	N/A	N/A	2021-11-14	AN	13.1078792 -12.0917538 199.2977005950891 4.38	13.11	-12.09	199.30	4.38	Mama	Bam	Pular	N/A	16.00	Male	Workers	N/A	None	N/A	No	N/A	Male	999.00	Married	5.00	sheet metal	N/A	Bois/planches	N/A	Cement	N/A	Tap	N/A	Shared latrine	N/A	Firewood	N/A	No	No	No	Yes	No	No	No	Yes	No	No
MAMA-303	Positive	Tropho	1400	PF	2021-11-13	TD	13.1814163 -12.0559156 232.1502174172741 4.843	13.18	-12.06	232.15	4.84	Mama	Mama	Malinké	N/A	83.00	Male	None	N/A	Quranic school	N/A	No	N/A	Male	50.00	Married	11.00	sheet metal	N/A	Ciment	N/A	Cement	N/A	Tap	N/A	Shared latrine	N/A	Firewood	N/A	No	Yes	No	No	No	No	No	Yes	No	No
Mama366	Negative	N/A	N/A	N/A	2021-11-13	AN	13.1089167 -12.0909494 192.38908900675295 4.966	13.11	-12.09	192.39	4.97	Mama	Bam	Malinké	N/A	18.00	Male	Gold digger	N/A	Secondary	N/A	No	N/A	Male	999.00	Married	27.00	sheet metal	N/A	Ciment	N/A	Cement	N/A	Tap	N/A	Shared latrine	N/A	Firewood	N/A	No	No	Yes	Yes	No	No	No	Yes	No	No
Mama328	Negative	N/A	N/A	N/A	2021-11-13	AN	13.1091867 -12.0906017 185.60978120915848 8.6	13.11	-12.09	185.61	8.60	Mama	Mama	Malinké	N/A	14.00	Female	Gold digger	N/A	Secondary	N/A	No	N/A	Male	999.00	Married	34.00	sheet metal	N/A	Ciment	N/A	Cement	N/A	Tap	N/A	Shared latrine	N/A	Firewood	N/A	Yes	Yes	Yes	Yes	No	No	Yes	Yes	No	Yes
MAMA-001	Negative	N/A	N/A	N/A	2021-11-11	TD	13.1824257 -12.0597602 162.66805370474646 2.6	13.18	-12.06	162.67	2.60	Mama	Mama	Pular	N/A	7.00	Male	Workers	N/A	None	N/A	No	N/A	Male	28.00	Married	12.00	Straw/thatch	N/A	Bamboo	N/A	Cement	N/A	Tap	N/A	Shared latrine	N/A	Firewood	N/A	No	Yes	No	Yes	No	No	Yes	Yes	No	No
MAMA-124	Negative	N/A	N/A	N/A	2021-11-11	TD	13.183203 -12.0584061 190.83564327429096 6.112	13.18	-12.06	190.84	6.11	Mama	Mama	Malinké	N/A	12.00	Female	Student	N/A	Primary	N/A	No	N/A	Male	42.00	Married	7.00	Straw/thatch	N/A	Clay/mud	N/A	Cement	N/A	Tap	N/A	Shared latrine	N/A	Firewood	N/A	No	Yes	No	No	No	No	No	Yes	No	No
Mama362	Negative	N/A	N/A	N/A	2021-11-13	AN	13.1089167 -12.0909494 192.38908900675295 4.966	13.11	-12.09	192.39	4.97	Mama	Bam	Malinké	N/A	45.00	Male	Gold digger	N/A	None	N/A	No	N/A	Male	999.00	Married	27.00	sheet metal	N/A	Ciment	N/A	Cement	N/A	Tap	N/A	Shared latrine	N/A	Firewood	N/A	No	No	Yes	Yes	No	No	No	Yes	No	No
MAMA-082	Negative	N/A	N/A	N/A	2021-11-12	TD	13.181575 -12.056185 159.0346833429792 1.783	13.18	-12.06	159.03	1.78	Mama	Mama	Malinké	N/A	64.00	Male	Farmer	N/A	Primary	N/A	Yes	Married	N/A	N/A	N/A	12.00	Straw/thatch	N/A	Bamboo	N/A	Cement	N/A	Tap	N/A	Shared latrine	N/A	Firewood	N/A	No	No	Yes	Yes	No	No	No	Yes	No	No
MAMA-411	Negative	N/A	N/A	N/A	2021-11-14	TD	13.1076535 -12.090686 245.56587914018957 6.35	13.11	-12.09	245.57	6.35	Mama	Bam	Malinké	N/A	10.00	Female	None	N/A	Quranic school	N/A	No	N/A	Male	69.00	Married	95.00	sheet metal	N/A	Bambou	N/A	Cement	N/A	Tap	N/A	Shared latrine	N/A	Firewood	N/A	No	No	Yes	Yes	No	No	Yes	Yes	No	Yes
Mama395	Negative	N/A	N/A	N/A	2021-11-14	AN	13.1078792 -12.0917538 199.2977005950891 4.38	13.11	-12.09	199.30	4.38	Mama	Bam	Malinké	N/A	34.00	Female	Gold digger	N/A	None	N/A	No	N/A	Male	48.00	Married	25.00	sheet metal	N/A	Ciment	N/A	Cement	N/A	Tap	N/A	Shared latrine	N/A	Firewood	N/A	Yes	Yes	Yes	Yes	No	No	No	Yes	No	Yes
MAMA-037	Negative	N/A	N/A	N/A	2021-11-11	TD	13.183215 -12.058505 158.0905207956206 30.1	13.18	-12.06	158.09	30.10	Mama	Mama	Pular	N/A	35.00	Female	None	N/A	None	N/A	No	N/A	Male	999.00	Married	40.00	Straw/thatch	N/A	Bamboo	N/A	Cement	N/A	Tap	N/A	Shared latrine	N/A	Firewood	N/A	Yes	Yes	Yes	Yes	No	No	No	Yes	No	Yes
MAMA-481	Positive	Tropho	144	PF	2021-11-14	TD	13.1076535 -12.090686 245.56587914018957 6.35	13.11	-12.09	245.57	6.35	Mama	Bam	Malinké	N/A	20.00	Female	None	N/A	Secondary	N/A	No	N/A	Male	69.00	Married	95.00	sheet metal	N/A	Bambou	N/A	Cement	N/A	Tap	N/A	Shared latrine	N/A	Firewood	N/A	No	No	Yes	Yes	No	No	Yes	Yes	No	Yes
MAMA-004	Positive	Tropho	19500	PF	2021-11-11	TD	13.1824257 -12.0597602 162.66805370474646 2.6	13.18	-12.06	162.67	2.60	Mama	Mama	Malinké	N/A	8.00	Male	Workers	N/A	None	N/A	No	N/A	Male	28.00	Married	12.00	Straw/thatch	N/A	Bamboo	N/A	Cement	N/A	Tap	N/A	Shared latrine	N/A	Firewood	N/A	No	Yes	No	Yes	No	No	No	Yes	No	No
MAMA-528	Negative	N/A	N/A	N/A	2021-11-14	TD	13.1274961 -12.0642043 243.6947029934058 11.708	13.13	-12.06	243.69	11.71	Mama	Bamy	Malinké	N/A	30.00	Male	Other	Autre_occu_parti	University	N/A	Yes	Married	N/A	N/A	N/A	2.00	sheet metal	N/A	Ciment	N/A	Cement	N/A	Tap	N/A	Shared latrine	N/A	Firewood	N/A	No	No	No	No	No	No	No	Yes	No	Yes
MAMA-182	Positive	Tropho	432.66615	PF	2021-11-13	TD	13.1072089 -12.090333 169.2058873501277 10.0	13.11	-12.09	169.21	10.00	Mama	Bam	Malinké	N/A	12.00	Female	None	N/A	Primary	N/A	No	N/A	Male	66.00	Married	52.00	sheet metal	N/A	Bambou	N/A	Cement	N/A	Tap	N/A	Shared latrine	N/A	Firewood	N/A	Yes	Yes	No	Yes	No	No	No	Yes	No	No
MAMA-167	Negative	N/A	N/A	N/A	2021-11-13	TD	13.1082977 -12.0910541 193.96653558951786 1.9	13.11	-12.09	193.97	1.90	Mama	Bam	Malinké	N/A	10.00	Male	Student	N/A	Primary	N/A	No	N/A	Male	999.00	Married	30.00	sheet metal	N/A	Bambou	N/A	Cement	N/A	Tap	N/A	Shared latrine	N/A	Firewood	N/A	Yes	Yes	No	Yes	No	No	Yes	Yes	No	Yes
MAMA-420	Positive	Tropho	80	PF	2021-11-14	TD	13.1076535 -12.090686 245.56587914018957 6.35	13.11	-12.09	245.57	6.35	Mama	Bam	Malinké	N/A	13.00	Female	None	N/A	Primary	N/A	No	N/A	Male	69.00	Married	95.00	sheet metal	N/A	Bambou	N/A	Cement	N/A	Tap	N/A	Shared latrine	N/A	Firewood	N/A	No	No	Yes	Yes	No	No	Yes	Yes	No	Yes
Mama365	Negative	N/A	N/A	N/A	2021-11-13	AN	13.1089167 -12.0909494 192.38908900675295 4.966	13.11	-12.09	192.39	4.97	Mama	Bam	Malinké	N/A	7.00	Female	Student	N/A	Primary	N/A	No	N/A	Male	999.00	Married	27.00	sheet metal	N/A	Ciment	N/A	Cement	N/A	Tap	N/A	Shared latrine	N/A	Firewood	N/A	No	No	Yes	Yes	No	No	No	Yes	No	No
MAMA-311	Positive	Tropho	400	PF	2021-11-13	TD	13.1818409 -12.0554774 207.2224168652978 7.271	13.18	-12.06	207.22	7.27	Mama	Mama	Malinké	N/A	7.00	Female	Student	N/A	Primary	N/A	No	N/A	Male	51.00	Married	19.00	sheet metal	N/A	Ciment	N/A	Cement	N/A	Tap	N/A	Shared latrine	N/A	Firewood	N/A	No	No	No	Yes	No	No	No	Yes	No	No
Mama262	Negative	N/A	N/A	N/A	2021-11-12	AN	13.182435 -12.061185 188.6613013358788 10.4	13.18	-12.06	188.66	10.40	Mama	Mama	Malinké	N/A	11.00	Male	Student	N/A	Primary	N/A	No	N/A	Male	999.00	Married	25.00	sheet metal	N/A	Ciment	N/A	Cement	N/A	Tap	N/A	Shared latrine	N/A	Firewood	N/A	Yes	Yes	No	Yes	No	No	No	Yes	No	Yes
MAMA-180	Positive	Tropho	1600	PF	2021-11-13	TD	13.1072089 -12.090333 169.2058873501277 10.0	13.11	-12.09	169.21	10.00	Mama	Bam	Malinké	N/A	4.00	Female	None	N/A	None	N/A	No	N/A	Male	66.00	Married	52.00	sheet metal	N/A	Bambou	N/A	Cement	N/A	Tap	N/A	Shared latrine	N/A	Firewood	N/A	Yes	Yes	No	Yes	No	No	No	Yes	No	No
MAMA-132	Negative	N/A	N/A	N/A	2021-11-12	TD	13.1839235 -12.0616232 203.6107682642505 3.79	13.18	-12.06	203.61	3.79	Mama	Mama	Malinké	N/A	28.00	Female	Gold digger	N/A	Primary	N/A	No	N/A	Male	52.00	Married	20.00	sheet metal	N/A	Ciment	N/A	Cement	N/A	Tap	N/A	Other	N/A	Firewood	N/A	Yes	No	Yes	Yes	No	No	No	Yes	Yes	Yes
MAMA-526	Negative	N/A	N/A	N/A	2021-11-14	TD	13.1273415 -12.0639332 237.99566839223164 4.28	13.13	-12.06	238.00	4.28	Mama	Bamy	Malinké	N/A	16.00	Female	Gold digger	N/A	Primary	N/A	No	N/A	Male	48.00	Married	7.00	sheet metal	N/A	Ciment	N/A	Cement	N/A	Tap	N/A	Shared latrine	N/A	Firewood	N/A	Yes	Yes	No	Yes	No	No	No	Yes	Yes	No
Mama281	Negative	N/A	N/A	N/A	2021-11-12	AN	13.1816215 -12.0606142 185.6512796313944 5.016	13.18	-12.06	185.65	5.02	Mama	Mama	Malinké	N/A	20.00	Female	None	household wife	Primary	N/A	No	N/A	Male	36.00	Married	8.00	sheet metal	N/A	Bois/planches	N/A	Cement	N/A	Tap	N/A	Shared latrine	N/A	Firewood	N/A	Yes	Yes	Yes	Yes	No	No	Yes	Yes	No	Yes
MAMA-523	Negative	N/A	N/A	N/A	2021-11-14	TD	13.1273415 -12.0639332 237.99566839223164 4.28	13.13	-12.06	238.00	4.28	Mama	Bamy	Malinké	N/A	1.50	Female	None	N/A	None	N/A	No	N/A	Male	48.00	Married	9.00	sheet metal	N/A	Ciment	N/A	Cement	N/A	In-house well	N/A	Shared latrine	N/A	Firewood	N/A	No	Yes	No	No	No	No	No	No	No	Yes
Mama339	Negative	N/A	N/A	N/A	2021-11-13	AN	13.1091867 -12.0906017 185.60978120915848 8.6	13.11	-12.09	185.61	8.60	Mama	Bam	Autre	Other_ethnie	1.00	Female	None	N/A	None	N/A	No	N/A	Male	999.00	Married	4.00	Cement/concrete	N/A	Bois/planches	N/A	Sand	N/A	Tap	N/A	Shared latrine	N/A	Firewood	N/A	Yes	No	No	Yes	No	No	No	Yes	No	Yes
MAMA-525	Negative	N/A	N/A	N/A	2021-11-14	TD	13.1273415 -12.0639332 237.99566839223164 4.28	13.13	-12.06	238.00	4.28	Mama	Bamy	Malinké	N/A	15.00	Female	Gold digger	N/A	Primary	N/A	No	Married	N/A	N/A	N/A	3.00	sheet metal	N/A	Ciment	N/A	Cement	N/A	Tap	N/A	Shared latrine	N/A	Firewood	N/A	Yes	Yes	No	Yes	No	No	No	Yes	No	Yes
MAMA-041	Negative	N/A	N/A	N/A	2021-11-11	TD	13.183215 -12.058505 158.0905207956206 30.1	13.18	-12.06	158.09	30.10	Mama	Mama	Pular	N/A	6.00	Male	Student	N/A	Primary	N/A	No	N/A	Male	999.00	Married	40.00	Straw/thatch	N/A	Bamboo	N/A	Cement	N/A	Tap	N/A	Shared latrine	N/A	Firewood	N/A	Yes	Yes	Yes	Yes	No	No	No	Yes	No	Yes
Mama387	Negative	N/A	N/A	N/A	2021-11-14	AN	13.1087632 -12.0912954 184.81525040832759 6.52	13.11	-12.09	184.82	6.52	Mama	Bam	Malinké	N/A	64.00	Male	Farmer	N/A	Quranic school	N/A	Yes	Married	N/A	N/A	N/A	10.00	Straw/thatch	N/A	Cement	N/A	Cement	N/A	Tap	N/A	Shared latrine	N/A	Firewood	N/A	No	Yes	Yes	No	No	No	No	Yes	No	Yes
MAMA-316	Negative	N/A	N/A	N/A	2021-11-13	TD	13.1825194 -12.0557596 214.98557576290267 13.657	13.18	-12.06	214.99	13.66	Mama	Mama	Autre	Other_ethnie	24.00	Male	Other	Autre_occu_parti	Quranic school	N/A	Yes	Married	N/A	N/A	N/A	7.00	Straw/thatch	N/A	Cement	N/A	Cement	N/A	Tap	N/A	Shared latrine	N/A	Firewood	N/A	Yes	Yes	No	No	No	No	No	Yes	No	No
MAMA-007	Negative	N/A	N/A	N/A	2021-11-11	TD	13.1824257 -12.0597602 162.66805370474646 2.6	13.18	-12.06	162.67	2.60	Mama	Mama	Pular	N/A	20.00	Male	Workers	N/A	None	N/A	No	N/A	Male	28.00	Married	12.00	Straw/thatch	N/A	Bamboo	N/A	Cement	N/A	Tap	N/A	Shared latrine	N/A	Firewood	N/A	No	Yes	No	Yes	No	No	No	Yes	No	No
MAMA-070	Positive	Tropho	5900	PF	2021-11-12	TD	13.1816432 -12.056407 176.80682657665815 1.383	13.18	-12.06	176.81	1.38	Mama	Mama	Malinké	N/A	28.00	Female	None	N/A	Primary	N/A	No	N/A	Male	999.00	Married	24.00	sheet metal	N/A	Bambou	N/A	Cement	N/A	Tap	N/A	Shared latrine	N/A	Firewood	N/A	Yes	Yes	Yes	Yes	No	No	Yes	Yes	No	Yes
MAMA-076	Negative	N/A	N/A	N/A	2021-11-12	TD	13.1816432 -12.056407 176.80682657665815 1.383	13.18	-12.06	176.81	1.38	Mama	Mama	Malinké	N/A	16.00	Female	None	N/A	Primary	N/A	No	N/A	Male	999.00	Married	34.00	sheet metal	N/A	Bambou	N/A	Cement	N/A	Tap	N/A	Shared latrine	N/A	Firewood	N/A	Yes	Yes	Yes	Yes	No	No	Yes	Yes	No	Yes
MAMA-065	Negative	N/A	N/A	N/A	2021-11-12	TD	13.1832627 -12.0576555 165.92197079006357 4.88	13.18	-12.06	165.92	4.88	Mama	Mama	Malinké	N/A	28.00	Male	Other	Autre_occu_parti	Secondary	N/A	No	N/A	Male	49.00	Married	39.00	sheet metal	N/A	Bambou	N/A	Cement	N/A	Public well	N/A	Shared latrine	N/A	Firewood	N/A	Yes	Yes	Yes	Yes	No	No	Yes	Yes	No	Yes
MAMA084	Negative	N/A	N/A	N/A	2021-11-13	TD	13.1081844 -12.091084 195.31107376284882 8.02	13.11	-12.09	195.31	8.02	Mama	Bam	Malinké	N/A	15.00	Male	Student	N/A	Secondary	N/A	No	N/A	Male	999.00	Married	30.00	sheet metal	N/A	Bambou	N/A	Cement	N/A	Tap	N/A	Shared latrine	N/A	Firewood	N/A	Yes	Yes	No	Yes	No	No	Yes	Yes	No	Yes
MAMA-196	Negative	N/A	N/A	N/A	2021-11-14	TD	13.1073667 -12.0906767 189.9739473735236 2.78	13.11	-12.09	189.97	2.78	Mama	Bam	Malinké	N/A	30.00	Female	vendor/trader	N/A	Secondary	N/A	No	N/A	Male	45.00	Married	8.00	Straw/thatch	N/A	Bamboo	N/A	Cement	N/A	Tap	N/A	Shared latrine	N/A	Firewood	N/A	No	No	No	No	No	No	No	Yes	No	No
MAMA-052	Negative	N/A	N/A	N/A	2021-11-12	TD	13.18326 -12.0575967 174.77285150058188 8.2	13.18	-12.06	174.77	8.20	Mama	Mama	Malinké	N/A	31.00	Male	Other	Autre_occu_parti	University	N/A	No	N/A	Male	999.00	Married	35.00	sheet metal	N/A	Bambou	N/A	Cement	N/A	Tap	N/A	Shared latrine	N/A	Firewood	N/A	Yes	Yes	No	Yes	No	No	Yes	Yes	No	Yes
Mama332	Negative	N/A	N/A	N/A	2021-11-13	AN	13.1091867 -12.0906017 185.60978120915848 8.6	13.11	-12.09	185.61	8.60	Mama	Mama	Malinké	N/A	35.00	Female	Gold digger	N/A	None	N/A	No	N/A	Male	999.00	Married	35.00	sheet metal	N/A	Ciment	N/A	Cement	N/A	Tap	N/A	Shared latrine	N/A	Firewood	N/A	Yes	Yes	Yes	Yes	No	No	Yes	Yes	No	Yes
MAMA-508	Negative	N/A	N/A	N/A	2021-11-14	TD	13.1272749 -12.0641244 246.88188701537217 8.269	13.13	-12.06	246.88	8.27	Mama	Bamy	Malinké	N/A	20.00	Female	None	Household wife	Primary	N/A	No	N/A	Male	56.00	Married	25.00	sheet metal	N/A	Ciment	N/A	Cement	N/A	Tap	N/A	Shared latrine	N/A	Firewood	N/A	Yes	Yes	No	Yes	No	No	Yes	Yes	No	No
Mama453	Negative	N/A	N/A	N/A	2021-11-14	AN	13.1078792 -12.0917538 199.2977005950891 4.38	13.11	-12.09	199.30	4.38	Mama	Bam	Pular	N/A	22.00	Female	Workers	Couture	None	N/A	No	N/A	Male	999.00	Married	25.00	sheet metal	N/A	Ciment	N/A	Cement	N/A	Tap	N/A	Shared latrine	N/A	Firewood	N/A	Yes	Yes	Yes	Yes	No	No	No	Yes	No	Yes
Mama248	Negative	N/A	N/A	N/A	2021-11-12	AN	13.182057 -12.0609065 194.55370062439798 4.933	13.18	-12.06	194.55	4.93	Mama	Mama	Malinké	N/A	10.00	Male	Student	N/A	Primary	N/A	No	N/A	Male	999.00	Married	25.00	sheet metal	N/A	Ciment	N/A	Cement	N/A	Tap	N/A	Shared latrine	N/A	Firewood	N/A	Yes	Yes	Yes	Yes	No	No	Yes	Yes	Yes	Yes
MAMA-514	Negative	N/A	N/A	N/A	2021-11-14	TD	13.1272756 -12.0641322 242.91312369079097 4.792	13.13	-12.06	242.91	4.79	Mama	Bamy	Malinké	N/A	7.00	Female	Student	N/A	Primary	N/A	No	N/A	Male	56.00	Married	25.00	sheet metal	N/A	Ciment	N/A	Cement	N/A	Tap	N/A	Shared latrine	N/A	Firewood	N/A	Yes	Yes	No	Yes	No	No	Yes	Yes	No	Yes
MAMA-094	Negative	N/A	N/A	N/A	2021-11-13	TD	13.1075262 -12.0903686 196.87863850673634 3.76	13.11	-12.09	196.88	3.76	Mama	Bam	Malinké	N/A	15.00	Female	None	N/A	Quranic school	N/A	No	N/A	Male	66.00	Married	52.00	sheet metal	N/A	Bambou	N/A	Cement	N/A	Tap	N/A	Shared latrine	N/A	Firewood	N/A	Yes	Yes	No	Yes	No	No	No	Yes	No	No
MAMA-120	Negative	N/A	N/A	N/A	2021-11-11	TD	13.1830352 -12.0591381 200.38675465612783 9.935	13.18	-12.06	200.39	9.94	Mama	Mama	Malinké	N/A	20.00	Female	None	household wife	Primary	N/A	No	N/A	Male	24.00	Married	4.00	sheet metal	N/A	Ciment	N/A	Cement	N/A	Tap	N/A	Shared latrine	N/A	Firewood	N/A	No	No	No	Yes	No	No	No	Yes	No	Yes
MAMA-232	Negative	N/A	N/A	N/A	2021-11-11	AN	13.1815922 -12.0614228 171.69763340180202 3.9	13.18	-12.06	171.70	3.90	Mama	Mama	Malinké	N/A	2.00	Female	None	N/A	None	N/A	No	N/A	Male	46.00	Married	10.00	sheet metal	N/A	Ciment	N/A	Cement	N/A	Other	Public borehole	Shared latrine	N/A	Firewood	N/A	Yes	Yes	Yes	Yes	No	No	No	Yes	No	No
MAMA-110	Negative	N/A	N/A	N/A	2021-11-11	TD	13.1819339 -12.056414 193.9603968951824 3.79	13.18	-12.06	193.96	3.79	Mama	Mama	Pular	N/A	16.00	Male	Gold digger	N/A	None	N/A	No	N/A	Male	28.00	Married	7.00	Straw/thatch	N/A	Bamboo	N/A	Sand	N/A	Tap	N/A	Shared latrine	N/A	Firewood	N/A	Yes	No	No	No	No	No	No	No	No	No
MAMA-241	Negative	N/A	N/A	N/A	2021-11-11	AN	13.1793016 -12.0555833 220.97487614311166 2500.0	13.18	-12.06	220.97	2500.00	Mama	Mama	Malinké	N/A	7.00	Male	Student	N/A	Primary	N/A	No	N/A	Male	46.00	Married	30.00	sheet metal	N/A	Ciment	N/A	Cement	N/A	Other	Public borehole	Shared latrine	N/A	Firewood	N/A	Yes	Yes	Yes	Yes	No	No	No	Yes	No	No
Mama353	Positive	Tropho	215	PF	2021-11-13	AN	13.108913 -12.0909313 188.54153154000437 3.9	13.11	-12.09	188.54	3.90	Mama	Bam	Malinké	N/A	10.00	Male	None	N/A	Quranic school	N/A	No	N/A	Male	999.00	Married	27.00	sheet metal	N/A	Ciment	N/A	Cement	N/A	Tap	N/A	Shared latrine	N/A	Firewood	N/A	Yes	No	Yes	No	No	No	No	Yes	No	No
MAMA-171	Negative	N/A	N/A	N/A	2021-11-13	TD	13.1083533 -12.0910783 201.41920079163503 11.1	13.11	-12.09	201.42	11.10	Mama	Bam	Malinké	N/A	4.00	Male	None	N/A	None	N/A	No	N/A	Male	999.00	Married	30.00	sheet metal	N/A	Bambou	N/A	Cement	N/A	Tap	N/A	Shared latrine	N/A	Firewood	N/A	Yes	Yes	No	Yes	No	No	Yes	Yes	No	Yes
Mama384	Negative	N/A	N/A	N/A	2021-11-14	AN	13.1087632 -12.0912954 184.81525040832759 6.52	13.11	-12.09	184.82	6.52	Mama	Bam	Malinké	N/A	45.00	Female	Gold digger	N/A	None	N/A	No	N/A	Male	23.00	Married	15.00	Straw/thatch	N/A	Bamboo	N/A	Cement	N/A	Tap	N/A	Shared latrine	N/A	Firewood	N/A	No	No	No	Yes	No	No	No	Yes	No	No
MAMA-012	Negative	N/A	N/A	N/A	2021-11-11	TD	13.182415 -12.059255 161.84279013191735 3.9	13.18	-12.06	161.84	3.90	Mama	Mama	Malinké	N/A	16.00	Female	Other	Autre_occu_parti	Primary	N/A	No	N/A	Female	49.00	Married	6.00	sheet metal	N/A	Bambou	N/A	Cement	N/A	Tap	N/A	Shared latrine	N/A	Firewood	N/A	No	No	No	No	No	No	No	Yes	No	No
MAMA-189	Negative	N/A	N/A	N/A	2021-11-13	TD	13.1074913 -12.090375 199.08518276427094 96.0	13.11	-12.09	199.09	96.00	Mama	Bam	Malinké	N/A	8.00	Male	None	N/A	Quranic school	N/A	No	N/A	Male	999.00	Married	25.00	Straw/thatch	N/A	Bamboo	N/A	Cement	N/A	Tap	N/A	Shared latrine	N/A	Firewood	N/A	Yes	No	No	Yes	No	No	No	Yes	No	No
MAMA-539	Negative	N/A	N/A	N/A	2021-11-14	TD	13.1277155 -12.0636098 237.11118605332058 3.79	13.13	-12.06	237.11	3.79	Mama	Bamy	Malinké	N/A	8.00	Male	None	N/A	None	N/A	No	N/A	Male	31.00	Married	12.00	sheet metal	N/A	Ciment	N/A	Cement	N/A	Tap	N/A	Shared latrine	N/A	Firewood	N/A	Yes	No	No	No	No	No	No	Yes	No	No
Mama361	Positive	Tropho	1026.684	PF	2021-11-13	AN	13.1089167 -12.0909494 192.38908900675295 4.966	13.11	-12.09	192.39	4.97	Mama	Bam	Malinké	N/A	20.00	Female	None	N/A	None	N/A	Yes	Married	N/A	N/A	N/A	27.00	sheet metal	N/A	Ciment	N/A	Cement	N/A	Tap	N/A	Shared latrine	N/A	Firewood	N/A	No	No	Yes	No	No	No	No	Yes	No	No
MAMA-015	Negative	N/A	N/A	N/A	2021-11-11	TD	13.183215 -12.058505 158.0905207956206 30.1	13.18	-12.06	158.09	30.10	Mama	Mama	Pular	N/A	20.00	Male	Gold digger	N/A	None	N/A	Yes	Married	N/A	N/A	N/A	3.00	Straw/thatch	N/A	Bamboo	N/A	Cement	N/A	Tap	N/A	Shared latrine	N/A	Firewood	N/A	Yes	No	No	Yes	No	No	No	Yes	No	No
Mama399	Negative	N/A	N/A	N/A	2021-11-14	AN	13.1078792 -12.0917538 199.2977005950891 4.38	13.11	-12.09	199.30	4.38	Mama	Bam	Malinké	N/A	35.00	Female	Gold digger	N/A	None	N/A	No	N/A	Male	48.00	Married	25.00	sheet metal	N/A	Ciment	N/A	Cement	N/A	Tap	N/A	Shared latrine	N/A	Firewood	N/A	Yes	Yes	Yes	Yes	No	No	No	No	No	Yes
MAMA-093	Positive	Tropho	310	PF	2021-11-13	TD	13.1075262 -12.0903686 196.87863850673634 3.76	13.11	-12.09	196.88	3.76	Mama	Bam	Malinké	N/A	8.00	Male	Student	N/A	Quranic school	N/A	No	N/A	Male	66.00	Married	52.00	sheet metal	N/A	Bambou	N/A	Cement	N/A	Tap	N/A	Shared latrine	N/A	Firewood	N/A	Yes	Yes	No	Yes	No	No	No	Yes	No	No
Mama252	Negative	N/A	N/A	N/A	2021-11-12	AN	13.1820593 -12.061038 161.55232481240463 7.85	13.18	-12.06	161.55	7.85	Mama	Mama	Malinké	N/A	42.00	Male	Workers	N/A	Primary	N/A	Yes	Married	N/A	N/A	N/A	25.00	sheet metal	N/A	Ciment	N/A	Cement	N/A	Tap	N/A	Shared latrine	N/A	Firewood	N/A	Yes	Yes	No	Yes	No	No	Yes	Yes	No	Yes
MAMA-031	Positive	Tropho	740	PF	2021-11-11	TD	13.183215 -12.058505 158.0905207956206 30.1	13.18	-12.06	158.09	30.10	Mama	Mama	Pular	N/A	3.00	Female	None	N/A	None	N/A	No	N/A	Male	999.00	Married	40.00	Straw/thatch	N/A	Bamboo	N/A	Cement	N/A	Tap	N/A	Shared latrine	N/A	Firewood	N/A	Yes	Yes	Yes	Yes	No	No	No	Yes	No	Yes
MAMA-106	Negative	N/A	N/A	N/A	2021-11-11	TD	13.1837819 -12.0617674 211.6157128769329 4.083	13.18	-12.06	211.62	4.08	Mama	Mama	Pular	N/A	11.00	Female	None	N/A	None	N/A	No	N/A	Male	39.00	Married	5.00	Straw/thatch	N/A	Bamboo	N/A	Sand	N/A	Tap	N/A	Shared latrine	N/A	Firewood	N/A	Yes	No	No	No	No	No	No	No	No	No
MAMA-314	Negative	N/A	N/A	N/A	2021-11-13	TD	13.1825836 -12.0557602 209.98334305569375 11.473	13.18	-12.06	209.98	11.47	Mama	Mama	Malinké	N/A	31.00	Male	Gold digger	N/A	Primary	N/A	Yes	Married	N/A	N/A	N/A	5.00	sheet metal	N/A	Ciment	N/A	Cement	N/A	Tap	N/A	Shared latrine	N/A	Firewood	N/A	Yes	No	No	Yes	No	No	No	Yes	No	No
MAMA-288	Positive	Tropho	8278	PF	2021-11-13	TD	13.1835731 -12.0617654 202.71962680665564 4.127	13.18	-12.06	202.72	4.13	Mama	Mama	Malinké	N/A	7.00	Male	Student	N/A	Primary	N/A	No	N/A	Female	50.00	Married	8.00	sheet metal	N/A	Ciment	N/A	Cement	N/A	Public well	N/A	Shared latrine	N/A	Firewood	N/A	Yes	Yes	No	Yes	No	No	No	Yes	No	No
MAMA-516	Negative	N/A	N/A	N/A	2021-11-14	TD	13.1273197 -12.0639199 246.6732984158053 4.506	13.13	-12.06	246.67	4.51	Mama	Bamy	Malinké	N/A	3.00	Male	None	N/A	None	N/A	No	N/A	Male	50.00	Married	7.00	sheet metal	N/A	Ciment	N/A	Cement	N/A	Tap	N/A	Shared latrine	N/A	Firewood	N/A	Yes	No	No	Yes	No	No	No	Yes	No	Yes
Mama356	Negative	N/A	N/A	N/A	2021-11-13	AN	13.1089167 -12.0909494 192.38908900675295 4.966	13.11	-12.09	192.39	4.97	Mama	Bam	Malinké	N/A	8.00	Female	None	N/A	None	N/A	No	N/A	Male	999.00	Married	27.00	sheet metal	N/A	Ciment	N/A	Cement	N/A	Tap	N/A	Shared latrine	N/A	Firewood	N/A	No	No	No	No	No	No	No	Yes	No	No
Mama337	Negative	N/A	N/A	N/A	2021-11-13	AN	13.1091867 -12.0906017 185.60978120915848 8.6	13.11	-12.09	185.61	8.60	Mama	Bam	Malinké	N/A	30.00	Female	Gold digger	N/A	Primary	N/A	No	N/A	Male	999.00	Married	34.00	sheet metal	N/A	Ciment	N/A	Cement	N/A	Tap	N/A	Shared latrine	N/A	Firewood	N/A	Yes	Yes	Yes	Yes	No	No	Yes	Yes	No	Yes
Mama267	Negative	N/A	N/A	N/A	2021-11-12	AN	13.1820818 -12.0609737 179.0694409317617 5.583	13.18	-12.06	179.07	5.58	Mama	Mama	Autre	bambara	33.00	Male	Gold digger	N/A	Quranic school	N/A	Yes	Married	N/A	N/A	N/A	5.00	Straw/thatch	N/A	Wood/boards	N/A	Sand	N/A	Tap	N/A	Shared latrine	N/A	Firewood	N/A	No	No	No	Yes	No	No	No	Yes	No	Yes
Mama271	Negative	N/A	N/A	N/A	2021-11-12	AN	13.1816215 -12.0606142 185.6512796313944 5.016	13.18	-12.06	185.65	5.02	Mama	Mama	Pular	N/A	22.00	Male	Gold digger	N/A	Quranic school	N/A	No	N/A	Male	999.00	Married	15.00	Straw/thatch	N/A	Wood/boards	N/A	Wooden planks	N/A	Tap	N/A	Shared latrine	N/A	Firewood	N/A	No	No	No	Yes	No	No	No	No	No	No
MAMA-059	Negative	N/A	N/A	N/A	2021-11-12	TD	13.1832627 -12.0576555 165.92197079006357 4.88	13.18	-12.06	165.92	4.88	Mama	Mama	Malinké	N/A	66.00	Female	Farmer	N/A	None	N/A	No	N/A	Male	999.00	Married	35.00	sheet metal	N/A	Bambou	N/A	Cement	N/A	Tap	N/A	Shared latrine	N/A	Firewood	N/A	Yes	Yes	No	Yes	No	No	Yes	Yes	No	Yes
MAMA-011	Negative	N/A	N/A	N/A	2021-11-11	TD	13.1824257 -12.0597602 162.66805370474646 2.6	13.18	-12.06	162.67	2.60	Mama	Mama	Malinké	N/A	26.00	Male	Gold digger	N/A	Secondary	N/A	No	N/A	Male	82.00	Married	32.00	sheet metal	N/A	Bambou	N/A	Cement	N/A	Tap	N/A	Shared latrine	N/A	Firewood	N/A	Yes	No	Yes	Yes	No	No	Yes	Yes	No	Yes
MAMA-164	Negative	N/A	N/A	N/A	2021-11-12	TD	13.1815073 -12.0561672 204.1350560225387 5.661	13.18	-12.06	204.14	5.66	Mama	Mama	Malinké	N/A	18.00	Male	Gold digger	N/A	None	N/A	No	N/A	Male	52.00	Married	12.00	Straw/thatch	N/A	Cement	N/A	Cement	N/A	Tap	N/A	Shared latrine	N/A	Firewood	N/A	Yes	No	No	No	No	No	No	Yes	No	No
Mama282	Negative	N/A	N/A	N/A	2021-11-12	AN	13.1816215 -12.0606142 185.6512796313944 5.016	13.18	-12.06	185.65	5.02	Mama	Mama	Malinké	N/A	15.00	Female	Student	N/A	Primary	N/A	No	N/A	Male	999.00	Married	8.00	Straw/thatch	N/A	Wood/boards	N/A	Cement	N/A	Tap	N/A	Shared latrine	N/A	Firewood	N/A	Yes	Yes	Yes	Yes	No	No	Yes	Yes	No	Yes
Mama381	Negative	N/A	N/A	N/A	2021-11-14	AN	13.1089141 -12.0914604 204.31119782647846 10.6	13.11	-12.09	204.31	10.60	Mama	Bam	Malinké	N/A	50.00	Male	Gold digger	N/A	Quranic school	N/A	No	N/A	Male	23.00	Married	15.00	sheet metal	N/A	Ciment	N/A	Cement	N/A	Tap	N/A	Shared latrine	N/A	Firewood	N/A	No	No	No	Yes	No	No	No	Yes	No	Yes
MAMA-112	Negative	N/A	N/A	N/A	2021-11-11	TD	13.1819339 -12.056414 193.9603968951824 3.79	13.18	-12.06	193.96	3.79	Mama	Mama	Pular	N/A	19.00	Male	Gold digger	N/A	Quranic school	N/A	Yes	Married	N/A	N/A	N/A	3.00	Straw/thatch	N/A	Clay/mud	N/A	Sand	N/A	Tap	N/A	Shared latrine	N/A	Firewood	N/A	Yes	No	No	No	No	No	No	Yes	No	No
Mama330	Negative	N/A	N/A	N/A	2021-11-13	AN	13.1091867 -12.0906017 185.60978120915848 8.6	13.11	-12.09	185.61	8.60	Mama	Bam	Malinké	N/A	34.00	Male	Gold digger	N/A	Primary	N/A	No	N/A	Male	999.00	Married	34.00	sheet metal	N/A	Ciment	N/A	Cement	N/A	In-house well	N/A	Shared latrine	N/A	Firewood	N/A	Yes	Yes	Yes	Yes	No	No	Yes	Yes	No	Yes
MAMA-522	Negative	N/A	N/A	N/A	2021-11-14	TD	13.1273415 -12.0639332 237.99566839223164 4.28	13.13	-12.06	238.00	4.28	Mama	Bamy	Malinké	N/A	23.00	Female	vendor/trader	N/A	None	N/A	No	N/A	Male	48.00	Married	9.00	sheet metal	N/A	Ciment	N/A	Cement	N/A	Tap	N/A	Shared latrine	N/A	Firewood	N/A	No	Yes	No	No	No	No	No	Yes	No	Yes
MAMA-125	Negative	N/A	N/A	N/A	2021-11-11	TD	13.183203 -12.0584061 190.83564327429096 6.112	13.18	-12.06	190.84	6.11	Mama	Mama	Malinké	N/A	12.00	Female	Student	N/A	Primary	N/A	No	N/A	Male	37.00	Married	5.00	Straw/thatch	N/A	Cement	N/A	Cement	N/A	Tap	N/A	Shared latrine	N/A	Firewood	N/A	No	Yes	No	No	No	No	No	No	No	No
MAMA-123	Negative	N/A	N/A	N/A	2021-11-11	TD	13.1830352 -12.0591381 200.38675465612783 9.935	13.18	-12.06	200.39	9.94	Mama	Mama	Malinké	N/A	27.00	Female	vendor/trader	N/A	Primary	N/A	No	N/A	Male	32.00	Married	7.00	Straw/thatch	N/A	Cement	N/A	Cement	N/A	Tap	N/A	Shared latrine	N/A	Firewood	N/A	No	Yes	Yes	Yes	No	No	No	Yes	No	Yes
Mama326	Positive	Tropho	91500	PF	2021-11-13	AN	13.1091867 -12.0906017 185.60978120915848 8.6	13.11	-12.09	185.61	8.60	Mama	Bam	Malinké	N/A	15.00	Female	None	household wife	Primary	N/A	No	N/A	Male	999.00	Married	34.00	sheet metal	N/A	Ciment	N/A	Cement	N/A	In-house well	N/A	Shared latrine	N/A	Firewood	N/A	Yes	Yes	Yes	Yes	Yes	No	Yes	Yes	No	Yes
Mama343	Negative	N/A	N/A	N/A	2021-11-13	AN	13.1091867 -12.0906017 185.60978120915848 8.6	13.11	-12.09	185.61	8.60	Mama	Bam	Malinké	N/A	8.00	Female	Student	N/A	Primary	N/A	No	N/A	Male	999.00	Married	34.00	sheet metal	N/A	Ciment	N/A	Cement	N/A	Tap	N/A	Shared latrine	N/A	Firewood	N/A	Yes	Yes	Yes	Yes	No	No	Yes	Yes	No	Yes
Mama276	Negative	N/A	N/A	N/A	2021-11-12	AN	13.1816215 -12.0606142 185.6512796313944 5.016	13.18	-12.06	185.65	5.02	Mama	Mama	Pular	N/A	20.00	Female	None	Household wife	Quranic school	N/A	No	N/A	Male	23.00	Married	5.00	Straw/thatch	N/A	Wood/boards	N/A	Sand	N/A	Tap	N/A	Shared latrine	N/A	Firewood	N/A	No	No	No	Yes	No	No	No	No	No	Yes
Mama247	Negative	N/A	N/A	N/A	2021-11-12	AN	13.182057 -12.0609065 194.55370062439798 4.933	13.18	-12.06	194.55	4.93	Mama	Mama	Malinké	N/A	4.00	Male	None	N/A	None	N/A	No	N/A	Male	999.00	Married	26.00	Straw/thatch	N/A	Cement	N/A	Cement	N/A	Tap	N/A	Shared latrine	N/A	Firewood	N/A	Yes	Yes	Yes	Yes	No	No	No	Yes	Yes	Yes
MAMA-152	Negative	N/A	N/A	N/A	2021-11-12	TD	13.1832069 -12.0579016 211.83893717558573 12.284	13.18	-12.06	211.84	12.28	Mama	Mama	Malinké	N/A	6.00	Female	None	N/A	None	N/A	No	N/A	Male	52.00	Married	20.00	sheet metal	N/A	Ciment	N/A	Cement	N/A	Tap	N/A	Shared latrine	N/A	Firewood	N/A	No	Yes	No	No	No	No	No	Yes	Yes	Yes
MAMA-089	Negative	N/A	N/A	N/A	2021-11-13	TD	13.1081844 -12.091084 195.31107376284882 8.02	13.11	-12.09	195.31	8.02	Mama	Bam	Malinké	N/A	3.00	Female	None	N/A	None	N/A	No	N/A	Male	999.00	Married	30.00	sheet metal	N/A	Bambou	N/A	Cement	N/A	Tap	N/A	Shared latrine	N/A	Firewood	N/A	Yes	Yes	No	Yes	No	No	Yes	Yes	No	Yes
Mama372	Negative	N/A	N/A	N/A	2021-11-14	AN	13.1089141 -12.0914604 204.31119782647846 10.6	13.11	-12.09	204.31	10.60	Mama	Bam	Malinké	N/A	4.00	Male	None	N/A	None	N/A	No	N/A	Male	23.00	Married	15.00	Straw/thatch	N/A	Bamboo	N/A	Sand	N/A	Tap	N/A	Shared latrine	N/A	Firewood	N/A	No	No	No	Yes	No	No	No	Yes	No	No
MAMA-150	Negative	N/A	N/A	N/A	2021-11-12	TD	13.1832182 -12.0579006 218.19297732283573 4.692	13.18	-12.06	218.19	4.69	Mama	Mama	Malinké	N/A	2.00	Male	None	N/A	None	N/A	No	N/A	Male	52.00	Married	20.00	sheet metal	N/A	Ciment	N/A	Cement	N/A	Tap	N/A	Shared latrine	N/A	Firewood	N/A	No	Yes	No	No	No	No	No	Yes	Yes	Yes
Mama286	Positive	Tropho	440	PF	2021-11-12	AN	13.1816215 -12.0606142 185.6512796313944 5.016	13.18	-12.06	185.65	5.02	Mama	Mama	Malinké	N/A	7.00	Female	Student	N/A	Primary	N/A	No	N/A	Male	36.00	Married	8.00	sheet metal	N/A	Ciment	N/A	Cement	N/A	Tap	N/A	Shared latrine	N/A	Firewood	N/A	Yes	Yes	Yes	Yes	No	Yes	Yes	Yes	No	Yes
Mama460	Negative	N/A	N/A	N/A	2021-11-14	AN	13.1078792 -12.0917538 199.2977005950891 4.38	13.11	-12.09	199.30	4.38	Mama	Bam	Pular	N/A	32.00	Female	vendor/trader	N/A	None	N/A	No	N/A	Male	999.00	Married	5.00	sheet metal	N/A	Terre battue/boue	N/A	Sand	N/A	Tap	N/A	Shared latrine	N/A	Firewood	N/A	Yes	No	No	No	No	No	No	No	No	No
MAMA-153	Positive	Tropho	6900	PF	2021-11-12	TD	13.1832069 -12.0579016 211.83893717558573 12.284	13.18	-12.06	211.84	12.28	Mama	Mama	Malinké	N/A	8.00	Female	None	N/A	None	N/A	No	N/A	Female	26.00	Married	9.00	sheet metal	N/A	Ciment	N/A	Cement	N/A	Tap	N/A	Shared latrine	N/A	Firewood	N/A	No	No	No	No	No	No	No	Yes	No	No
MAMA-305	Positive	Tropho	208	PF	2021-11-13	TD	13.1813947 -12.0559367 199.3718870397975 6.875	13.18	-12.06	199.37	6.88	Mama	Mama	Malinké	N/A	20.00	Female	None	N/A	None	N/A	No	N/A	Male	38.00	Married	11.00	sheet metal	N/A	Ciment	N/A	Cement	N/A	Tap	N/A	Shared latrine	N/A	Firewood	N/A	No	Yes	No	No	No	No	No	Yes	No	No
MAMA-069	Positive	Tropho	71840	PF	2021-11-12	TD	13.1835929 -12.0579297 191.94989918422232 6.05	13.18	-12.06	191.95	6.05	Mama	Mama	Malinké	N/A	4.00	Female	None	N/A	None	N/A	No	N/A	Male	43.00	Married	45.00	sheet metal	N/A	Bambou	N/A	Cement	N/A	Tap	N/A	Shared latrine	N/A	Firewood	N/A	Yes	Yes	Yes	Yes	No	No	No	Yes	No	No
MAMA-541	Negative	N/A	N/A	N/A	2021-11-14	TD	13.1277155 -12.0636098 237.11118605332058 3.79	13.13	-12.06	237.11	3.79	Mama	Bamy	Malinké	N/A	16.00	Female	Gold digger	N/A	Primary	N/A	No	N/A	Male	31.00	Married	12.00	sheet metal	N/A	Ciment	N/A	Cement	N/A	Tap	N/A	Shared latrine	N/A	Firewood	N/A	Yes	No	No	No	No	No	No	Yes	No	No
MAMA-127	Negative	N/A	N/A	N/A	2021-11-11	TD	13.183203 -12.0584061 190.83564327429096 6.112	13.18	-12.06	190.84	6.11	Mama	Mama	Malinké	N/A	10.00	Male	Student	N/A	Primary	N/A	No	N/A	Male	42.00	Married	8.00	Straw/thatch	N/A	Clay/mud	N/A	Sand	N/A	Tap	N/A	Shared latrine	N/A	Firewood	N/A	Yes	Yes	No	No	No	No	No	Yes	No	No
MAMA-039	Negative	N/A	N/A	N/A	2021-11-11	TD	13.183215 -12.058505 158.0905207956206 30.1	13.18	-12.06	158.09	30.10	Mama	Mama	Malinké	N/A	38.00	Female	None	N/A	None	N/A	No	N/A	Male	999.00	Married	40.00	Straw/thatch	N/A	Bamboo	N/A	Cement	N/A	Tap	N/A	Shared latrine	N/A	Firewood	N/A	Yes	Yes	Yes	Yes	No	No	No	Yes	No	Yes
MAMA-187	Negative	N/A	N/A	N/A	2021-11-13	TD	13.1074913 -12.090375 199.08518276427094 96.0	13.11	-12.09	199.09	96.00	Mama	Bam	Malinké	N/A	5.00	Female	None	N/A	None	N/A	No	N/A	Male	66.00	Married	52.00	sheet metal	N/A	Bambou	N/A	Cement	N/A	Tap	N/A	Shared latrine	N/A	Firewood	N/A	Yes	Yes	No	Yes	No	No	No	Yes	No	No
MAMA-208	Negative	N/A	N/A	N/A	2021-11-11	AN	13.1832516 -12.0616317 167.46111703812537 3.9	13.18	-12.06	167.46	3.90	Mama	Mama	Malinké	N/A	15.00	Female	None	Household wife	Quranic school	N/A	No	N/A	Male	34.00	Married	25.00	Straw/thatch	N/A	Cement	N/A	Sand	N/A	Public well	N/A	Shared latrine	N/A	Firewood	N/A	No	Yes	No	Yes	No	No	No	Yes	No	No
MAMA-018	Negative	N/A	N/A	N/A	2021-11-11	TD	13.1826908 -12.0597546 177.19766666334405 10.566	13.18	-12.06	177.20	10.57	Mama	Mama	Malinké	N/A	8.00	Female	Student	N/A	Primary	N/A	No	N/A	Male	47.00	Married	20.00	sheet metal	N/A	Bambou	N/A	Cement	N/A	Tap	N/A	Shared latrine	N/A	Firewood	N/A	Yes	Yes	No	Yes	No	No	No	Yes	No	No
MAMA-506	Negative	N/A	N/A	N/A	2021-11-14	TD	13.1272142 -12.0641989 240.0388021859762 9.935	13.13	-12.06	240.04	9.94	Mama	Bamy	Autre	N/A	21.00	Female	Gold digger	N/A	Primary	N/A	No	N/A	Male	56.00	Married	25.00	sheet metal	N/A	Ciment	N/A	Cement	N/A	Tap	N/A	Other	N/A	Firewood	N/A	Yes	Yes	No	Yes	No	No	No	No	No	No
MAMA-479	Negative	N/A	N/A	N/A	2021-11-14	TD	13.1076535 -12.090686 245.56587914018957 6.35	13.11	-12.09	245.57	6.35	Mama	Bam	Malinké	N/A	3.00	Female	None	N/A	None	N/A	No	N/A	Male	69.00	Married	95.00	sheet metal	N/A	Bambou	N/A	Cement	N/A	Tap	N/A	Shared latrine	N/A	Firewood	N/A	No	No	Yes	Yes	No	No	Yes	Yes	No	Yes
MAMA-409	Negative	N/A	N/A	N/A	2021-11-14	TD	13.1076535 -12.090686 245.56587914018957 6.35	13.11	-12.09	245.57	6.35	Mama	Bam	Malinké	N/A	5.00	Male	None	N/A	None	N/A	No	N/A	Male	69.00	Married	95.00	sheet metal	N/A	Bambou	N/A	Cement	N/A	Tap	N/A	Shared latrine	N/A	Firewood	N/A	No	No	No	Yes	No	No	Yes	Yes	No	Yes
Mama279	Positive	Tropho	58	PF	2021-11-12	AN	13.1816215 -12.0606142 185.6512796313944 5.016	13.18	-12.06	185.65	5.02	Mama	Mama	Pular	N/A	18.00	Female	Gold digger	N/A	Quranic school	N/A	No	N/A	Male	999.00	Married	5.00	Straw/thatch	N/A	Wood/boards	N/A	Cement	N/A	Tap	N/A	Shared latrine	N/A	Firewood	N/A	No	No	No	Yes	No	No	No	No	No	Yes
Mama335	Positive	Tropho	14920	PF	2021-11-13	AN	13.1091867 -12.0906017 185.60978120915848 8.6	13.11	-12.09	185.61	8.60	Mama	Bam	Malinké	N/A	5.00	Female	None	N/A	None	N/A	No	N/A	Male	999.00	Married	34.00	sheet metal	N/A	Ciment	N/A	Cement	N/A	Tap	N/A	Shared latrine	N/A	Firewood	N/A	Yes	Yes	Yes	Yes	No	No	Yes	Yes	No	Yes
MAMA-220	Negative	N/A	N/A	N/A	2021-11-11	AN	13.1828488 -12.0615453 173.71400441392097 3.9	13.18	-12.06	173.71	3.90	Mama	Mama	Malinké	N/A	4.00	Male	None	N/A	None	N/A	No	N/A	Male	34.00	Married	7.00	sheet metal	N/A	Ciment	N/A	Cement	N/A	Other	Public borehole	Shared latrine	N/A	Firewood	N/A	No	Yes	Yes	Yes	No	No	No	Yes	No	No
MAMA-009	Negative	N/A	N/A	N/A	2021-11-11	TD	13.1824257 -12.0597602 162.66805370474646 2.6	13.18	-12.06	162.67	2.60	Mama	Mama	Pular	N/A	16.00	Male	Workers	N/A	None	N/A	No	N/A	Male	28.00	Married	12.00	Straw/thatch	N/A	Bamboo	N/A	Cement	N/A	Tap	N/A	Shared latrine	N/A	Firewood	N/A	No	Yes	No	Yes	No	No	No	Yes	No	No
MAMA-405	Positive	Tropho	2415	PF	2021-11-14	TD	13.1073667 -12.0906767 189.9739473735236 2.78	13.11	-12.09	189.97	2.78	Mama	Bam	Malinké	N/A	6.00	Female	None	N/A	None	N/A	No	N/A	Male	999.00	Married	23.00	sheet metal	N/A	Bambou	N/A	Cement	N/A	Tap	N/A	Shared latrine	N/A	Firewood	N/A	No	Yes	No	Yes	No	No	No	Yes	No	Yes
MAMA-092	Negative	N/A	N/A	N/A	2021-11-13	TD	13.1075262 -12.0903686 196.87863850673634 3.76	13.11	-12.09	196.88	3.76	Mama	Bam	Malinké	N/A	60.00	Female	Farmer	N/A	None	N/A	No	N/A	Male	66.00	Married	52.00	sheet metal	N/A	Bambou	N/A	Cement	N/A	Tap	N/A	Shared latrine	N/A	Firewood	N/A	Yes	Yes	No	Yes	No	No	No	Yes	No	No
Mama392	Negative	N/A	N/A	N/A	2021-11-14	AN	13.1078792 -12.0917538 199.2977005950891 4.38	13.11	-12.09	199.30	4.38	Mama	Bam	Malinké	N/A	15.00	Female	Farmer	N/A	Primary	N/A	No	N/A	Male	48.00	Married	25.00	sheet metal	N/A	Ciment	N/A	Cement	N/A	Tap	N/A	Shared latrine	N/A	Firewood	N/A	Yes	Yes	Yes	Yes	No	No	No	Yes	No	Yes
MAMA-048	Positive	Tropho	19142	PF	2021-11-12	TD	13.18327 -12.0575983 161.61229525398085 1.7	13.18	-12.06	161.61	1.70	Mama	Mama	Malinké	N/A	2.00	Female	None	N/A	None	N/A	No	N/A	Male	999.00	Married	35.00	sheet metal	N/A	Bambou	N/A	Cement	N/A	Tap	N/A	Shared latrine	N/A	Firewood	N/A	Yes	Yes	No	Yes	No	No	Yes	Yes	No	Yes
MAMA-159	Negative	N/A	N/A	N/A	2021-11-12	TD	13.1815073 -12.0561672 204.1350560225387 5.661	13.18	-12.06	204.14	5.66	Mama	Mama	Malinké	N/A	8.00	Female	Student	N/A	Primary	N/A	No	N/A	Male	26.00	Married	8.00	sheet metal	N/A	Ciment	N/A	Cement	N/A	Tap	N/A	Shared latrine	N/A	Firewood	N/A	Yes	No	No	No	No	No	No	Yes	No	Yes
Mama360	Negative	N/A	N/A	N/A	2021-11-13	AN	13.1089167 -12.0909494 192.38908900675295 4.966	13.11	-12.09	192.39	4.97	Mama	Bam	Malinké	N/A	13.00	Male	Student	N/A	Primary	N/A	No	N/A	Male	999.00	Married	27.00	sheet metal	N/A	Ciment	N/A	Cement	N/A	Tap	N/A	Shared latrine	N/A	Firewood	N/A	No	No	Yes	Yes	No	No	No	Yes	No	No
MAMA-483	Negative	N/A	N/A	N/A	2021-11-14	TD	13.1076535 -12.090686 245.56587914018957 6.35	13.11	-12.09	245.57	6.35	Mama	Bam	Malinké	N/A	20.00	Male	Farmer	N/A	None	N/A	No	N/A	Male	69.00	Married	95.00	sheet metal	N/A	Bambou	N/A	Cement	N/A	Tap	N/A	Shared latrine	N/A	Firewood	N/A	No	No	Yes	Yes	No	No	Yes	Yes	No	Yes
Mama465	Negative	N/A	N/A	N/A	2021-11-14	AN	13.1078792 -12.0917538 199.2977005950891 4.38	13.11	-12.09	199.30	4.38	Mama	Bam	Malinké	N/A	16.00	Female	None	N/A	Quranic school	N/A	No	N/A	Male	999.00	Married	25.00	sheet metal	N/A	Ciment	N/A	Cement	N/A	Tap	N/A	Shared latrine	N/A	Firewood	N/A	Yes	Yes	Yes	Yes	No	No	No	Yes	No	No
MAMA-103	Positive	Tropho	1116	PF	2021-11-11	TD	13.1837819 -12.0617674 211.6157128769329 4.083	13.18	-12.06	211.62	4.08	Mama	Mama	Malinké	N/A	26.00	Male	Gold digger	N/A	None	N/A	Yes	single	N/A	N/A	N/A	2.00	sheet metal	N/A	Ciment	N/A	Cement	N/A	Tap	N/A	Shared latrine	N/A	Firewood	N/A	Yes	No	No	No	No	No	No	Yes	No	No
MAMA-151	Negative	N/A	N/A	N/A	2021-11-12	TD	13.1832182 -12.0579006 218.19297732283573 4.692	13.18	-12.06	218.19	4.69	Mama	Mama	Malinké	N/A	3.00	Female	None	N/A	None	N/A	No	N/A	Male	52.00	Married	20.00	sheet metal	N/A	Ciment	N/A	Cement	N/A	Tap	N/A	Shared latrine	N/A	Firewood	N/A	No	Yes	No	Yes	No	No	No	Yes	Yes	Yes
Mama373	Negative	N/A	N/A	N/A	2021-11-14	AN	13.1089141 -12.0914604 204.31119782647846 10.6	13.11	-12.09	204.31	10.60	Mama	Bam	Malinké	N/A	4.00	Male	None	N/A	None	N/A	No	N/A	Male	23.00	Married	15.00	Straw/thatch	N/A	Bamboo	N/A	Sand	N/A	Tap	N/A	Shared latrine	N/A	Firewood	N/A	No	No	No	Yes	No	No	No	Yes	No	No
MAMA-042	Negative	N/A	N/A	N/A	2021-11-11	TD	13.183215 -12.058505 158.0905207956206 30.1	13.18	-12.06	158.09	30.10	Mama	Mama	Pular	N/A	6.00	Male	Student	N/A	Primary	N/A	No	N/A	Male	999.00	Married	40.00	Straw/thatch	N/A	Bamboo	N/A	Cement	N/A	Tap	N/A	Shared latrine	N/A	Firewood	N/A	Yes	Yes	Yes	Yes	No	No	No	Yes	No	Yes
MAMA-118	Negative	N/A	N/A	N/A	2021-11-11	TD	13.1819339 -12.056414 193.9603968951824 3.79	13.18	-12.06	193.96	3.79	Mama	Mama	Malinké	N/A	1.00	Male	None	N/A	None	N/A	No	N/A	Male	50.00	Married	5.00	Straw/thatch	N/A	Bamboo	N/A	Cement	N/A	Tap	N/A	Shared latrine	N/A	Coal	N/A	Yes	No	No	No	No	No	No	Yes	No	No
MAMA-025	Negative	N/A	N/A	N/A	2021-11-11	TD	13.1832289 -12.0583139 164.79092036646878 3.72	13.18	-12.06	164.79	3.72	Mama	Mama	Pular	N/A	7.00	Female	Student	N/A	Primary	N/A	No	N/A	Male	999.00	Married	40.00	Straw/thatch	N/A	Bamboo	N/A	Cement	N/A	Tap	N/A	Shared latrine	N/A	Firewood	N/A	Yes	Yes	Yes	Yes	No	No	No	Yes	No	Yes
Mama251	Positive	Tropho	80	PF	2021-11-12	AN	13.1821714 -12.0610338 173.29292925177916 8.85	13.18	-12.06	173.29	8.85	Mama	Mama	Malinké	N/A	17.00	Male	Student	N/A	Secondary	N/A	No	N/A	Male	999.00	Married	25.00	sheet metal	N/A	Ciment	N/A	Cement	N/A	Tap	N/A	Shared latrine	N/A	Firewood	N/A	Yes	Yes	Yes	Yes	No	No	No	Yes	Yes	Yes
MAMA-482	Negative	N/A	N/A	N/A	2021-11-14	TD	13.1076535 -12.090686 245.56587914018957 6.35	13.11	-12.09	245.57	6.35	Mama	Bam	Malinké	N/A	23.00	Male	Farmer	N/A	Secondary	N/A	No	N/A	Male	69.00	Married	95.00	sheet metal	N/A	Bambou	N/A	Cement	N/A	Tap	N/A	Shared latrine	N/A	Firewood	N/A	No	No	Yes	Yes	No	No	Yes	Yes	No	Yes
MAMA163	Negative	N/A	N/A	N/A	2021-11-12	TD	13.1815073 -12.0561672 204.1350560225387 5.661	13.18	-12.06	204.14	5.66	Mama	Mama	Malinké	N/A	72.00	Female	None	N/A	None	N/A	No	N/A	Male	42.00	Married	12.00	Straw/thatch	N/A	Cement	N/A	Cement	N/A	Tap	N/A	Shared latrine	N/A	Firewood	N/A	No	No	No	No	No	No	No	Yes	No	No
MAMA-053	Negative	N/A	N/A	N/A	2021-11-12	TD	13.1832627 -12.0576555 165.92197079006357 4.88	13.18	-12.06	165.92	4.88	Mama	Mama	Malinké	N/A	38.00	Female	Gold digger	N/A	None	N/A	No	N/A	Male	999.00	Married	35.00	sheet metal	N/A	Bambou	N/A	Cement	N/A	Tap	N/A	Shared latrine	N/A	Firewood	N/A	Yes	Yes	No	Yes	No	No	Yes	Yes	No	Yes
MAMA-169	Positive	Tropho	16900	PF	2021-11-13	TD	13.1083533 -12.0910783 201.41920079163503 11.1	13.11	-12.09	201.42	11.10	Mama	Bam	Malinké	N/A	6.00	Male	Student	N/A	Primary	N/A	No	N/A	Male	999.00	Married	30.00	sheet metal	N/A	Bambou	N/A	Cement	N/A	Tap	N/A	Shared latrine	N/A	Firewood	N/A	Yes	Yes	No	Yes	No	No	Yes	Yes	No	Yes
MAMA-422	Negative	N/A	N/A	N/A	2021-11-14	TD	13.1076535 -12.090686 245.56587914018957 6.35	13.11	-12.09	245.57	6.35	Mama	Bam	Malinké	N/A	8.00	Female	Student	N/A	Primary	N/A	No	N/A	Male	69.00	Married	95.00	sheet metal	N/A	Bambou	N/A	Cement	N/A	Tap	N/A	Shared latrine	N/A	Firewood	N/A	No	No	Yes	Yes	No	No	Yes	Yes	No	Yes
MAMA-290	Negative	N/A	N/A	N/A	2021-11-13	TD	13.1813779 -12.0559923 195.90551547001937 4.937	13.18	-12.06	195.91	4.94	Mama	Mama	Malinké	N/A	5.00	Female	None	N/A	None	N/A	No	N/A	Male	46.00	Married	8.00	sheet metal	N/A	Ciment	N/A	Cement	N/A	Tap	N/A	Shared latrine	N/A	Firewood	N/A	No	Yes	No	No	No	No	No	Yes	Yes	No
MAMA-299	Positive	Tropho	14360	PF	2021-11-13	TD	13.1814186 -12.0559947 190.44809929766882 5.402	13.18	-12.06	190.45	5.40	Mama	Mama	Malinké	N/A	6.00	Male	None	N/A	None	N/A	No	N/A	Male	50.00	Married	12.00	sheet metal	N/A	Ciment	N/A	Cement	N/A	Tap	N/A	Shared latrine	N/A	Firewood	N/A	No	Yes	No	No	No	No	No	Yes	No	No
MAMA-050	Negative	N/A	N/A	N/A	2021-11-12	TD	13.18326 -12.0575967 174.77285150058188 8.2	13.18	-12.06	174.77	8.20	Mama	Mama	Malinké	N/A	6.00	Male	None	N/A	None	N/A	No	N/A	Male	999.00	Married	35.00	sheet metal	N/A	Bambou	N/A	Cement	N/A	Tap	N/A	Shared latrine	N/A	Firewood	N/A	Yes	Yes	No	Yes	No	No	Yes	Yes	No	Yes
MAMA-225	Negative	N/A	N/A	N/A	2021-11-11	AN	13.1813193 -12.0616655 177.617909485251 3.9	13.18	-12.06	177.62	3.90	Mama	Mama	Malinké	N/A	5.00	Male	None	N/A	None	N/A	No	N/A	Male	42.00	Married	20.00	Straw/thatch	N/A	Bamboo	N/A	Cement	N/A	Other	Public borehole	Shared latrine	N/A	Firewood	N/A	Yes	Yes	Yes	Yes	No	No	No	Yes	No	No
Mama350	Negative	N/A	N/A	N/A	2021-11-13	AN	13.108913 -12.0909313 188.54153154000437 3.9	13.11	-12.09	188.54	3.90	Mama	Bam	Malinké	N/A	50.00	Female	None	N/A	Quranic school	N/A	No	N/A	Male	51.00	Married	26.00	sheet metal	N/A	Ciment	N/A	Cement	N/A	Tap	N/A	Shared latrine	N/A	Firewood	N/A	Yes	Yes	No	Yes	No	No	No	Yes	No	No
MAMA-192	Negative	N/A	N/A	N/A	2021-11-13	TD	13.1074913 -12.090375 199.08518276427094 96.0	13.11	-12.09	199.09	96.00	Mama	Bam	Malinké	N/A	2.00	Female	None	N/A	None	N/A	No	N/A	Male	999.00	Married	25.00	Straw/thatch	N/A	Bamboo	N/A	Cement	N/A	Tap	N/A	Shared latrine	N/A	Firewood	N/A	Yes	No	No	Yes	No	No	No	Yes	No	No
MAMA-540	Negative	N/A	N/A	N/A	2021-11-14	TD	13.1277155 -12.0636098 237.11118605332058 3.79	13.13	-12.06	237.11	3.79	Mama	Bamy	Malinké	N/A	10.00	Female	Student	N/A	Primary	N/A	No	N/A	Male	31.00	Married	12.00	sheet metal	N/A	Ciment	N/A	Cement	N/A	Tap	N/A	Shared latrine	N/A	Firewood	N/A	Yes	No	No	No	No	No	No	Yes	No	No
Mama266	Negative	N/A	N/A	N/A	2021-11-12	AN	13.1820818 -12.0609737 179.0694409317617 5.583	13.18	-12.06	179.07	5.58	Mama	Mama	Autre	bambara	28.00	Female	None	Household wife	Primary	N/A	No	N/A	Male	999.00	Married	5.00	Straw/thatch	N/A	Wood/boards	N/A	Sand	N/A	Tap	N/A	Shared latrine	N/A	Firewood	N/A	No	No	No	Yes	No	No	No	Yes	No	Yes
MAMA-533	Negative	N/A	N/A	N/A	2021-11-14	TD	13.1277155 -12.0636098 237.11118605332058 3.79	13.13	-12.06	237.11	3.79	Mama	Bamy	Malinké	N/A	4.00	Female	None	N/A	None	N/A	No	N/A	Female	35.00	Married	9.00	sheet metal	N/A	Ciment	N/A	Cement	N/A	Tap	N/A	Shared latrine	N/A	Firewood	N/A	No	Yes	No	No	No	No	No	Yes	No	No
MAMA-502	Negative	N/A	N/A	N/A	2021-11-14	TD	13.1272142 -12.0641989 240.0388021859762 9.935	13.13	-12.06	240.04	9.94	Mama	Bamy	Malinké	N/A	56.00	Male	Other	Autre_occu_parti	Quranic school	N/A	Yes	Married	N/A	N/A	N/A	25.00	sheet metal	N/A	Ciment	N/A	Cement	N/A	Tap	N/A	Shared latrine	N/A	Firewood	N/A	Yes	Yes	No	Yes	No	No	Yes	Yes	No	Yes
Mama250	Negative	N/A	N/A	N/A	2021-11-12	AN	13.1820593 -12.061038 161.55232481240463 7.85	13.18	-12.06	161.55	7.85	Mama	Mama	Malinké	N/A	17.00	Male	Student	N/A	Secondary	N/A	No	N/A	Male	999.00	Married	25.00	sheet metal	N/A	Ciment	N/A	Cement	N/A	Tap	N/A	Shared latrine	N/A	Firewood	N/A	Yes	Yes	No	Yes	Yes	No	No	Yes	No	Yes
MAMA-058	Negative	N/A	N/A	N/A	2021-11-12	TD	13.1832627 -12.0576555 165.92197079006357 4.88	13.18	-12.06	165.92	4.88	Mama	Mama	Malinké	N/A	20.00	Female	Gold digger	N/A	Primary	N/A	No	N/A	Male	999.00	Married	35.00	sheet metal	N/A	Bambou	N/A	Cement	N/A	Tap	N/A	Shared latrine	N/A	Firewood	N/A	Yes	Yes	No	Yes	No	No	Yes	Yes	No	Yes
MAMA-293	Negative	N/A	N/A	N/A	2021-11-13	TD	13.1814048 -12.055973 204.3869795668433 7.998	13.18	-12.06	204.39	8.00	Mama	Mama	Malinké	N/A	4.00	Male	None	N/A	None	N/A	No	N/A	Male	38.00	Married	11.00	sheet metal	N/A	Ciment	N/A	Cement	N/A	Tap	N/A	Shared latrine	N/A	Firewood	N/A	No	Yes	No	No	No	No	No	Yes	No	No
MAMA-099	Negative	N/A	N/A	N/A	2021-11-13	AN	13.1072089 -12.090333 169.2058873501277 10.0	13.11	-12.09	169.21	10.00	Mama	Bam	Malinké	N/A	7.00	Female	None	N/A	Quranic school	N/A	No	N/A	Male	66.00	Married	52.00	Straw/thatch	N/A	Cement	N/A	Cement	N/A	Public well	N/A	Shared latrine	N/A	Firewood	N/A	Yes	Yes	Yes	Yes	No	No	No	Yes	No	No
MAMA-148	Negative	N/A	N/A	N/A	2021-11-12	TD	13.1832765 -12.0579533 205.3075247159361 4.839	13.18	-12.06	205.31	4.84	Mama	Mama	Malinké	N/A	6.00	Male	Student	N/A	Primary	N/A	No	N/A	Female	26.00	Widower	4.00	Straw/thatch	N/A	Clay/mud	N/A	Sand	N/A	Tap	N/A	Shared latrine	N/A	Firewood	N/A	No	No	No	No	No	No	No	Yes	No	No
Mama357	Negative	N/A	N/A	N/A	2021-11-13	AN	13.1089167 -12.0909494 192.38908900675295 4.966	13.11	-12.09	192.39	4.97	Mama	Bam	Malinké	N/A	48.00	Female	Gold digger	N/A	None	N/A	No	N/A	Male	999.00	Married	27.00	sheet metal	N/A	Ciment	N/A	Cement	N/A	Tap	N/A	Shared latrine	N/A	Firewood	N/A	No	No	Yes	Yes	No	No	No	Yes	No	No
Mama346	Positive	Tropho	8100	PF	2021-11-13	AN	13.1091867 -12.0906017 185.60978120915848 8.6	13.11	-12.09	185.61	8.60	Mama	Bam	Malinké	N/A	8.00	Male	Farmer	N/A	None	N/A	No	N/A	Male	999.00	Married	34.00	sheet metal	N/A	Ciment	N/A	Cement	N/A	Tap	N/A	Shared latrine	N/A	Firewood	N/A	Yes	Yes	Yes	Yes	No	No	No	Yes	No	Yes
MAMA-006	Negative	N/A	N/A	N/A	2021-11-11	TD	13.1824257 -12.0597602 162.66805370474646 2.6	13.18	-12.06	162.67	2.60	Mama	Mama	Pular	N/A	12.00	Male	Workers	N/A	None	N/A	No	N/A	Male	28.00	Married	12.00	Straw/thatch	N/A	Bamboo	N/A	Cement	N/A	Tap	N/A	Shared latrine	N/A	Firewood	N/A	No	Yes	No	Yes	No	No	No	Yes	No	No
MAMA-289	Positive	Tropho	20000	PF	2021-11-13	TD	13.1813779 -12.0559923 195.90551547001937 4.937	13.18	-12.06	195.91	4.94	Mama	Mama	Malinké	N/A	5.00	Female	None	N/A	None	N/A	No	N/A	Male	48.00	Married	12.00	sheet metal	N/A	Ciment	N/A	Cement	N/A	Tap	N/A	Shared latrine	N/A	Firewood	N/A	Yes	No	No	No	No	No	No	Yes	No	No
MAMA-513	Positive	Tropho	2900	PF	2021-11-14	TD	13.1272756 -12.0641322 242.91312369079097 4.792	13.13	-12.06	242.91	4.79	Mama	Bamy	Malinké	N/A	8.00	Female	Student	N/A	Primary	N/A	No	N/A	Male	56.00	Married	25.00	sheet metal	N/A	Ciment	N/A	Cement	N/A	Tap	N/A	Shared latrine	N/A	Firewood	N/A	Yes	Yes	No	Yes	No	No	Yes	Yes	No	Yes
MAMA-154	Negative	N/A	N/A	N/A	2021-11-12	TD	13.1832069 -12.0579016 211.83893717558573 12.284	13.18	-12.06	211.84	12.28	Mama	Mama	Malinké	N/A	5.00	Female	None	N/A	None	N/A	No	N/A	Male	29.00	Married	9.00	Straw/thatch	N/A	Clay/mud	N/A	Sand	N/A	Tap	N/A	Shared latrine	N/A	Firewood	N/A	Yes	No	No	No	No	No	No	Yes	No	No
MAMA-524	Negative	N/A	N/A	N/A	2021-11-14	TD	13.1273415 -12.0639332 237.99566839223164 4.28	13.13	-12.06	238.00	4.28	Mama	Bamy	Malinké	N/A	8.00	Female	Student	N/A	Primary	N/A	No	N/A	Female	15.00	Married	3.00	sheet metal	N/A	Ciment	N/A	Cement	N/A	Tap	N/A	Shared latrine	N/A	Firewood	N/A	Yes	Yes	No	Yes	No	No	No	Yes	No	Yes
MAMA-188	Negative	N/A	N/A	N/A	2021-11-13	TD	13.1074913 -12.090375 199.08518276427094 96.0	13.11	-12.09	199.09	96.00	Mama	Bam	Malinké	N/A	12.00	Female	Student	N/A	Primary	N/A	No	N/A	Male	66.00	Married	52.00	sheet metal	N/A	Bambou	N/A	Cement	N/A	Tap	N/A	Shared latrine	N/A	Firewood	N/A	Yes	Yes	No	Yes	No	No	No	Yes	No	No
Mama393	Negative	N/A	N/A	N/A	2021-11-14	AN	13.1078792 -12.0917538 199.2977005950891 4.38	13.11	-12.09	199.30	4.38	Mama	Bam	Malinké	N/A	16.00	Female	Gold digger	N/A	Primary	N/A	No	N/A	Male	48.00	Married	25.00	sheet metal	N/A	Ciment	N/A	Cement	N/A	Tap	N/A	Shared latrine	N/A	Firewood	N/A	Yes	Yes	Yes	Yes	No	No	No	Yes	No	Yes
MAMA-162	Negative	N/A	N/A	N/A	2021-11-12	TD	13.1815073 -12.0561672 204.1350560225387 5.661	13.18	-12.06	204.14	5.66	Mama	Mama	Malinké	N/A	50.00	Female	None	N/A	None	N/A	No	N/A	Male	48.00	Married	12.00	Straw/thatch	N/A	Cement	N/A	Cement	N/A	Tap	N/A	Shared latrine	N/A	Firewood	N/A	Yes	No	No	No	No	No	No	Yes	No	No
Mama380	Negative	N/A	N/A	N/A	2021-11-14	AN	13.1089141 -12.0914604 204.31119782647846 10.6	13.11	-12.09	204.31	10.60	Mama	Bam	Malinké	N/A	0.50	Female	None	N/A	None	N/A	No	N/A	Male	23.00	Married	15.00	Straw/thatch	N/A	Bamboo	N/A	Sand	N/A	Tap	N/A	Shared latrine	N/A	Firewood	N/A	No	No	No	Yes	No	No	No	Yes	No	No
MAMA-417	Negative	N/A	N/A	N/A	2021-11-14	TD	13.1076535 -12.090686 245.56587914018957 6.35	13.11	-12.09	245.57	6.35	Mama	Bam	Malinké	N/A	4.00	Female	None	N/A	None	N/A	No	N/A	Male	69.00	Married	95.00	sheet metal	N/A	Bambou	N/A	Cement	N/A	Tap	N/A	Shared latrine	N/A	Firewood	N/A	No	No	Yes	Yes	No	No	Yes	Yes	No	Yes
Mama368	Negative	N/A	N/A	N/A	2021-11-13	AN	13.1089167 -12.0909494 192.38908900675295 4.966	13.11	-12.09	192.39	4.97	Mama	Bam	Malinké	N/A	13.00	Male	Student	N/A	Primary	N/A	No	N/A	Male	999.00	Married	27.00	sheet metal	N/A	Ciment	N/A	Cement	N/A	Tap	N/A	Shared latrine	N/A	Firewood	N/A	No	No	Yes	Yes	No	No	No	Yes	No	No
MAMA-038	Negative	N/A	N/A	N/A	2021-11-11	TD	13.183215 -12.058505 158.0905207956206 30.1	13.18	-12.06	158.09	30.10	Mama	Mama	Pular	N/A	35.00	Female	None	N/A	None	N/A	No	N/A	Male	999.00	Married	40.00	Straw/thatch	N/A	Bamboo	N/A	Cement	N/A	Tap	N/A	Shared latrine	N/A	Firewood	N/A	Yes	Yes	Yes	Yes	No	No	No	Yes	No	Yes
MAMA-144	Negative	N/A	N/A	N/A	2021-11-12	TD	13.1833009 -12.0579593 213.84179875668926 9.088	13.18	-12.06	213.84	9.09	Mama	Mama	Malinké	N/A	9.00	Female	Student	N/A	Primary	N/A	No	N/A	Male	52.00	Married	20.00	sheet metal	N/A	Ciment	N/A	Cement	N/A	Tap	N/A	Shared latrine	N/A	Firewood	N/A	No	Yes	No	Yes	No	No	No	Yes	Yes	Yes
MAMA-229	Negative	N/A	N/A	N/A	2021-11-11	AN	13.1813193 -12.0616655 177.617909485251 3.9	13.18	-12.06	177.62	3.90	Mama	Mama	Malinké	N/A	1.00	Male	None	N/A	None	N/A	No	N/A	Male	42.00	Married	20.00	Straw/thatch	N/A	Bamboo	N/A	Sand	N/A	Other	Public borehole	Shared latrine	N/A	Firewood	N/A	Yes	Yes	Yes	Yes	No	No	No	Yes	No	No
MAMA-023	Negative	N/A	N/A	N/A	2021-11-11	TD	13.1832289 -12.0583139 164.79092036646878 3.72	13.18	-12.06	164.79	3.72	Mama	Mama	Pular	N/A	9.00	Male	Student	N/A	Primary	N/A	No	N/A	Male	999.00	Married	40.00	Straw/thatch	N/A	Bamboo	N/A	Cement	N/A	Tap	N/A	Shared latrine	N/A	Firewood	N/A	Yes	Yes	Yes	Yes	No	No	No	Yes	No	No
MAMA-294	Negative	N/A	N/A	N/A	2021-11-13	TD	13.1814129 -12.0559792 199.40103738940059 7.305	13.18	-12.06	199.40	7.30	Mama	Mama	Malinké	N/A	6.00	Male	None	N/A	None	N/A	No	N/A	Male	38.00	Married	12.00	sheet metal	N/A	Ciment	N/A	Cement	N/A	Tap	N/A	Shared latrine	N/A	Firewood	N/A	Yes	No	No	No	No	No	No	Yes	No	No
Mama-287	Positive	Tropho	2940	PF	2021-11-13	TD	13.1835731 -12.0617654 202.71962680665564 4.127	13.18	-12.06	202.72	4.13	Mama	Mama	Malinké	N/A	10.00	Male	Gold digger	N/A	Primary	N/A	No	N/A	Male	50.00	Married	8.00	sheet metal	N/A	Ciment	N/A	Cement	N/A	Tap	N/A	Shared latrine	N/A	Firewood	N/A	No	Yes	No	Yes	No	No	No	Yes	No	No
Mama382	Positive	Tropho	1600	PF	2021-11-14	AN	13.1087632 -12.0912954 184.81525040832759 6.52	13.11	-12.09	184.82	6.52	Mama	Bam	Malinké	N/A	15.00	Female	Student	N/A	Primary	N/A	No	N/A	Male	23.00	Married	15.00	Straw/thatch	N/A	Bamboo	N/A	Sand	N/A	Tap	N/A	Shared latrine	N/A	Firewood	N/A	No	No	No	No	No	No	No	Yes	No	No
MAMA-160	Negative	N/A	N/A	N/A	2021-11-12	TD	13.1815073 -12.0561672 204.1350560225387 5.661	13.18	-12.06	204.14	5.66	Mama	Mama	Malinké	N/A	5.00	Male	None	N/A	None	N/A	No	N/A	Male	52.00	Married	12.00	Straw/thatch	N/A	Clay/mud	N/A	Sand	N/A	Tap	N/A	Shared latrine	N/A	Firewood	N/A	Yes	No	No	No	No	No	No	Yes	No	No
Mama386	Negative	N/A	N/A	N/A	2021-11-14	AN	13.1087632 -12.0912954 184.81525040832759 6.52	13.11	-12.09	184.82	6.52	Mama	Bam	Malinké	N/A	55.00	Female	Gold digger	N/A	Quranic school	N/A	No	N/A	Male	23.00	Married	15.00	Straw/thatch	N/A	Cement	N/A	Cement	N/A	Tap	N/A	Shared latrine	N/A	Firewood	N/A	No	No	No	Yes	No	No	No	No	No	No
MAMA-302	Negative	N/A	N/A	N/A	2021-11-13	TD	13.1814246 -12.0559571 194.8880245177785 9.727	13.18	-12.06	194.89	9.73	Mama	Mama	Malinké	N/A	22.00	Male	Student	N/A	Secondary	N/A	No	N/A	Male	50.00	Married	12.00	sheet metal	N/A	Ciment	N/A	Cement	N/A	Tap	N/A	Shared latrine	N/A	Firewood	N/A	No	Yes	No	No	No	No	No	Yes	No	No
MAMA-033	Negative	N/A	N/A	N/A	2021-11-11	TD	13.183215 -12.058505 158.0905207956206 30.1	13.18	-12.06	158.09	30.10	Mama	Mama	Pular	N/A	7.00	Female	Student	N/A	Primary	N/A	No	N/A	Male	999.00	Married	40.00	Straw/thatch	N/A	Bamboo	N/A	Cement	N/A	Tap	N/A	Shared latrine	N/A	Firewood	N/A	Yes	Yes	Yes	Yes	No	No	No	Yes	No	Yes
MAMA-146	Positive	Tropho	15720	PF	2021-11-12	TD	13.1832765 -12.0579533 205.3075247159361 4.839	13.18	-12.06	205.31	4.84	Mama	Mama	Malinké	N/A	6.00	Male	Student	N/A	None	N/A	No	N/A	Male	52.00	Married	20.00	sheet metal	N/A	Ciment	N/A	Cement	N/A	Tap	N/A	Other	N/A	Firewood	N/A	No	Yes	No	No	No	No	No	Yes	Yes	Yes
Mam331	Negative	N/A	N/A	N/A	2021-11-13	AN	13.1091867 -12.0906017 185.60978120915848 8.6	13.11	-12.09	185.61	8.60	Mama	Bam	Malinké	N/A	13.00	Male	Student	N/A	Primary	N/A	No	N/A	Male	999.00	Married	34.00	sheet metal	N/A	Ciment	N/A	Cement	N/A	Tap	N/A	Shared latrine	N/A	Firewood	N/A	Yes	Yes	Yes	Yes	No	No	Yes	Yes	No	Yes
MAMA-207	Negative	N/A	N/A	N/A	2021-11-11	AN	13.1832516 -12.0616317 167.46111703812537 3.9	13.18	-12.06	167.46	3.90	Mama	Mama	Malinké	N/A	5.00	Female	None	N/A	None	N/A	No	N/A	Male	34.00	Married	25.00	Straw/thatch	N/A	Cement	N/A	Sand	N/A	Public well	N/A	Shared latrine	N/A	Firewood	N/A	No	Yes	No	Yes	No	No	No	Yes	No	No
MAMA-518	Positive	Tropho	1200	PF	2021-11-14	TD	13.1273166 -12.0638962 251.03107133441014 6.095	13.13	-12.06	251.03	6.09	Mama	Bamy	Malinké	N/A	8.00	Female	Student	N/A	Primary	N/A	No	N/A	Male	50.00	Married	7.00	sheet metal	N/A	Ciment	N/A	Cement	N/A	Tap	N/A	Shared latrine	N/A	Firewood	N/A	Yes	No	No	No	No	No	No	Yes	No	Yes
MAMA-197	Negative	N/A	N/A	N/A	2021-11-14	TD	13.1073667 -12.0906767 189.9739473735236 2.78	13.11	-12.09	189.97	2.78	Mama	Bam	Pular	N/A	0.50	Male	None	N/A	None	N/A	No	N/A	Male	45.00	Married	8.00	Straw/thatch	N/A	Bamboo	N/A	Cement	N/A	Tap	N/A	Shared latrine	N/A	Firewood	N/A	No	No	No	No	No	No	No	Yes	No	No
MAMA-177	Positive	Tropho	3140	PF	2021-11-13	TD	13.1072089 -12.090333 169.2058873501277 10.0	13.11	-12.09	169.21	10.00	Mama	Bam	Malinké	N/A	11.00	Male	Student	N/A	Quranic school	N/A	No	N/A	Male	66.00	Married	52.00	sheet metal	N/A	Bambou	N/A	Cement	N/A	Tap	N/A	Shared latrine	N/A	Firewood	N/A	Yes	Yes	No	Yes	No	No	No	Yes	No	No
Mama257	Negative	N/A	N/A	N/A	2021-11-12	AN	13.1821045 -12.0610219 166.61395615353302 6.8	13.18	-12.06	166.61	6.80	Mama	Mama	Malinké	N/A	30.00	Male	Workers	N/A	Primary	N/A	Yes	Married	N/A	N/A	N/A	4.00	sheet metal	N/A	Bois/planches	N/A	Wooden planks	N/A	Tap	N/A	Shared latrine	N/A	Firewood	N/A	No	No	No	Yes	No	No	No	No	No	No
MAMA-183	Negative	N/A	N/A	N/A	2021-11-13	TD	13.1072089 -12.090333 169.2058873501277 10.0	13.11	-12.09	169.21	10.00	Mama	Bam	Malinké	N/A	10.00	Female	Student	N/A	Primary	N/A	No	N/A	Male	66.00	Married	52.00	sheet metal	N/A	Bambou	N/A	Cement	N/A	Tap	N/A	Shared latrine	N/A	Firewood	N/A	Yes	Yes	No	Yes	No	No	No	Yes	No	No
Mama249	Negative	N/A	N/A	N/A	2021-11-12	AN	13.1821714 -12.0610338 173.29292925177916 8.85	13.18	-12.06	173.29	8.85	Mama	Mama	Malinké	N/A	6.00	Male	Student	N/A	Primary	N/A	No	N/A	Male	999.00	Married	25.00	sheet metal	N/A	Ciment	N/A	Cement	N/A	Tap	N/A	Shared latrine	N/A	Firewood	N/A	Yes	Yes	Yes	Yes	No	No	No	Yes	Yes	Yes
Mama327	Negative	N/A	N/A	N/A	2021-11-13	AN	13.1091867 -12.0906017 185.60978120915848 8.6	13.11	-12.09	185.61	8.60	Mama	Bam	Malinké	N/A	9.00	Female	Student	N/A	Primary	N/A	No	N/A	Male	999.00	Married	34.00	sheet metal	N/A	Ciment	N/A	Cement	N/A	In-house well	N/A	Shared latrine	N/A	Firewood	N/A	Yes	Yes	Yes	Yes	No	No	Yes	Yes	No	Yes
MAMA-014	Positive	Tropho	2200	PF	2021-11-11	TD	13.182415 -12.059255 161.84279013191735 3.9	13.18	-12.06	161.84	3.90	Mama	Mama	Malinké	N/A	13.00	Female	None	N/A	Primary	N/A	No	N/A	Female	49.00	Married	4.00	sheet metal	N/A	Bambou	N/A	Cement	N/A	Tap	N/A	Shared latrine	N/A	Firewood	N/A	No	No	No	No	No	No	No	Yes	No	No
Mama272	Positive	Tropho	3140	PF	2021-11-12	AN	13.1816215 -12.0606142 185.6512796313944 5.016	13.18	-12.06	185.65	5.02	Mama	Mama	Pular	N/A	1.00	Female	None	N/A	None	N/A	No	N/A	Male	32.00	Married	5.00	Straw/thatch	N/A	Wood/boards	N/A	Sand	N/A	Tap	N/A	Shared latrine	N/A	Firewood	N/A	Yes	No	No	Yes	No	No	No	No	No	No
MAMA-407	Negative	N/A	N/A	N/A	2021-11-14	TD	13.1073667 -12.0906767 189.9739473735236 2.78	13.11	-12.09	189.97	2.78	Mama	Bam	Malinké	N/A	8.00	Female	Student	N/A	Quranic school	N/A	No	N/A	Male	999.00	Married	23.00	sheet metal	N/A	Bambou	N/A	Cement	N/A	Tap	N/A	Shared latrine	N/A	Firewood	N/A	No	Yes	No	Yes	No	No	No	Yes	No	Yes
MAMA-224	Negative	N/A	N/A	N/A	2021-11-11	AN	13.1813193 -12.0616655 177.617909485251 3.9	13.18	-12.06	177.62	3.90	Mama	Mama	Malinké	N/A	7.00	Male	None	N/A	Quranic school	N/A	No	N/A	Male	42.00	Married	20.00	Straw/thatch	N/A	Bamboo	N/A	Cement	N/A	Other	Public borehole	Shared latrine	N/A	Firewood	N/A	Yes	Yes	Yes	Yes	No	No	No	Yes	No	No
Mama385	Negative	N/A	N/A	N/A	2021-11-14	AN	13.1087632 -12.0912954 184.81525040832759 6.52	13.11	-12.09	184.82	6.52	Mama	Bam	Malinké	N/A	12.00	Female	Gold digger	N/A	Primary	N/A	No	N/A	Male	23.00	Married	15.00	Straw/thatch	N/A	Wood/boards	N/A	Wooden planks	N/A	In-house well	N/A	Shared latrine	N/A	Firewood	N/A	No	No	No	Yes	No	No	No	No	No	No
MAMA-122	Negative	N/A	N/A	N/A	2021-11-11	TD	13.1830352 -12.0591381 200.38675465612783 9.935	13.18	-12.06	200.39	9.94	Mama	Mama	Malinké	N/A	55.00	Male	vendor/trader	N/A	Primary	N/A	Yes	Married	N/A	N/A	N/A	5.00	sheet metal	N/A	Ciment	N/A	Cement	N/A	Tap	N/A	Shared latrine	N/A	Firewood	N/A	No	Yes	No	No	No	No	No	Yes	No	No
MAMA-017	Positive	Tropho	20700	PF	2021-11-11	TD	13.1826908 -12.0597546 177.19766666334405 10.566	13.18	-12.06	177.20	10.57	Mama	Mama	Malinké	N/A	7.00	Male	Student	N/A	Primary	N/A	No	N/A	Male	47.00	Married	20.00	sheet metal	N/A	Bambou	N/A	Cement	N/A	Tap	N/A	Shared latrine	N/A	Firewood	N/A	Yes	Yes	Yes	Yes	No	No	No	Yes	No	No
MAMA-100	Negative	N/A	N/A	N/A	2021-11-13	AN	13.1072089 -12.090333 169.2058873501277 10.0	13.11	-12.09	169.21	10.00	Mama	Bam	Malinké	N/A	5.00	Male	None	N/A	None	N/A	No	N/A	Male	66.00	Married	52.00	Straw/thatch	N/A	Cement	N/A	Cement	N/A	Public well	N/A	Shared latrine	N/A	Firewood	N/A	Yes	Yes	Yes	Yes	No	No	No	Yes	No	No
MAMA-173	Negative	N/A	N/A	N/A	2021-11-13	TD	13.1083533 -12.0910783 201.41920079163503 11.1	13.11	-12.09	201.42	11.10	Mama	Bam	Malinké	N/A	4.00	Male	None	N/A	None	N/A	No	N/A	Male	999.00	Married	30.00	sheet metal	N/A	Bambou	N/A	Cement	N/A	Tap	N/A	Shared latrine	N/A	Firewood	N/A	Yes	Yes	No	Yes	No	No	Yes	Yes	No	Yes
MAMA-480	Positive	Tropho	1472	PF	2021-11-14	TD	13.1076535 -12.090686 245.56587914018957 6.35	13.11	-12.09	245.57	6.35	Mama	Bam	Malinké	N/A	3.00	Male	None	N/A	None	N/A	No	N/A	Female	69.00	Married	95.00	sheet metal	N/A	Bambou	N/A	Cement	N/A	Tap	N/A	Shared latrine	N/A	Firewood	N/A	No	No	Yes	Yes	No	No	Yes	Yes	No	Yes
Mama256	Negative	N/A	N/A	N/A	2021-11-12	AN	13.1821045 -12.0610219 166.61395615353302 6.8	13.18	-12.06	166.61	6.80	Mama	Mama	Malinké	N/A	18.00	Female	Workers	N/A	None	N/A	No	N/A	Male	30.00	Married	4.00	sheet metal	N/A	Ciment	N/A	Sand	N/A	Tap	N/A	Shared latrine	N/A	Firewood	N/A	Yes	Yes	No	Yes	No	No	No	No	No	Yes
Khos475	Negative	N/A	N/A	N/A	2021-11-14	TD	13.1277155 -12.0636098 237.11118605332058 3.79	13.13	-12.06	237.11	3.79	Mama	Mama	Malinké	N/A	2.00	Male	None	N/A	None	N/A	No	N/A	Male	20.00	Married	3.00	sheet metal	N/A	Ciment	N/A	Cement	N/A	Tap	N/A	Shared latrine	N/A	Firewood	N/A	No	Yes	No	No	No	No	No	Yes	No	No
MAMA-107	Positive	Tropho	880	PF	2021-11-11	TD	13.1837819 -12.0617674 211.6157128769329 4.083	13.18	-12.06	211.62	4.08	Mama	Mama	Malinké	N/A	24.00	Male	Gold digger	N/A	Primary	N/A	Yes	Married	N/A	N/A	N/A	4.00	sheet metal	N/A	Ciment	N/A	Cement	N/A	Tap	N/A	Shared latrine	N/A	Firewood	N/A	Yes	No	No	No	No	No	No	Yes	No	No
MAMA-202	Negative	N/A	N/A	N/A	2021-11-11	AN	13.1832516 -12.0616317 167.46111703812537 3.9	13.18	-12.06	167.46	3.90	Mama	Mama	Autre	Diakhanke	5.00	Male	None	N/A	None	N/A	No	N/A	Male	34.00	Married	25.00	Straw/thatch	N/A	Cement	N/A	Sand	N/A	Other	Public borehole	Shared latrine	N/A	Firewood	N/A	No	Yes	No	Yes	No	No	No	Yes	No	No
Mama338	Positive	Tropho	530	PF	2021-11-13	AN	13.1091867 -12.0906017 185.60978120915848 8.6	13.11	-12.09	185.61	8.60	Mama	Bam	Malinké	N/A	21.00	Female	Gold digger	N/A	Secondary	N/A	No	N/A	Male	999.00	Married	34.00	sheet metal	N/A	Ciment	N/A	Cement	N/A	Tap	N/A	Shared latrine	N/A	Firewood	N/A	Yes	Yes	Yes	Yes	No	No	Yes	Yes	No	Yes
MAMA-040	Negative	N/A	N/A	N/A	2021-11-11	TD	13.183215 -12.058505 158.0905207956206 30.1	13.18	-12.06	158.09	30.10	Mama	Mama	Malinké	N/A	30.00	Female	Gold digger	N/A	None	N/A	No	N/A	Male	999.00	Married	40.00	Straw/thatch	N/A	Bamboo	N/A	Cement	N/A	Tap	N/A	Shared latrine	N/A	Firewood	N/A	Yes	Yes	Yes	Yes	No	No	No	Yes	No	Yes
Mama283	Negative	N/A	N/A	N/A	2021-11-12	AN	13.1816215 -12.0606142 185.6512796313944 5.016	13.18	-12.06	185.65	5.02	Mama	Mama	Pular	N/A	9.00	Female	Gold digger	N/A	None	N/A	No	N/A	Male	36.00	Married	8.00	sheet metal	N/A	Ciment	N/A	Cement	N/A	Tap	N/A	Shared latrine	N/A	Firewood	N/A	Yes	Yes	Yes	Yes	No	Yes	Yes	Yes	No	Yes
MAMA-424	Negative	N/A	N/A	N/A	2021-11-14	TD	13.1076535 -12.090686 245.56587914018957 6.35	13.11	-12.09	245.57	6.35	Mama	Bam	Malinké	N/A	1.50	Male	None	N/A	None	N/A	No	N/A	Male	69.00	Married	95.00	sheet metal	N/A	Bambou	N/A	Cement	N/A	Tap	N/A	Shared latrine	N/A	Firewood	N/A	No	No	Yes	Yes	No	No	Yes	Yes	No	Yes
MAMA-019	Negative	N/A	N/A	N/A	2021-11-11	TD	13.1826908 -12.0597546 177.19766666334405 10.566	13.18	-12.06	177.20	10.57	Mama	Mama	Malinké	N/A	7.00	Female	None	N/A	None	N/A	No	N/A	Female	22.00	Married	20.00	sheet metal	N/A	Bambou	N/A	Cement	N/A	Tap	N/A	Shared latrine	N/A	Firewood	N/A	Yes	Yes	Yes	Yes	No	No	No	Yes	No	No
MAMA-095	Negative	N/A	N/A	N/A	2021-11-13	TD	13.1075262 -12.0903686 196.87863850673634 3.76	13.11	-12.09	196.88	3.76	Mama	Bam	Malinké	N/A	5.00	Female	Student	N/A	Quranic school	N/A	No	N/A	Male	66.00	Married	52.00	sheet metal	N/A	Bambou	N/A	Cement	N/A	Tap	N/A	Shared latrine	N/A	Firewood	N/A	Yes	Yes	No	Yes	No	No	No	Yes	No	No
MAMA-544	Negative	N/A	N/A	N/A	2021-11-14	TD	13.1277155 -12.0636098 237.11118605332058 3.79	13.13	-12.06	237.11	3.79	Mama	Bamy	Malinké	N/A	13.00	Male	Student	N/A	Primary	N/A	No	N/A	Male	35.00	Married	3.00	sheet metal	N/A	Ciment	N/A	Cement	N/A	Tap	N/A	Shared latrine	N/A	Firewood	N/A	No	Yes	No	No	No	No	No	Yes	No	No
MAMA-117	Negative	N/A	N/A	N/A	2021-11-11	TD	13.1819339 -12.056414 193.9603968951824 3.79	13.18	-12.06	193.96	3.79	Mama	Mama	Malinké	N/A	30.00	Female	None	N/A	None	N/A	No	N/A	Male	50.00	Married	5.00	sheet metal	N/A	Ciment	N/A	Cement	N/A	Tap	N/A	Shared latrine	N/A	Firewood	N/A	Yes	No	No	No	No	No	No	Yes	No	No
MAMA-185	Negative	N/A	N/A	N/A	2021-11-13	TD	13.1072089 -12.090333 169.2058873501277 10.0	13.11	-12.09	169.21	10.00	Mama	Bam	Malinké	N/A	4.00	Male	None	N/A	None	N/A	No	N/A	Male	66.00	Married	52.00	sheet metal	N/A	Bambou	N/A	Cement	N/A	Tap	N/A	Shared latrine	N/A	Firewood	N/A	Yes	Yes	No	Yes	No	No	No	Yes	No	No
MAMA-043	Negative	N/A	N/A	N/A	2021-11-12	TD	13.18327 -12.0575983 161.61229525398085 1.7	13.18	-12.06	161.61	1.70	Mama	Mama	Malinké	N/A	6.00	Female	Student	N/A	Primary	N/A	No	N/A	Male	999.00	Married	35.00	sheet metal	N/A	Bambou	N/A	Cement	N/A	Tap	N/A	Shared latrine	N/A	Firewood	N/A	Yes	Yes	No	Yes	No	No	Yes	Yes	No	Yes
MAMA-147	Negative	N/A	N/A	N/A	2021-11-12	TD	13.1832765 -12.0579533 205.3075247159361 4.839	13.18	-12.06	205.31	4.84	Mama	Mama	Malinké	N/A	12.00	Male	None	N/A	None	N/A	No	N/A	Male	52.00	Married	20.00	sheet metal	N/A	Ciment	N/A	Cement	N/A	Tap	N/A	Shared latrine	N/A	Firewood	N/A	No	Yes	No	Yes	No	No	No	Yes	Yes	No
MAMA-170	Negative	N/A	N/A	N/A	2021-11-13	TD	13.1083533 -12.0910783 201.41920079163503 11.1	13.11	-12.09	201.42	11.10	Mama	Bam	Malinké	N/A	7.00	Male	Student	N/A	Primary	N/A	No	N/A	Male	999.00	Married	30.00	sheet metal	N/A	Bambou	N/A	Cement	N/A	Tap	N/A	Shared latrine	N/A	Firewood	N/A	Yes	Yes	No	Yes	No	No	Yes	Yes	No	Yes
MAMA-517	Positive	Tropho	2400	PF	2021-11-14	TD	13.1273166 -12.0638962 251.03107133441014 6.095	13.13	-12.06	251.03	6.09	Mama	Bamy	Malinké	N/A	6.00	Male	Student	N/A	Primary	N/A	No	N/A	Male	50.00	Married	7.00	sheet metal	N/A	Ciment	N/A	Cement	N/A	Tap	N/A	Shared latrine	N/A	Firewood	N/A	Yes	Yes	No	No	No	No	No	Yes	No	Yes
MAMA-028	Negative	N/A	N/A	N/A	2021-11-11	TD	13.183215 -12.058505 158.0905207956206 30.1	13.18	-12.06	158.09	30.10	Mama	Mama	Malinké	N/A	4.00	Female	None	N/A	None	N/A	No	N/A	Male	999.00	Married	40.00	Straw/thatch	N/A	Bamboo	N/A	Cement	N/A	Tap	N/A	Shared latrine	N/A	Firewood	N/A	Yes	Yes	Yes	Yes	No	No	No	Yes	No	Yes
MAMA-186	Negative	N/A	N/A	N/A	2021-11-13	TD	13.1072089 -12.090333 169.2058873501277 10.0	13.11	-12.09	169.21	10.00	Mama	Bam	Malinké	N/A	6.00	Male	None	N/A	Quranic school	N/A	No	N/A	Male	66.00	Married	52.00	sheet metal	N/A	Bambou	N/A	Cement	N/A	Tap	N/A	Shared latrine	N/A	Firewood	N/A	Yes	Yes	No	Yes	No	No	No	Yes	No	No
Mama285	Negative	N/A	N/A	N/A	2021-11-12	AN	13.1816215 -12.0606142 185.6512796313944 5.016	13.18	-12.06	185.65	5.02	Mama	Mama	Malinké	N/A	4.00	Female	None	N/A	None	N/A	No	N/A	Male	36.00	Married	8.00	sheet metal	N/A	Ciment	N/A	Cement	N/A	Tap	N/A	Shared latrine	N/A	Firewood	N/A	Yes	Yes	Yes	Yes	Yes	No	Yes	Yes	No	Yes
MAMA-068	Positive	Tropho	20600	PF	2021-11-12	TD	13.1835929 -12.0579297 191.94989918422232 6.05	13.18	-12.06	191.95	6.05	Mama	Mama	Malinké	N/A	9.00	Male	Student	N/A	Primary	N/A	No	N/A	Male	43.00	Married	45.00	sheet metal	N/A	Bambou	N/A	Cement	N/A	Tap	N/A	Shared latrine	N/A	Firewood	N/A	Yes	Yes	Yes	Yes	No	No	No	Yes	No	No
MAMA-401	Negative	N/A	N/A	N/A	2021-11-14	TD	13.1073667 -12.0906767 189.9739473735236 2.78	13.11	-12.09	189.97	2.78	Mama	Bam	Malinké	N/A	5.00	Female	None	N/A	None	N/A	No	N/A	Male	66.00	Married	55.00	sheet metal	N/A	Bambou	N/A	Cement	N/A	Tap	N/A	Shared latrine	N/A	Firewood	N/A	No	Yes	No	Yes	No	No	No	Yes	No	No
Mama259	Negative	N/A	N/A	N/A	2021-11-12	AN	13.182435 -12.061185 188.6613013358788 10.4	13.18	-12.06	188.66	10.40	Mama	Mama	Pular	N/A	19.00	Male	Farmer	N/A	None	N/A	No	N/A	Male	999.00	Married	25.00	sheet metal	N/A	Ciment	N/A	Cement	N/A	Tap	N/A	Shared latrine	N/A	Firewood	N/A	Yes	Yes	No	Yes	Yes	Yes	Yes	Yes	No	Yes
MAMA-131	Negative	N/A	N/A	N/A	2021-11-12	TD	13.1839235 -12.0616232 203.6107682642505 3.79	13.18	-12.06	203.61	3.79	Mama	Mama	Malinké	N/A	20.00	Female	None	N/A	Primary	N/A	Yes	Married	N/A	N/A	N/A	9.00	sheet metal	N/A	Ciment	N/A	Cement	N/A	Tap	N/A	Shared latrine	N/A	Firewood	N/A	Yes	Yes	No	No	No	No	No	Yes	No	No
Mama273	Negative	N/A	N/A	N/A	2021-11-12	AN	13.1816215 -12.0606142 185.6512796313944 5.016	13.18	-12.06	185.65	5.02	Mama	Bamy	Pular	N/A	19.00	Male	Gold digger	N/A	Quranic school	N/A	Yes	Married	N/A	N/A	N/A	3.00	Straw/thatch	N/A	Wood/boards	N/A	Cement	N/A	Tap	N/A	Shared latrine	N/A	Firewood	N/A	No	No	No	Yes	No	No	No	No	No	No
MAMA-137	Negative	N/A	N/A	N/A	2021-11-12	TD	13.1832712 -12.0578488 215.29628115765888 6.806	13.18	-12.06	215.30	6.81	Mama	Mama	Malinké	N/A	12.00	Male	Student	N/A	Primary	N/A	No	N/A	Male	52.00	Married	20.00	sheet metal	N/A	Ciment	N/A	Cement	N/A	Tap	N/A	Shared latrine	N/A	Firewood	N/A	No	Yes	No	No	No	No	No	Yes	Yes	Yes
Mama369	Negative	N/A	N/A	N/A	2021-11-14	AN	13.1087435 -12.0913046 184.03045986114387 5.9	13.11	-12.09	184.03	5.90	Mama	Bam	Malinké	N/A	23.00	Male	Gold digger	N/A	Primary	N/A	Yes	Married	N/A	N/A	N/A	15.00	Straw/thatch	N/A	Bamboo	N/A	Cement	N/A	Tap	N/A	Shared latrine	N/A	Firewood	N/A	No	No	No	Yes	No	No	No	Yes	No	No
Mama370	Positive	Tropho	2100	PF	2021-11-14	AN	13.1088044 -12.0913642 203.62725831427446 6.175	13.11	-12.09	203.63	6.17	Mama	Bam	Malinké	N/A	6.00	Male	None	N/A	None	N/A	No	N/A	Male	23.00	Married	15.00	sheet metal	N/A	Bambou	N/A	Cement	N/A	Tap	N/A	Shared latrine	N/A	Firewood	N/A	No	No	No	Yes	No	No	No	Yes	No	No
MAMA-062	Negative	N/A	N/A	N/A	2021-11-12	TD	13.1832627 -12.0576555 165.92197079006357 4.88	13.18	-12.06	165.92	4.88	Mama	Mama	Malinké	N/A	42.00	Male	Gold digger	N/A	Quranic school	N/A	No	N/A	Male	999.00	Married	35.00	sheet metal	N/A	Bambou	N/A	Cement	N/A	Tap	N/A	Shared latrine	N/A	Firewood	N/A	Yes	Yes	No	Yes	No	No	Yes	Yes	No	Yes
MAMA-546	Positive	Tropho	21200	PF	2021-11-14	TD	13.1277155 -12.0636098 237.11118605332058 3.79	13.13	-12.06	237.11	3.79	Mama	Bamy	Malinké	N/A	6.00	Male	None	N/A	None	N/A	No	N/A	Male	31.00	Married	3.00	sheet metal	N/A	Ciment	N/A	Cement	N/A	Tap	N/A	Shared latrine	N/A	Firewood	N/A	No	Yes	No	No	No	No	No	Yes	No	No
MAMA-219	Negative	N/A	N/A	N/A	2021-11-11	AN	13.1828488 -12.0615453 173.71400441392097 3.9	13.18	-12.06	173.71	3.90	Mama	Mama	Malinké	N/A	15.00	Male	None	N/A	Quranic school	N/A	No	N/A	Male	34.00	Married	7.00	sheet metal	N/A	Ciment	N/A	Cement	N/A	Other	Public borehole	Shared latrine	N/A	Firewood	N/A	No	Yes	Yes	Yes	No	No	No	Yes	No	No
MAMA-184	Positive	Tropho	4708	PF	2021-11-13	TD	13.1072089 -12.090333 169.2058873501277 10.0	13.11	-12.09	169.21	10.00	Mama	Bam	Malinké	N/A	7.00	Female	None	N/A	None	N/A	No	N/A	Male	66.00	Married	52.00	sheet metal	N/A	Bambou	N/A	Cement	N/A	Tap	N/A	Shared latrine	N/A	Firewood	N/A	Yes	Yes	No	Yes	No	No	No	Yes	No	No
Mama452	Positive	Tropho	128	PF	2021-11-14	AN	13.1078792 -12.0917538 199.2977005950891 4.38	13.11	-12.09	199.30	4.38	Mama	Bam	Pular	N/A	3.00	Male	None	N/A	None	N/A	No	N/A	Male	999.00	Married	25.00	sheet metal	N/A	Ciment	N/A	Cement	N/A	Tap	N/A	Shared latrine	N/A	Firewood	N/A	Yes	Yes	Yes	Yes	No	No	No	Yes	No	Yes
MAMA-136	Negative	N/A	N/A	N/A	2021-11-12	TD	13.1832438 -12.0579201 213.08409247144027 13.372	13.18	-12.06	213.08	13.37	Mama	Mama	Malinké	N/A	5.00	Female	Student	N/A	Primary	N/A	No	N/A	Female	52.00	Married	20.00	sheet metal	N/A	Ciment	N/A	Cement	N/A	Tap	N/A	Shared latrine	N/A	Firewood	N/A	No	Yes	No	No	No	No	No	Yes	No	No
MAMA-113	Negative	N/A	N/A	N/A	2021-11-11	TD	13.1819339 -12.056414 193.9603968951824 3.79	13.18	-12.06	193.96	3.79	Mama	Mama	Pular	N/A	19.00	Female	None	N/A	Quranic school	N/A	No	N/A	Male	28.00	Married	4.00	sheet metal	N/A	Terre battue/boue	N/A	Sand	N/A	Tap	N/A	Shared latrine	N/A	Firewood	N/A	No	No	No	No	No	No	No	Yes	No	No
Mama371	Negative	N/A	N/A	N/A	2021-11-14	AN	13.1089183 -12.0914533 199.54476747087153 11.1	13.11	-12.09	199.54	11.10	Mama	Bam	Malinké	N/A	3.00	Male	None	N/A	None	N/A	No	N/A	Male	23.00	Married	15.00	Straw/thatch	N/A	Bamboo	N/A	Cement	N/A	Tap	N/A	Shared latrine	N/A	Firewood	N/A	No	No	No	Yes	No	No	No	Yes	No	No
Mama-101	Negative	N/A	N/A	N/A	2021-11-11	TD	13.1837819 -12.0617674 211.6157128769329 4.083	13.18	-12.06	211.62	4.08	Mama	Mama	Pular	N/A	24.00	Male	Gold digger	N/A	Primary	N/A	Yes	single	N/A	N/A	N/A	2.00	sheet metal	N/A	Ciment	N/A	Cement	N/A	Tap	N/A	Shared latrine	N/A	Firewood	N/A	No	No	No	No	No	No	No	Yes	No	No
MAMA-205	Positive	Tropho	1140	PF	2021-11-11	AN	13.1793016 -12.0555833 199.75678264193502 2500.0	13.18	-12.06	199.76	2500.00	Mama	Mama	Malinké	N/A	12.00	Female	Student	N/A	Primary	N/A	No	N/A	Male	34.00	Married	25.00	Straw/thatch	N/A	Cement	N/A	Sand	N/A	Public well	N/A	Shared latrine	N/A	Firewood	N/A	No	Yes	No	Yes	No	No	No	Yes	No	No
Mama351	Positive	Tropho	17615	PF	2021-11-13	AN	13.108913 -12.0909313 188.54153154000437 3.9	13.11	-12.09	188.54	3.90	Mama	Bam	Malinké	N/A	9.00	Male	None	N/A	Quranic school	N/A	No	N/A	Male	999.00	Married	27.00	sheet metal	N/A	Ciment	N/A	Cement	N/A	Tap	N/A	Shared latrine	N/A	Firewood	N/A	Yes	Yes	No	No	No	No	No	Yes	No	Yes
MAMA-032	Negative	N/A	N/A	N/A	2021-11-11	TD	13.183215 -12.058505 158.0905207956206 30.1	13.18	-12.06	158.09	30.10	Mama	Mama	Pular	N/A	6.00	Female	Student	N/A	Primary	N/A	No	N/A	Male	999.00	Married	40.00	Straw/thatch	N/A	Bamboo	N/A	Cement	N/A	Tap	N/A	Shared latrine	N/A	Firewood	N/A	Yes	Yes	Yes	Yes	No	No	No	Yes	No	Yes
MAMA-024	Positive	Tropho	240	PF	2021-11-11	TD	13.1832289 -12.0583139 164.79092036646878 3.72	13.18	-12.06	164.79	3.72	Mama	Mama	Pular	N/A	7.00	Male	Student	N/A	Primary	N/A	No	N/A	Male	999.00	Married	40.00	Straw/thatch	N/A	Bamboo	N/A	Cement	N/A	Tap	N/A	Shared latrine	N/A	Firewood	N/A	Yes	Yes	Yes	Yes	No	No	No	Yes	No	Yes
MAMA-016	Positive	Tropho	1412	PF	2021-11-11	TD	13.1826908 -12.0597546 177.19766666334405 10.566	13.18	-12.06	177.20	10.57	Mama	Mama	Malinké	N/A	5.00	Male	Student	N/A	Quranic school	N/A	No	N/A	Male	47.00	Married	20.00	sheet metal	N/A	Bambou	N/A	Cement	N/A	Tap	N/A	Shared latrine	N/A	Firewood	N/A	No	Yes	Yes	Yes	No	No	No	Yes	No	No
Mama359	Negative	N/A	N/A	N/A	2021-11-13	AN	13.1089167 -12.0909494 192.38908900675295 4.966	13.11	-12.09	192.39	4.97	Mama	Bam	Malinké	N/A	16.00	Female	None	N/A	None	N/A	No	N/A	Male	999.00	Married	27.00	sheet metal	N/A	Ciment	N/A	Cement	N/A	Tap	N/A	Shared latrine	N/A	Firewood	N/A	No	No	Yes	Yes	No	No	No	Yes	No	No
MAMA-535	Negative	N/A	N/A	N/A	2021-11-14	TD	13.1277155 -12.0636098 237.11118605332058 3.79	13.13	-12.06	237.11	3.79	Mama	Bamy	Malinké	N/A	2.00	Male	None	N/A	None	N/A	No	N/A	Female	35.00	Married	9.00	sheet metal	N/A	Ciment	N/A	Cement	N/A	Tap	N/A	Shared latrine	N/A	Firewood	N/A	No	Yes	No	No	No	No	No	Yes	No	No
MAMA-139	Negative	N/A	N/A	N/A	2021-11-12	TD	13.1832691 -12.0578296 198.8320921835307 6.097	13.18	-12.06	198.83	6.10	Mama	Mama	Malinké	N/A	9.00	Male	Student	N/A	Primary	N/A	No	N/A	Male	52.00	Married	20.00	sheet metal	N/A	Ciment	N/A	Cement	N/A	Tap	N/A	Shared latrine	N/A	Firewood	N/A	No	Yes	No	No	No	No	No	Yes	Yes	Yes
Mama334	Negative	N/A	N/A	N/A	2021-11-13	AN	13.1091867 -12.0906017 185.60978120915848 8.6	13.11	-12.09	185.61	8.60	Mama	Mama	Malinké	N/A	5.00	Female	None	N/A	None	N/A	No	N/A	Male	999.00	Married	34.00	sheet metal	N/A	Ciment	N/A	Cement	N/A	Tap	N/A	Shared latrine	N/A	Firewood	N/A	Yes	Yes	Yes	Yes	No	No	Yes	Yes	No	Yes
MAMA-172	Negative	N/A	N/A	N/A	2021-11-13	TD	13.1083533 -12.0910783 201.41920079163503 11.1	13.11	-12.09	201.42	11.10	Mama	Bam	Malinké	N/A	3.00	Male	None	N/A	None	N/A	No	N/A	Male	999.00	Married	30.00	sheet metal	N/A	Bambou	N/A	Cement	N/A	Tap	N/A	Shared latrine	N/A	Firewood	N/A	Yes	Yes	No	Yes	No	No	Yes	Yes	No	Yes
Mama375	Negative	N/A	N/A	N/A	2021-11-14	AN	13.1089141 -12.0914604 204.31119782647846 10.6	13.11	-12.09	204.31	10.60	Mama	Bam	Malinké	N/A	2.00	Male	None	N/A	None	N/A	No	N/A	Male	23.00	Married	15.00	Straw/thatch	N/A	Bamboo	N/A	Sand	N/A	Tap	N/A	Shared latrine	N/A	Firewood	N/A	No	No	No	Yes	No	No	No	Yes	No	No
Mama374	Negative	N/A	N/A	N/A	2021-11-14	AN	13.1089141 -12.0914604 204.31119782647846 10.6	13.11	-12.09	204.31	10.60	Mama	Bam	Malinké	N/A	2.00	Female	None	N/A	None	N/A	No	N/A	Male	23.00	Married	15.00	Straw/thatch	N/A	Bamboo	N/A	Sand	N/A	Tap	N/A	Shared latrine	N/A	Firewood	N/A	No	No	No	Yes	No	No	No	Yes	No	No
MAMA-206	Negative	N/A	N/A	N/A	2021-11-11	AN	13.1832516 -12.0616317 167.46111703812537 3.9	13.18	-12.06	167.46	3.90	Mama	Mama	Malinké	N/A	7.00	Female	Student	N/A	Primary	N/A	No	N/A	Male	34.00	Married	25.00	sheet metal	N/A	Ciment	N/A	Cement	N/A	Public well	N/A	Shared latrine	N/A	Firewood	N/A	No	Yes	No	Yes	No	No	No	Yes	No	No
Mama284	Negative	N/A	N/A	N/A	2021-11-12	AN	13.1816215 -12.0606142 185.6512796313944 5.016	13.18	-12.06	185.65	5.02	Mama	Mama	Malinké	N/A	24.00	Female	Farmer	N/A	None	N/A	No	N/A	Male	36.00	Single	8.00	Straw/thatch	N/A	Wood/boards	N/A	Cement	N/A	Tap	N/A	Shared latrine	N/A	Firewood	N/A	Yes	Yes	Yes	Yes	Yes	Yes	Yes	Yes	No	Yes
Mama454	Negative	N/A	N/A	N/A	2021-11-14	AN	13.1078792 -12.0917538 199.2977005950891 4.38	13.11	-12.09	199.30	4.38	Mama	Bam	Malinké	N/A	1.00	Male	None	N/A	None	N/A	No	N/A	Male	48.00	Married	25.00	Straw/thatch	N/A	Cement	N/A	Cement	N/A	Tap	N/A	Shared latrine	N/A	Firewood	N/A	Yes	Yes	Yes	Yes	No	No	No	Yes	No	Yes
[truncated: 523 more rows]
[truncated: 153 more columns]
